# Supplementary material for: Synthesis and crystal structures of three new benzotriazolylpropanamides
Source: Acta Crystallogr E Crystallogr Commun. 2017 May 26;73(Pt 6):880–5. doi: 10.1107/S2056989017007472 (PMC5458315; doi:10.1107/S2056989017007472)
Supplement: Supplementary file 1 [file e-73-00880-sup1.cif]

##############################################################################
#                                                                            #
# This CIF contains the data in a paper accepted for publication in          #
# Acta Crystallographica Section E. It conforms to the requirements of       #
# Notes for Authors for Acta Crystallographica Section E, and has been       #
# peer reviewed under the auspices of the IUCr Commission on Journals.       #
#                                                                            #
# Full details of the Crystallographic Information File format               #
# are given in the paper "The Crystallographic Information File (CIF):       #
# a New Standard Archive File for Crystallography" by S. R. Hall, F. H.      #
# Allen and I. D. Brown [Acta Cryst. (1991), A47, 655-685].                  #
#                                                                            #
# The current version of the core CIF dictionary is obtainable from          #
# ftp://ftp.iucr.org/pub/cif_core.dic.                                       #
#                                                                            #
# Software is freely available for graphical display of the structure(s)     #
# in this CIF. For information consult the CIF software page                 #
# http://www.iucr.org/resources/cif/software.                                #
#                                                                            #
# This file may be used for bona fide research purposes within the           #
# scientific community so long as proper attribution is given to the journal # 
# article from which it was obtained.                                        #
#                                                                            #
##############################################################################
data_1
_audit_creation_method     'SHELXL-2016/4'
_journal_date_recd_electronic     2017-05-16
_journal_date_accepted     2017-05-20
_journal_name_full     'Acta Crystallographica, Section E'
_journal_year     2017
_journal_volume     73
_journal_issue      6
_journal_page_first     880
_journal_page_last     885
_journal_paper_category     GO
_journal_paper_doi     10.1107/S2056989017007472
_journal_coeditor_code     ZL2702
_publ_contact_author_name     'John W. Gilje'
_publ_contact_author_address
;
Chemistry Department, James Madison University, Harrisonburg, VA 22807, USA
;
_publ_contact_author_email     'giljejw@jmu.edu'
_publ_contact_author_fax     ?
_publ_contact_author_phone     ?
_publ_section_title
;
Synthesis and crystal structures of three new benzotriazolylpropanamides
;
_publ_section_title_footnote     .
loop_
    _publ_author_name
    _publ_author_footnote
    _publ_author_address
    'Amenta, Donna S.' .
;
Chemistry Department, James Madison University, Harrisonburg, VA 22807, USA
;
    'Liebing, Phil' .
;
Chemisches Institut der Otto-von-Guericke-Universit\"at Magdeburg,
Universit\"atsplatz 2, 39106 Magdeburg, Germany
;
    'Biero, Julia E.' .
;
Chemistry Department, James Madison University, Harrisonburg, VA 22807, USA
;
    'Sherman, Robert J.' .
;
Chemistry Department, James Madison University, Harrisonburg, VA 22807, USA
;
    'Gilje, John W.' .
;
Chemistry Department, James Madison University, Harrisonburg, VA 22807, USA
;
    'Edelmann, Frank T.' .
;
Chemisches Institut der Otto-von-Guericke-Universit\"at Magdeburg,
Universit\"atsplatz 2, 39106 Magdeburg, Germany
;
_publ_section_synopsis
;
The crystal structures of benzotriazolylpropanamides are governed by \p--\p
stacking between the benzotriazolyl residues and, in the case of primary amide
NH~2~ groups, by N---H...O and N---H...N bridging.
;
_chemical_name_systematic
;
3-(1<i>H</i>-Benzotriazol-1-yl)-2-methylpropanamide
;
_chemical_name_common     ?
_chemical_formula_moiety     'C10 H12 N4 O'
_chemical_formula_sum     'C10 H12 N4 O'
_chemical_formula_iupac     'C10 H12 N4 O'
_chemical_formula_weight     204.24
_chemical_melting_point     ?
_shelx_space_group_comment
;
The symmetry employed for this shelxl refinement is uniquely defined
by the following loop, which should always be used as a source of
symmetry information in preference to the above space-group names.
They are only intended as comments.
;
_space_group_crystal_system     triclinic
_space_group_name_H-M_alt     'P -1'
_space_group_name_Hall     '-P 1'
loop_
    _space_group_symop_operation_xyz
    'x, y, z'
    '-x, -y, -z'
_cell_length_a     7.3885(9)
_cell_length_b     8.0720(10)
_cell_length_c     9.2976(13)
_cell_angle_alpha     69.039(12)
_cell_angle_beta     89.498(10)
_cell_angle_gamma     75.915(10)
_cell_volume     500.37(12)
_cell_formula_units_Z     2
_cell_measurement_reflns_used     21215
_cell_measurement_theta_min     5.096
_cell_measurement_theta_max     76.095
_cell_measurement_temperature     100(2)
_exptl_crystal_description     prism
_exptl_crystal_colour     colorless
_exptl_crystal_size_max     0.150
_exptl_crystal_size_mid     0.100
_exptl_crystal_size_min     0.080
_exptl_crystal_density_diffrn     1.356
_exptl_crystal_density_meas     ?
_exptl_crystal_density_method     ?
_exptl_crystal_F_000     216
_exptl_absorpt_coefficient_mu     0.761
_exptl_absorpt_correction_type     multi-scan
_exptl_absorpt_process_details
;
(CrysAlis PRO, Agilent, 2003)
;
_shelx_estimated_absorpt_T_min     0.894
_shelx_estimated_absorpt_T_max     0.942
_exptl_absorpt_correction_T_min     0.91913
_exptl_absorpt_correction_T_max     1.00000
_diffrn_ambient_temperature     100(2)
_diffrn_radiation_type     CuK\a
_diffrn_radiation_wavelength     1.54184
_diffrn_measurement_device_type     'Agilent Xcalibur, Atlas, Nova'
_diffrn_measurement_method     'omega scans'
_diffrn_detector_area_resol_mean     10.3543
_diffrn_reflns_number     28193
_diffrn_reflns_av_R_equivalents     0.0257
_diffrn_reflns_theta_min     5.113
_diffrn_reflns_theta_max     74.975
_diffrn_reflns_theta_full     67.684
_diffrn_measured_fraction_theta_max     1.000
_diffrn_measured_fraction_theta_full     1.000
_diffrn_reflns_limit_h_min     -9
_diffrn_reflns_limit_h_max     9
_diffrn_reflns_limit_k_min     -10
_diffrn_reflns_limit_k_max     10
_diffrn_reflns_limit_l_min     -9
_diffrn_reflns_limit_l_max     11
_refine_special_details     ?
_reflns_number_total     2053
_reflns_number_gt     2012
_reflns_threshold_expression     'I > 2\s(I)'
_refine_ls_structure_factor_coef     Fsqd
_refine_ls_matrix_type     full
_refine_ls_R_factor_all     0.0325
_refine_ls_R_factor_gt     0.0320
_refine_ls_wR_factor_gt     0.0803
_refine_ls_wR_factor_ref     0.0807
_refine_ls_goodness_of_fit_ref     1.106
_refine_ls_restrained_S_all     1.106
_refine_ls_number_reflns     2053
_refine_ls_number_parameters     138
_refine_ls_number_restraints     0
_refine_ls_hydrogen_treatment     constr
_refine_ls_weighting_scheme     calc
_refine_ls_weighting_details
              'w=1/[\s^2^(Fo^2^)+(0.0349P)^2^+0.1806P] where P=(Fo^2^+2Fc^2^)/3'
_atom_sites_solution_hydrogens     geom
_atom_sites_solution_primary     direct
_atom_sites_solution_secondary     difmap
_refine_ls_shift/su_max     0.000
_refine_ls_shift/su_mean     0.000
_refine_diff_density_max     0.333
_refine_diff_density_min     -0.208
_refine_ls_extinction_method
;
SHELXL2016 (Sheldrick, 2015)
;
_refine_ls_extinction_coef     0.0117(12)
_refine_ls_extinction_expression
                                  'Fc^*^=kFc[1+0.001xFc^2^\l^3^/sin(2\q)]^-1/4^'
loop_
    _atom_type_symbol
    _atom_type_description
    _atom_type_scat_dispersion_real
    _atom_type_scat_dispersion_imag
    _atom_type_scat_source
    'C' 'C' 0.0181 0.0091
                         'International Tables Vol C Tables 4.2.6.8 and 6.1.1.4'
    'H' 'H' 0.0000 0.0000
                         'International Tables Vol C Tables 4.2.6.8 and 6.1.1.4'
    'N' 'N' 0.0311 0.0180
                         'International Tables Vol C Tables 4.2.6.8 and 6.1.1.4'
    'O' 'O' 0.0492 0.0322
                         'International Tables Vol C Tables 4.2.6.8 and 6.1.1.4'
_computing_data_collection
;
CrysAlis PRO (Agilent, 2003)
;
_computing_cell_refinement
;
CrysAlis PRO (Agilent, 2003)
;
_computing_data_reduction
;
CrysAlis PRO (Agilent, 2003)
;
_computing_structure_solution
;
SHELXS97 (Sheldrick, 2008)
;
_computing_structure_refinement
;
SHELXL2016 (Sheldrick, 2015)
;
_computing_molecular_graphics
;
DIAMOND (Brandenburg, 1999)
;
_computing_publication_material
;
SHELXL2016 (Sheldrick, 2015)
;
loop_
    _atom_site_type_symbol
    _atom_site_label
    _atom_site_fract_x
    _atom_site_fract_y
    _atom_site_fract_z
    _atom_site_U_iso_or_equiv
    _atom_site_adp_type
    _atom_site_calc_flag
    _atom_site_occupancy
    _atom_site_disorder_assembly
    _atom_site_disorder_group
    C C1 0.15133(14) 0.68751(14) 0.89673(11) 0.0176(2) Uani d 1 . .
    C C2 0.25594(14) 0.83380(13) 0.82012(11) 0.0179(2) Uani d 1 . .
    H H3 0.165006 0.949315 0.752342 0.022 Uiso calc 1 . .
    C C3 0.40506(14) 0.76911(14) 0.72364(11) 0.0184(2) Uani d 1 . .
    H H4 0.488091 0.853320 0.694399 0.022 Uiso calc 1 . .
    H H5 0.482564 0.645326 0.787098 0.022 Uiso calc 1 . .
    C C4 0.35221(17) 0.87131(16) 0.94623(13) 0.0262(3) Uani d 1 . .
    H H8 0.258168 0.911025 1.010223 0.031 Uiso calc 1 . .
    H H6 0.416372 0.967988 0.898144 0.031 Uiso calc 1 . .
    H H7 0.443677 0.758907 1.011003 0.031 Uiso calc 1 . .
    C C5 0.29153(13) 0.61763(14) 0.55521(12) 0.0167(2) Uani d 1 . .
    C C6 0.21574(14) 0.69407(14) 0.40143(12) 0.0181(2) Uani d 1 . .
    C C7 0.16602(14) 0.58415(15) 0.32859(12) 0.0213(2) Uani d 1 . .
    H H9 0.113426 0.634772 0.224400 0.026 Uiso calc 1 . .
    C C8 0.19688(14) 0.40025(15) 0.41480(13) 0.0220(2) Uani d 1 . .
    H H10 0.165146 0.321802 0.369143 0.026 Uiso calc 1 . .
    C C9 0.27490(14) 0.32485(14) 0.57016(13) 0.0214(2) Uani d 1 . .
    H H11 0.294873 0.196704 0.625394 0.026 Uiso calc 1 . .
    C C10 0.32283(14) 0.43018(14) 0.64405(12) 0.0191(2) Uani d 1 . .
    H H12 0.373910 0.379176 0.748680 0.023 Uiso calc 1 . .
    N N1 -0.03436(12) 0.74707(12) 0.89024(10) 0.0209(2) Uani d 1 . .
    H H2 -0.101453 0.669647 0.936062 0.025 Uiso calc 1 . .
    H H1 -0.089861 0.863817 0.840137 0.025 Uiso calc 1 . .
    N N2 0.32450(12) 0.76231(11) 0.58395(10) 0.0173(2) Uani d 1 . .
    N N3 0.27302(13) 0.91737(12) 0.45699(10) 0.0209(2) Uani d 1 . .
    N N4 0.20701(13) 0.87851(12) 0.34604(10) 0.0213(2) Uani d 1 . .
    O O 0.23854(10) 0.52560(10) 0.96498(9) 0.02255(19) Uani d 1 . .
loop_
    _atom_site_aniso_label
    _atom_site_aniso_U_11
    _atom_site_aniso_U_22
    _atom_site_aniso_U_33
    _atom_site_aniso_U_12
    _atom_site_aniso_U_13
    _atom_site_aniso_U_23
    C1 0.0225(5) 0.0179(5) 0.0130(4) -0.0063(4) 0.0019(4) -0.0056(4)
    C2 0.0214(5) 0.0164(5) 0.0158(5) -0.0061(4) 0.0012(4) -0.0049(4)
    C3 0.0195(5) 0.0197(5) 0.0171(5) -0.0071(4) 0.0007(4) -0.0065(4)
    C4 0.0344(6) 0.0286(6) 0.0207(5) -0.0144(5) 0.0023(4) -0.0110(4)
    C5 0.0152(4) 0.0180(5) 0.0173(5) -0.0046(4) 0.0030(4) -0.0068(4)
    C6 0.0171(5) 0.0187(5) 0.0163(5) -0.0030(4) 0.0026(4) -0.0048(4)
    C7 0.0190(5) 0.0278(6) 0.0182(5) -0.0050(4) 0.0021(4) -0.0103(4)
    C8 0.0200(5) 0.0259(5) 0.0258(6) -0.0083(4) 0.0055(4) -0.0148(4)
    C9 0.0209(5) 0.0178(5) 0.0256(5) -0.0063(4) 0.0053(4) -0.0071(4)
    C10 0.0187(5) 0.0182(5) 0.0178(5) -0.0049(4) 0.0021(4) -0.0035(4)
    N1 0.0207(4) 0.0165(4) 0.0213(4) -0.0050(3) 0.0022(3) -0.0018(3)
    N2 0.0206(4) 0.0152(4) 0.0148(4) -0.0053(3) 0.0018(3) -0.0037(3)
    N3 0.0255(5) 0.0170(4) 0.0170(4) -0.0046(3) 0.0022(3) -0.0032(3)
    N4 0.0247(5) 0.0195(4) 0.0170(4) -0.0037(4) 0.0007(3) -0.0050(3)
    O 0.0222(4) 0.0172(4) 0.0234(4) -0.0045(3) 0.0025(3) -0.0020(3)
_geom_special_details
;
 All esds (except the esd in the dihedral angle between two l.s. planes)
 are estimated using the full covariance matrix.  The cell esds are taken
 into account individually in the estimation of esds in distances, angles
 and torsion angles; correlations between esds in cell parameters are only
 used when they are defined by crystal symmetry.  An approximate (isotropic)
 treatment of cell esds is used for estimating esds involving l.s. planes.
;
loop_
    _geom_bond_atom_site_label_1
    _geom_bond_atom_site_label_2
    _geom_bond_site_symmetry_2
    _geom_bond_distance
    _geom_bond_publ_flag
    C1 O . 1.2369(13) ?
    C1 N1 . 1.3329(14) ?
    C1 C2 . 1.5271(14) ?
    C2 C3 . 1.5261(14) ?
    C2 C4 . 1.5316(14) ?
    C2 H3 . 1.0000 ?
    C3 N2 . 1.4576(13) ?
    C3 H4 . 0.9900 ?
    C3 H5 . 0.9900 ?
    C4 H8 . 0.9800 ?
    C4 H6 . 0.9800 ?
    C4 H7 . 0.9800 ?
    C5 N2 . 1.3628(13) ?
    C5 C6 . 1.3977(14) ?
    C5 C10 . 1.4014(14) ?
    C6 N4 . 1.3752(13) ?
    C6 C7 . 1.4049(15) ?
    C7 C8 . 1.3730(15) ?
    C7 H9 . 0.9500 ?
    C8 C9 . 1.4157(16) ?
    C8 H10 . 0.9500 ?
    C9 C10 . 1.3744(15) ?
    C9 H11 . 0.9500 ?
    C10 H12 . 0.9500 ?
    N1 H2 . 0.8800 ?
    N1 H1 . 0.8800 ?
    N2 N3 . 1.3505(12) ?
    N3 N4 . 1.3096(13) ?
loop_
    _geom_angle_atom_site_label_1
    _geom_angle_atom_site_label_2
    _geom_angle_atom_site_label_3
    _geom_angle_site_symmetry_1
    _geom_angle_site_symmetry_3
    _geom_angle
    _geom_angle_publ_flag
    O C1 N1 . . 123.48(9) ?
    O C1 C2 . . 120.43(9) ?
    N1 C1 C2 . . 116.03(9) ?
    C3 C2 C1 . . 110.96(8) ?
    C3 C2 C4 . . 108.61(9) ?
    C1 C2 C4 . . 108.83(8) ?
    C3 C2 H3 . . 109.5 ?
    C1 C2 H3 . . 109.5 ?
    C4 C2 H3 . . 109.5 ?
    N2 C3 C2 . . 112.50(8) ?
    N2 C3 H4 . . 109.1 ?
    C2 C3 H4 . . 109.1 ?
    N2 C3 H5 . . 109.1 ?
    C2 C3 H5 . . 109.1 ?
    H4 C3 H5 . . 107.8 ?
    C2 C4 H8 . . 109.5 ?
    C2 C4 H6 . . 109.5 ?
    H8 C4 H6 . . 109.5 ?
    C2 C4 H7 . . 109.5 ?
    H8 C4 H7 . . 109.5 ?
    H6 C4 H7 . . 109.5 ?
    N2 C5 C6 . . 104.07(9) ?
    N2 C5 C10 . . 133.36(9) ?
    C6 C5 C10 . . 122.55(10) ?
    N4 C6 C5 . . 108.40(9) ?
    N4 C6 C7 . . 130.82(10) ?
    C5 C6 C7 . . 120.77(10) ?
    C8 C7 C6 . . 116.99(10) ?
    C8 C7 H9 . . 121.5 ?
    C6 C7 H9 . . 121.5 ?
    C7 C8 C9 . . 121.51(10) ?
    C7 C8 H10 . . 119.2 ?
    C9 C8 H10 . . 119.2 ?
    C10 C9 C8 . . 122.44(10) ?
    C10 C9 H11 . . 118.8 ?
    C8 C9 H11 . . 118.8 ?
    C9 C10 C5 . . 115.74(10) ?
    C9 C10 H12 . . 122.1 ?
    C5 C10 H12 . . 122.1 ?
    C1 N1 H2 . . 120.0 ?
    C1 N1 H1 . . 120.0 ?
    H2 N1 H1 . . 120.0 ?
    N3 N2 C5 . . 110.44(8) ?
    N3 N2 C3 . . 119.41(8) ?
    C5 N2 C3 . . 130.14(8) ?
    N4 N3 N2 . . 108.81(8) ?
    N3 N4 C6 . . 108.28(8) ?
loop_
    _geom_torsion_atom_site_label_1
    _geom_torsion_atom_site_label_2
    _geom_torsion_atom_site_label_3
    _geom_torsion_atom_site_label_4
    _geom_torsion_site_symmetry_1
    _geom_torsion_site_symmetry_2
    _geom_torsion_site_symmetry_3
    _geom_torsion_site_symmetry_4
    _geom_torsion
    _geom_torsion_publ_flag
    O C1 C2 C3 . . . . 47.10(12) ?
    N1 C1 C2 C3 . . . . -135.56(9) ?
    O C1 C2 C4 . . . . -72.35(12) ?
    N1 C1 C2 C4 . . . . 104.99(10) ?
    C1 C2 C3 N2 . . . . 70.99(10) ?
    C4 C2 C3 N2 . . . . -169.42(8) ?
    N2 C5 C6 N4 . . . . 0.01(11) ?
    C10 C5 C6 N4 . . . . -178.56(9) ?
    N2 C5 C6 C7 . . . . 178.91(9) ?
    C10 C5 C6 C7 . . . . 0.34(15) ?
    N4 C6 C7 C8 . . . . 178.10(10) ?
    C5 C6 C7 C8 . . . . -0.53(15) ?
    C6 C7 C8 C9 . . . . 0.13(15) ?
    C7 C8 C9 C10 . . . . 0.51(16) ?
    C8 C9 C10 C5 . . . . -0.69(15) ?
    N2 C5 C10 C9 . . . . -177.82(10) ?
    C6 C5 C10 C9 . . . . 0.27(15) ?
    C6 C5 N2 N3 . . . . -0.07(11) ?
    C10 C5 N2 N3 . . . . 178.28(11) ?
    C6 C5 N2 C3 . . . . -179.08(9) ?
    C10 C5 N2 C3 . . . . -0.74(18) ?
    C2 C3 N2 N3 . . . . 82.84(11) ?
    C2 C3 N2 C5 . . . . -98.22(12) ?
    C5 N2 N3 N4 . . . . 0.11(11) ?
    C3 N2 N3 N4 . . . . 179.24(8) ?
    N2 N3 N4 C6 . . . . -0.10(11) ?
    C5 C6 N4 N3 . . . . 0.06(11) ?
    C7 C6 N4 N3 . . . . -178.70(10) ?
loop_
    _geom_hbond_atom_site_label_D
    _geom_hbond_atom_site_label_H
    _geom_hbond_atom_site_label_A
    _geom_hbond_site_symmetry_A
    _geom_hbond_distance_DH
    _geom_hbond_distance_HA
    _geom_hbond_distance_DA
    _geom_hbond_angle_DHA
    N1 H2 O 2_567 0.88 2.02 2.8970(12) 174.6
    N1 H1 N4 2_576 0.88 2.16 3.0017(14) 161.1
_shelx_hkl_file
;
   0   0   1 151235. 583.248  67
   0   0  -1 148679. 413.090  90
   0   0   1 146979. 405.899  93
   0   0   1 147580. 408.083  91
   0   0  -1 148337. 411.786  94
   0   0   1 148448. 408.292  95
   0   0   1 149243. 407.495  96
   0   0   1 149753. 408.350  92
   0   0   2 148319. 843.388  68
   0   0   2 157740. 584.546  96
   0   0  -2 150377. 591.623  94
   0   0   2 158670. 589.508  91
   0   0   2 158414. 589.461  93
   0   0   2 157980. 589.435  95
   0   0   2 158560. 590.749  90
   0   0   2 159321. 591.353  92
   0   0   2 154723. 858.619  67
   0   0   2 145819. 813.442   2
   0   0   2 149465. 784.678  40
   0   0   2 149730. 809.156   4
   0   0   3 54320.3 618.453   4
   0   0   3 58308.0 434.379  96
   0   0   3 58121.5 432.996  92
   0   0   3 55303.2 649.323  67
   0   0   3 54210.7 592.654  40
   0   0   3 57238.9 435.714  91
   0   0  -3 53726.5 526.925  65
   0   0   3 58391.7 432.561  95
   0   0   3 53576.4 618.974   2
   0   0   3 56870.6 430.946  90
   0   0  -3 53676.1 428.796  63
   0   0  -3 54207.5 593.919  37
   0   0  -3 56622.8 432.958  94
   0   0   3 55776.3 653.617  68
   0   0   3 58029.7 437.361  93
   0   0  -4 72814.6 555.230  63
   0   0   4 72085.0 860.416   2
   0   0  -4 74674.5 826.255  37
   0   0   4 80284.0 549.467  95
   0   0   4 71193.5 820.301  40
   0   0   4 72934.9 855.471   4
   0   0  -4 73580.0 726.600  65
   0   0  -4 69990.9 897.948  38
   0   0   4 75410.4 537.801  91
   0   0   4 76680.7 541.211  93
   0   0   4 76970.7 541.331  92
   0   0   4 79838.3 551.103  90
   0   0   4 72600.1 898.766  68
   0   0   5 11015.4 366.654  40
   0   0  -5 11065.2 412.209  38
   0   0  -5 11696.6 325.590  65
   0   0   5 10593.5 399.862  68
   0   0   5 12036.2 411.233   2
   0   0  -5 12226.6 385.849  37
   0   0  -6 22951.5 590.136  37
   0   0  -6 21557.6 657.421  38
   0   0   6 21229.2 624.585   2
   0   0   7 5535.62 215.324  29
   0   0   7 5049.50 208.893  48
   0   0   7 4867.59 196.990  74
   0   0   7 5660.23 216.852  82
   0   0   7 5163.66 223.102  31
   0   0   7 5192.28 207.545  88
   0   0   7 5170.34 214.206  59
   0   0   7 5785.31 361.822   2
   0   0   7 5164.88 205.740  24
   0   0  -7 5983.30 385.095  34
   0   0   7 5463.45 213.320  57
   0   0   7 4945.60 342.870  68
   0   0   7 5585.10 206.852  11
   0   0  -7 5698.78 377.154  38
   0   0   7 5245.48 210.054  54
   0   0   8 12107.8 327.670  54
   0   0   8 12265.7 327.627  57
   0   0   8 12554.9 328.335  82
   0   0   8 12146.6 319.276  74
   0   0   8 12907.4 336.337  29
   0   0   8 12390.3 335.569  13
   0   0   8 11672.9 347.341  31
   0   0   8 11540.8 330.628  59
   0   0   8 12430.7 327.628  24
   0   0   9 5587.42 202.358  22
   0   0   9 5511.83 224.289  31
   0   0   9 5490.61 211.844  13
   0   0   9 5971.11 211.308  82
   0   0   9 5445.62 215.119  59
   0   0   9 5471.14 207.209  54
   0   0  10 1438.29 91.8975  13
   0   0  10 1491.71 90.3664  54
   0   0  10 1528.79 98.1685  31
   0   0  10 1507.46 92.8425  59
   0  -1  10 957.499 60.9818  31
   0  -1  10 979.807 59.0972  59
   0  -1  10 904.228 59.0429  54
   0  -1  10 909.002 61.9886  13
   0  -1   9 11661.3 290.712  13
   0  -1   9 12183.6 287.361  54
   0  -1   9 11972.3 282.049  59
   0  -1   9 12039.7 289.078  22
   0  -1   9 12190.4 297.880  31
   0  -1   8 3558.78 177.326  54
   0  -1   8 3775.42 190.308  31
   0  -1   8 3743.15 177.542  74
   0  -1   8 3602.22 178.182  59
   0  -1   8 3803.64 187.661  22
   0  -1   8 3679.97 166.574  24
   0  -1   8 3582.70 178.234  88
   0  -1   7 11179.6 303.577  49
   0  -1   7 12624.1 320.200  29
   0  -1   7 12331.1 318.350  24
   0  -1   7 13365.8 563.251   2
   0  -1   7 11360.3 331.118  88
   0  -1   7 12248.0 313.429  82
   0  -1   7 11622.5 320.050  57
   0   1  -7 12561.0 581.773  38
   0  -1   7 11525.0 333.823  31
   0  -1   7 11282.5 316.933  54
   0  -1   7 10414.8 512.998  68
   0  -1   7 10997.3 310.408  74
   0  -1   7 11083.4 319.057  48
   0   1  -7 12612.4 591.876  34
   0  -1   7 11598.2 321.297  59
   0  -1   6 1781.90 114.997  49
   0  -1   6 1719.11 114.684  82
   0  -1   6 1610.53 115.515  48
   0  -1   6 1798.91 116.892  29
   0   1  -6 1875.85 182.924  37
   0  -1   6 1611.35 118.390  31
   0  -1   6 1383.56 171.969  68
   0  -1   6 1717.94 117.716  54
   0  -1   6 1799.55 120.764  57
   0   1  -6 1468.05 180.981  38
   0  -1   6 1560.40 118.859  88
   0  -1   6 1589.59 113.941  59
   0  -1   6 1693.21 116.042  74
   0  -1   6 1747.14 189.136   2
   0  -1   5 1452.13 149.240   4
   0  -1   5 1710.18 167.300   2
   0  -1   5 1532.74 164.078  68
   0   1  -5 1597.26 170.736  38
   0   1  -4 6083.40 290.261  38
   0  -1   4 4670.38 232.304   4
   0  -1   4 6308.15 225.107  95
   0   1  -4 5948.89 224.449  94
   0  -1   4 6086.53 224.152  91
   0  -1   4 4732.07 247.978  68
   0  -1   4 6455.39 228.700  90
   0  -1   4 5996.94 279.140  40
   0  -1   4 6491.25 279.942   2
   0  -1   4 6199.07 226.162  96
   0  -1   4 6097.46 222.770  92
   0   1  -4 6150.75 233.828  65
   0  -1   4 6238.80 225.256  93
   0   1  -4 5921.78 263.723  37
   0   1  -3 2431.59 120.143  63
   0  -1   3 2484.71 150.342  68
   0  -1   3 2628.90 147.125   4
   0  -1   3 2732.63 136.888  96
   0  -1   3 2792.35 137.616  92
   0  -1   3 2815.61 139.701  91
   0  -1   3 2720.03 136.034  90
   0   1  -3 2726.65 136.553  65
   0  -1   3 2826.26 138.096  95
   0   1  -3 2741.01 165.801  38
   0   1  -3 2732.77 156.210  37
   0   1  -3 2700.11 137.984  94
   0  -1   3 2764.46 165.228  40
   0  -1   3 2825.51 138.743  93
   0  -1   2 115803. 515.554   1
   0  -1   2 113699. 841.021  68
   0  -1   2 117790. 795.546  92
   0  -1   2 115815. 801.821   4
   0  -1   2 116063. 790.055  96
   0   1  -2 115719. 812.857  94
   0  -1   2 115427. 819.426   2
   0   1  -2 114546. 858.117  37
   0   1  -2 115933. 809.410  90
   0   1  -2 114534. 886.511  38
   0  -1   2 115635. 901.470  40
   0   1  -2 111835. 726.906  63
   0  -1   2 112726. 909.137  39
   0  -1   2 117714. 796.740  91
   0  -1   2 116954. 795.443  95
   0  -1   2 117212. 793.787  93
   0   1  -2 114715. 768.023  65
   0  -1   1 119226. 698.944  95
   0  -1   1 119689. 698.730  91
   0   1  -1 114445. 705.844  37
   0   1  -1 114371. 651.200  65
   0  -1   1 119202. 697.861  93
   0   1  -1 114778. 560.139   3
   0  -1   1 116873. 374.701  35
   0  -1   1 115071. 743.482  39
   0  -1   1 119749. 695.908  96
   0   1  -1 114820. 704.901  38
   0  -1   1 113634. 732.993  40
   0   1  -1 118761. 710.675  94
   0  -1   1 120990. 676.263  68
   0   1  -1 112345. 647.224  63
   0  -1   1 119350. 697.099  92
   0   1  -1 120229. 715.243  90
   0  -1   0 98798.3 535.350  91
   0   1   0 94372.6 524.001  37
   0   1   0 100412. 549.203  90
   0  -1   0 98568.5 531.499  96
   0  -1   0 91770.3 524.826  39
   0  -1   0 95162.5 454.301  66
   0  -1   0 97440.3 533.057  95
   0  -1   0 98306.3 534.582  92
   0   1   0 94474.5 493.126   3
   0   1   0 100020. 547.601  94
   0   1   0 93107.1 520.742  65
   0  -1   0 92208.5 512.066  62
   0  -1   0 95751.1 450.650  35
   0  -1   0 93865.0 512.881  64
   0   1   0 93079.4 469.454  38
   0  -1   0 98585.5 533.773  93
   0  -1   0 97321.6 502.133  40
   0   1   1 30776.4 297.531  36
   0  -1  -1 29399.4 263.858  39
   0  -1  -1 33323.2 243.393  92
   0   1   1 32560.6 245.938  90
   0  -1  -1 31198.3 204.426  64
   0   1   1 32914.5 246.048  94
   0   1   1 30930.4 274.145   3
   0   1   1 30644.1 256.545  38
   0   1   1 31973.9 275.335   2
   0  -1  -1 32181.5 228.988  66
   0  -1  -1 29816.2 229.219  62
   0  -1  -1 33135.3 241.669  96
   0  -1  -1 32959.5 242.826  93
   0  -1  -1 33378.1 243.990  91
   0  -1  -1 33215.6 243.307  95
   0   1   1 32978.7 309.224  68
   0   1   1 31814.7 308.774  67
   0  -1  -2 442964. 808.087  64
   0   1   2 454322. 1418.04   5
   0   1   2 451860. 1454.01  67
   0   1   2 453747. 1372.98   2
   0   1   2 453938. 1480.80  68
   0   1   2 460324. 804.411  40
   0   1   3 135056. 938.551   2
   0  -1  -3 129237. 675.578  63
   0   1   3 126985. 977.869  68
   0   1   3 140688. 692.917  40
   0   1   3 136227. 532.711   3
   0   1   3 131618. 990.773  67
   0  -1  -3 130634. 537.076   1
   0   1   3 130442. 865.360  36
   0   1   4 5478.56 234.075  67
   0  -1  -4 6258.20 219.332  37
   0   1   4 5954.99 250.368  68
   0   1   4 5394.13 178.467  40
   0   1   4 5289.13 201.668  36
   0   1   4 5691.38 230.708   2
   0  -1  -4 5398.42 195.436  65
   0  -1  -4 5282.08 146.613  63
   0  -1  -5 68316.9 774.449  65
   0  -1  -5 68057.6 848.457  37
   0   1   5 66921.9 943.601  67
   0   1   5 67129.0 931.717   2
   0  -1  -6 28216.7 706.550  38
   0  -1  -6 29931.7 635.412  37
   0   1   6 28133.2 693.499   2
   0   1   7 1816.55 121.361  54
   0   1   7 1772.70 115.308  74
   0   1   7 1733.64 126.432  31
   0   1   7 1767.75 122.651  59
   0  -1  -7 1842.84 199.575  34
   0   1   7 1963.04 127.459  82
   0   1   7 1861.05 121.911  13
   0   1   7 1706.69 119.318  24
   0  -1  -7 2008.91 207.272  38
   0   1   7 1750.53 204.853  68
   0   1   7 1995.19 207.527   2
   0   1   7 1830.43 120.259  57
   0   1   7 2078.06 123.849  11
   0   1   7 1823.17 122.875  29
   0   1   8 7627.28 261.644  82
   0   1   8 7551.90 266.425  59
   0   1   8 7660.71 256.022  57
   0   1   8 8226.13 256.310  11
   0   1   8 7648.64 261.221  13
   0   1   8 7535.02 277.914  31
   0   1   8 7883.24 267.086  29
   0   1   8 7645.42 259.300  54
   0   1   9 1487.28 124.088  31
   0   1   9 1509.49 114.947  82
   0   1   9 1632.99 120.082  13
   0   1   9 1564.92 114.198  57
   0   1   9 1621.12 119.136  54
   0   1   9 1619.46 124.259  59
   0   1   9 1589.40 119.204  29
   0   1  10 64.9165 28.4049  59
   0   1  10 83.4679 30.0421  54
   0   1  10 64.6903 30.4568  31
   0   1  10 59.7323 28.7095  13
   0   1  11 90.0969 21.2117  59
   0   1  11 107.109 21.1823  54
   0  -2   9 617.875 49.7042  59
   0  -2   9 708.652 61.7094  54
   0  -2   9 733.829 65.0151  13
   0   2  -9 692.465 54.2960  41
   0  -2   9 633.605 60.7275  22
   0  -2   9 706.755 55.9155  31
   0  -2   8 3411.11 162.326  54
   0  -2   8 3502.20 174.149  22
   0  -2   8 3590.40 162.901  31
   0  -2   8 3139.97 162.504  88
   0  -2   8 3435.06 160.049  74
   0  -2   8 3509.19 153.464  59
   0  -2   7 8455.92 269.054  49
   0  -2   7 8233.42 276.698  48
   0  -2   7 8564.11 277.461  31
   0  -2   7 8547.94 266.047  59
   0  -2   7 8641.30 278.008  54
   0  -2   7 8583.82 275.673  74
   0  -2   7 8581.06 295.598  88
   0  -2   7 8847.64 263.322  30
   0  -2   7 8411.36 267.706  18
   0  -2   6 76408.9 777.894  59
   0  -2   6 78084.5 830.268  18
   0  -2   6 73806.9 830.507  89
   0  -2   6 76954.1 876.352  88
   0  -2   6 76553.4 811.070  31
   0   2  -6 83196.9 1494.48  34
   0  -2   6 73582.9 802.000  74
   0  -2   6 72791.7 1297.26  68
   0  -2   6 79863.3 1323.14   2
   0  -2   6 75997.5 762.722  24
   0  -2   6 73396.1 805.173  48
   0   2  -6 85193.3 1479.39  38
   0   2  -6 81657.1 1332.50  37
   0  -2   6 73459.1 782.537  49
   0  -2   6 75634.4 808.590  54
   0  -2   6 76016.8 743.157  42
   0  -2   6 82044.1 767.671  82
   0  -2   5 2908.52 228.296   4
   0  -2   5 3028.59 241.133   2
   0  -2   5 2832.22 229.233  68
   0   2  -5 2957.59 236.388  37
   0   2  -5 2996.70 256.033  38
   0   2  -4 52436.0 781.463  65
   0  -2   4 49627.1 781.871  96
   0  -2   4 47618.1 850.623  68
   0   2  -4 48536.7 796.041  94
   0  -2   4 49835.0 786.464  95
   0   2  -4 49363.0 875.612  37
   0  -2   4 49402.1 783.189  91
   0  -2   4 49480.3 782.393  93
   0  -2   4 48628.0 818.410   4
   0  -2   4 49693.9 786.440  92
   0   2  -4 50010.2 922.865  38
   0  -2   4 49476.8 845.926   2
   0  -2   4 49424.9 787.090  90
   0  -2   3 385.358 74.6280  40
   0  -2   3 369.323 67.2720  92
   0  -2   3 361.043 65.6383  90
   0   2  -3 305.935 58.5301  94
   0  -2   3 336.067 61.0058   2
   0  -2   3 445.416 72.9080  96
   0  -2   3 1368.80 121.568   4
   0  -2   3 324.475 61.8551  93
   0  -2   3 353.455 64.7549  91
   0   2  -3 378.698 73.0993  38
   0   2  -3 324.257 55.3121  65
   0  -2   3 1261.46 122.501  68
   0   2  -3 341.615 66.7762  37
   0  -2   3 323.333 61.4356  95
   0  -2   2 23405.9 355.641   1
   0  -2   2 24948.0 444.802   2
   0  -2   2 24598.5 469.149  93
   0   2  -2 24102.4 474.500  90
   0  -2   2 23171.2 493.221  40
   0  -2   2 24692.7 458.940  68
   0  -2   2 24758.9 469.501  92
   0   2  -2 24071.1 474.028  94
   0  -2   2 24602.3 509.788  39
   0  -2   2 24421.7 469.074  91
   0  -2   2 24470.4 468.705  95
   0   2  -2 24830.9 484.866  38
   0   2  -2 24474.3 445.854  65
   0   2  -2 24071.8 481.978  37
   0  -2   2 24262.3 464.955  96
   0   2  -1 26693.8 459.049  90
   0  -2   1 26261.4 286.722  35
   0   2  -1 26449.0 383.644   3
   0  -2   1 27836.3 453.314  93
   0  -2   1 27832.5 452.937  91
   0  -2   1 27185.5 446.135  96
   0   2  -1 26443.5 447.039  37
   0   2  -1 26885.5 427.645  38
   0   2  -1 27037.7 430.607  65
   0  -2   1 27357.6 449.561  92
   0  -2   1 27081.2 448.675  95
   0  -2   1 27406.5 468.238  39
   0   2  -1 27470.8 464.353  94
   0  -2   0 73789.3 562.771  35
   0   2   0 75336.9 691.564  94
   0   2   0 73361.7 603.360  38
   0   2   0 73488.4 625.206   3
   0  -2   0 74888.1 677.870  95
   0   2   0 74299.1 671.385  37
   0   2   0 75483.5 693.973  90
   0  -2   0 73775.4 671.654  93
   0   2   0 74019.7 668.216  65
   0  -2   0 71597.9 648.218  62
   0  -2   0 74806.0 672.954  96
   0  -2   0 74755.2 676.825  91
   0  -2   0 73403.1 669.245  39
   0  -2   0 75073.7 638.134  40
   0  -2   0 71866.5 568.469  66
   0  -2   0 74382.7 673.291  92
   0   2   1 6944.57 187.111  94
   0  -2  -1 6870.78 182.573  95
   0  -2  -1 6842.90 183.316  91
   0  -2  -1 6464.23 163.436  64
   0  -2  -1 6896.50 182.855  96
   0   2   1 6772.99 166.098  38
   0   2   1 6787.91 187.382   3
   0   2   1 7180.98 198.573  67
   0  -2  -1 6490.16 167.594  62
   0  -2  -1 6315.21 137.411  66
   0  -2  -1 6377.65 179.437  39
   0  -2  -1 6495.15 178.692  93
   0   2   1 6613.87 188.252  37
   0  -2  -1 6675.63 180.649  92
   0   2   1 6631.01 93.6485  34
   0   2   1 6908.73 186.365  90
   0  -2  -2 695.412 59.4997  39
   0  -2  -2 762.579 53.7438  95
   0  -2  -2 706.521 50.5795  92
   0  -2  -2 647.610 40.9711  64
   0   2   2 777.154 57.2520  90
   0  -2  -2 673.686 49.8354  91
   0  -2  -2 950.720 58.9019  62
   0   2   2 751.663 63.0613   3
   0   2   2 771.406 71.0241  67
   0  -2  -2 719.826 51.1063  96
   0   2   2 772.741 63.3521   2
   0   2   2 732.163 54.3898  94
   0   2   2 684.524 65.9626  36
   0  -2  -2 684.628 49.4453  93
   0  -2  -2 719.793 49.3639  66
   0  -2  -3 165962. 939.102  66
   0   2   3 171176. 1081.39   2
   0  -2  -3 167419. 544.476  95
   0   2   3 165648. 1069.76  36
   0  -2  -3 163531. 823.173  62
   0  -2  -3 167018. 539.971  91
   0  -2  -3 165649. 540.446  92
   0   2   3 170452. 1165.90  67
   0  -2  -3 167163. 544.876  90
   0   2   3 170921. 1187.42  68
   0  -2  -3 158926. 935.695   1
   0  -2  -3 169324. 537.921  96
   0   2   3 172077. 562.923  94
   0  -2  -3 169207. 543.972  93
   0   2   3 173860. 1139.92   5
   0   2   3 167533. 922.908   3
   0  -2  -3 165868. 1002.56  39
   0  -2  -4 19318.4 325.705  62
   0   2   4 18930.3 432.701   5
   0   2   4 19075.6 397.039  36
   0  -2  -4 18803.7 310.197   1
   0   2   4 18970.8 458.052  68
   0   2   4 19496.1 454.005  67
   0   2   4 19438.2 427.018   2
   0   2   4 19218.4 306.289   3
   0   2   5 13028.8 419.429  67
   0   2   5 13746.4 375.498  36
   0   2   5 13822.7 416.496   2
   0  -2  -5 13206.1 314.397  62
   0   2   5 12548.5 426.778  68
   0  -2  -5 13391.1 368.356  65
   0  -2  -6 9290.81 341.348  37
   0   2   6 8382.82 383.251  67
   0   2   6 10149.7 354.196  36
   0   2   6 9750.53 399.612   2
   0  -2  -6 9808.33 366.664  35
   0   2   6 8468.00 398.597  68
   0   2   7 18921.2 364.951  11
   0   2   7 19562.1 393.615  29
   0   2   7 17390.4 609.402  67
   0   2   7 19107.8 368.315  15
   0   2   7 19268.3 628.155   2
   0   2   7 18785.2 359.976  26
   0   2   7 19429.2 392.545  59
   0   2   7 19013.3 381.261  54
   0   2   7 18891.8 364.954  57
   0   2   7 19641.5 388.156  13
   0   2   7 17752.0 638.352  68
   0   2   7 18897.7 401.935  31
   0   2   7 19327.9 360.269  51
   0  -2  -7 17878.5 603.938  38
   0   2   7 19712.4 392.064  82
   0   2   8 15992.6 340.907  51
   0   2   8 15934.2 341.962  26
   0  -2  -8 15871.0 616.415  38
   0   2   8 15694.7 389.846  31
   0   2   8 16309.6 354.715  15
   0   2   8 14866.0 632.053  68
   0   2   8 16027.6 368.779  13
   0   2   8 15692.8 374.128  82
   0   2   8 16046.8 377.944  29
   0   2   8 15538.5 371.718  59
   0   2   8 16308.3 354.477  11
   0   2   8 16323.7 373.209  54
   0   2   8 15797.9 354.082  57
   0   2   9 6216.82 233.650  82
   0   2   9 5509.94 233.581  31
   0   2   9 5732.77 222.149  54
   0   2   9 5929.80 200.251  26
   0   2   9 5563.16 224.185  59
   0   2   9 6220.77 208.069  15
   0   2   9 6034.38 199.993  51
   0   2   9 6115.58 215.694  11
   0   2   9 5549.58 219.083  13
   0   2   9 5741.33 225.909  29
   0   2   9 5966.35 215.021  57
   0   2  10 9781.54 244.302  12
   0   2  10 9453.34 259.013  13
   0   2  10 9854.68 282.884  31
   0   2  10 10084.3 273.118  59
   0   2  10 10568.7 277.235  29
   0   2  10 10472.7 271.541  82
   0   2  10 9986.28 265.246  54
   0   2  11 66.9817 21.6045  54
   0   2  11 69.5767 23.2863  59
   0   2  11 77.5915 24.7307  31
   0  -3   9 1659.22 69.2247  13
   0   3  -9 1536.32 63.1617  69
   0  -3   9 1715.92 65.1185  54
   0   3  -8 17477.2 281.632  55
   0  -3   8 17763.3 345.732  22
   0  -3   8 18071.1 318.766  74
   0  -3   8 17931.0 319.427  54
   0  -3   8 17904.1 331.566  13
   0  -3   7 9227.39 268.912  49
   0  -3   7 9329.97 295.125  22
   0  -3   7 8917.67 268.037  18
   0  -3   7 9764.43 269.843  30
   0   3  -7 9400.99 256.110  55
   0  -3   7 9185.97 295.402  88
   0  -3   7 9150.60 274.618  74
   0  -3   7 9256.23 274.608  54
   0   3  -7 9365.43 241.613  77
   0  -3   6 2400.00 146.463  49
   0  -3   6 2423.97 134.777  42
   0  -3   6 2489.77 151.604  48
   0  -3   6 2464.61 154.805  18
   0  -3   6 2195.56 152.769  22
   0  -3   6 2318.90 158.576  88
   0  -3   6 2506.56 151.178  54
   0   3  -6 2923.77 144.833  75
   0  -3   6 2388.64 149.969  74
   0   3  -5 8999.28 256.469  75
   0  -3   5 8528.16 431.398  68
   0  -3   5 8961.11 280.677  74
   0   3  -5 9739.89 507.423  34
   0  -3   5 9438.00 268.762  42
   0  -3   5 9369.06 296.488  18
   0  -3   5 8804.85 275.355  48
   0  -3   5 8763.67 299.691  88
   0   3  -5 10267.9 508.614  38
   0  -3   5 9371.34 261.047  76
   0  -3   5 8850.33 273.983  49
   0  -3   5 9533.66 270.614  81
   0   3  -5 9513.70 469.527  37
   0   3  -5 9182.24 256.086  61
   0  -3   5 9191.15 291.456  89
   0  -3   5 8607.66 414.146   4
   0  -3   5 9748.27 450.438   2
   0   3  -4 24159.8 699.023  37
   0  -3   4 22034.7 636.005  68
   0  -3   4 22702.0 630.367  93
   0   3  -4 22122.9 638.364  94
   0   3  -4 24792.0 718.989  38
   0  -3   4 22886.2 635.755  90
   0  -3   4 22464.7 626.767  92
   0  -3   4 22663.8 631.043  91
   0  -3   4 22970.2 633.429  95
   0  -3   4 21057.6 596.865   4
   0  -3   4 22448.2 625.871  96
   0  -3   4 23905.2 644.442   2
   0  -3   3 24597.8 616.764  96
   0   3  -3 26660.6 665.044  38
   0  -3   3 27039.2 608.783   2
   0   3  -3 27053.6 614.115  65
   0  -3   3 23640.4 658.567  40
   0   3  -3 26064.9 660.865  37
   0  -3   3 25159.3 626.961  95
   0  -3   3 23846.2 610.638  93
   0  -3   3 25392.7 629.513  92
   0   3  -3 24745.9 631.624  94
   0  -3   3 25023.7 624.595  91
   0  -3   3 25370.1 631.960  90
   0  -3   3 24918.5 574.978   4
   0  -3   3 24285.9 599.301  68
   0  -3   2 36733.7 655.190  68
   0   3  -2 35398.0 706.569  94
   0  -3   2 38528.1 641.629   2
   0  -3   2 35384.8 691.944  93
   0  -3   2 36391.6 699.265  96
   0   3  -2 38396.7 684.040  65
   0  -3   2 35777.1 695.785  95
   0  -3   2 36239.1 697.174  92
   0  -3   2 35655.9 694.508  91
   0  -3   2 33901.8 709.800  40
   0   3  -2 37733.7 698.384  38
   0  -3   2 38123.3 573.076   1
   0   3  -2 36819.4 722.313  37
   0  -3   2 39153.4 756.427  39
   0  -3   1 267996. 1517.18   1
   0  -3   1 261555. 1732.47  92
   0   3  -1 264692. 1621.17  38
   0  -3   1 271862. 1789.38  39
   0   3  -1 258445. 1751.82  94
   0  -3   1 266451. 1158.71  35
   0  -3   1 261347. 1726.29  96
   0  -3   1 261353. 1737.61  95
   0  -3   1 253490. 1706.29  40
   0  -3   1 263524. 1740.68  91
   0   3  -1 258912. 1755.70  90
   0   3  -1 262986. 1734.50  37
   0  -3   1 260816. 1730.55  93
   0  -3   0 2471.24 131.905  66
   0  -3   0 2594.82 159.845  96
   0  -3   0 2537.20 158.479  95
   0   3   0 2587.52 164.453  90
   0   3   0 2582.90 160.414  37
   0  -3   0 2488.69 153.173  62
   0   3   0 2625.39 150.851   3
   0  -3   0 2610.64 152.035  40
   0   3   0 2592.01 143.280  38
   0   3   0 2696.49 167.060  94
   0  -3   0 2642.44 162.036  93
   0  -3   0 2710.88 163.888  91
   0  -3   0 2535.09 158.432  92
   0  -3   0 2746.94 162.752  39
   0  -3   0 2559.94 132.626  35
   0  -3  -1 3220.66 164.397  93
   0  -3  -1 3126.85 124.481  66
   0   3   1 3198.24 168.582  37
   0  -3  -1 3209.48 164.504  92
   0  -3  -1 3193.64 160.607  35
   0  -3  -1 3085.88 160.769  96
   0   3   1 3461.40 174.481  94
   0  -3  -1 3096.62 160.886  91
   0  -3  -1 3063.17 161.546  39
   0   3   1 3159.10 164.371   3
   0  -3  -1 3155.08 155.425  62
   0   3   1 3236.00 146.830  38
   0  -3  -1 3270.93 166.383  95
   0   3   1 3397.31 173.087  90
   0   3   1 3210.43 100.868  34
   0  -3  -2 6736.64 218.276  93
   0   3   2 6833.24 224.075  94
   0  -3  -2 6762.23 219.222  91
   0   3   2 6635.03 247.103  67
   0   3   2 6472.71 202.475  38
   0  -3  -2 6355.57 160.585  66
   0   3   2 6836.55 225.027  90
   0  -3  -2 6581.00 200.466  62
   0  -3  -2 6331.29 220.525  39
   0  -3  -2 6574.94 216.472  95
   0  -3  -2 6818.26 219.705  92
   0  -3  -2 6733.99 218.510  96
   0   3   3 44610.7 658.470  36
   0  -3  -3 43856.1 488.350  62
   0  -3  -3 45456.3 506.556  91
   0  -3  -3 46298.3 507.645  93
   0  -3  -3 43779.6 588.824  39
   0   3   3 47516.9 525.462  94
   0  -3  -3 46405.9 508.270  92
   0  -3  -3 45982.1 506.619  96
   0  -3  -3 44388.7 612.479   1
   0  -3  -3 46444.4 465.012  66
   0  -3  -3 45545.1 506.744  95
   0   3   3 47197.6 619.899   3
   0   3   3 43426.2 675.834  67
   0   3   4 567.972 82.0908   5
   0  -3  -4 559.875 53.9949  62
   0   3   4 438.019 78.7285  67
   0   3   4 492.130 72.4363  36
   0  -3  -4 558.010 69.4974   1
   0  -3  -4 530.391 60.6178  66
   0  -3  -4 481.003 64.3905  39
   0   3   4 528.060 66.8780   3
   0   3   4 489.234 81.8473  68
   0   3   4 554.708 76.5745   2
   0   3   5 44897.0 801.983   5
   0  -3  -5 49276.2 720.325  39
   0  -3  -5 46247.5 832.128  35
   0  -3  -5 50006.1 682.856  66
   0   3   5 47445.5 751.434  36
   0   3   5 43390.8 808.939  67
   0   3   5 48209.1 794.806   2
   0  -3  -5 46953.9 622.346   1
   0   3   5 43436.3 830.321  68
   0   3   6 152909. 1446.67  36
   0   3   6 154142. 1594.71   2
   0  -3  -6 153755. 1629.41  35
   0   3   6 136981. 1649.65  68
   0  -3  -6 160461. 1435.26  39
   0   3   6 138160. 1592.44  67
   0  -3  -6 151965. 1469.01  65
   0   3   7 5441.18 195.872  25
   0   3   7 5674.02 204.993  59
   0   3   7 4909.07 340.375  68
   0   3   7 5451.03 205.861  29
   0  -3  -7 5990.41 339.795  35
   0   3   7 5606.73 208.755  82
   0   3   7 5850.87 210.716  15
   0   3   7 6073.23 211.966  51
   0   3   7 6247.92 218.133  13
   0   3   7 4919.91 326.422  67
   0   3   7 6072.17 216.132  54
   0   3   7 5775.25 343.664   2
   0   3   7 5656.04 212.820  31
   0   3   7 5943.23 211.143  26
   0   3   8 16883.8 681.240  68
   0   3   8 17482.2 381.585  13
   0   3   8 17265.6 356.571  57
   0   3   8 16108.2 353.339  11
   0   3   8 16681.6 389.592  31
   0   3   8 17436.4 357.847  25
   0   3   8 16758.4 366.819  26
   0   3   8 16931.4 373.917  15
   0   3   8 16974.7 383.571  29
   0   3   8 17173.5 654.298  67
   0   3   8 17142.8 382.352  54
   0   3   8 17076.0 384.150  82
   0   3   8 16855.7 365.809  51
   0   3   8 17024.7 379.025  59
   0   3   8 16630.8 368.051  12
   0   3   9 21842.2 433.426  54
   0   3   9 21678.7 424.680  13
   0   3   9 22428.2 411.452  11
   0   3   9 22446.1 399.878  57
   0   3   9 22125.4 406.788  51
   0   3   9 21521.8 416.791  12
   0   3   9 22484.9 451.248  31
   0   3   9 22539.1 441.298  29
   0   3   9 22924.6 440.882  82
   0   3   9 21673.7 406.099  26
   0   3   9 21860.7 428.337  59
   0   3   9 21922.5 361.346  17
   0   3  10 6051.49 209.466  29
   0   3  10 5730.38 182.483  26
   0   3  10 5705.89 194.659  12
   0   3  10 5547.47 197.557  59
   0   3  10 5655.20 178.723  51
   0   3  10 5829.15 205.805  54
   0   3  10 5949.72 206.619  82
   0   3  10 6044.89 191.771  11
   0   3  10 5335.53 194.540  13
   0   3  10 5657.48 210.151  31
   0   3  11 152.828 32.3570  54
   0   3  11 146.549 27.7756  12
   0   4  -8 1256.54 60.7619  41
   0  -4   8 1360.78 67.8691  13
   0   4  -8 1298.83 61.3038  69
   0  -4   8 1316.76 62.9477  54
   0  -4   7 201.518 41.6221  22
   0  -4   7 183.999 38.4938  49
   0  -4   7 172.214 36.2595  54
   0   4  -7 187.195 36.3770  55
   0   4  -7 141.532 32.3913  87
   0   4  -7 156.131 32.7793  77
   0  -4   7 159.664 37.4166  74
   0   4  -7 160.840 36.8974  41
   0   4  -6 5504.32 201.289  55
   0  -4   6 5562.68 214.675  74
   0  -4   6 5690.54 208.529  48
   0  -4   6 5405.18 211.237  54
   0   4  -6 5543.91 185.529  61
   0  -4   6 5255.58 225.990  88
   0   4  -6 5681.29 191.380  75
   0  -4   6 5318.52 219.835  18
   0  -4   6 5301.90 207.520  49
   0   4  -6 5498.66 196.691  77
   0  -4   6 5515.26 226.883  22
   0  -4   5 31868.1 518.549  48
   0   4  -5 32556.2 519.928  55
   0  -4   5 33019.5 578.679  18
   0  -4   5 33761.0 517.766  81
   0   4  -5 33303.9 503.571  61
   0  -4   5 32008.4 548.296  89
   0   4  -5 33642.2 507.200  75
   0  -4   5 32847.5 551.538  74
   0  -4   5 34542.3 520.146  42
   0   4  -5 34465.7 491.802  79
   0  -4   5 33315.2 595.453  88
   0  -4   5 32908.2 574.686  22
   0  -4   5 34079.3 506.147  76
   0  -4   5 33166.2 547.050  49
   0  -4   4 42865.5 613.974  74
   0  -4   4 41584.6 609.313  89
   0  -4   4 41882.0 581.743  48
   0  -4   4 43287.3 662.091  88
   0  -4   4 42504.4 578.362 102
   0   4  -4 43145.7 562.997  79
   0  -4   4 42479.9 576.007 101
   0   4  -4 42429.3 571.377  97
   0  -4   4 43653.2 585.287  76
   0  -4   4 43429.4 593.705  19
   0  -4   4 43851.7 598.609  81
   0   4  -4 42973.5 585.361 104
   0  -4   4 40828.0 965.198  92
   0  -4   4 43422.1 642.742  22
   0  -4   4 40468.5 957.656  95
   0   4  -4 43363.9 576.430  98
   0   4  -4 42609.3 574.138  75
   0  -4   4 44971.9 668.855  18
   0  -4   4 41179.5 966.907  96
   0   4  -4 45944.1 1057.83  38
   0   4  -4 42936.3 583.677 105
   0  -4   4 42949.7 574.443 100
   0   4  -4 42489.1 579.778 103
   0  -4   4 42287.6 609.657  49
   0   4  -4 43487.4 578.980  61
   0  -4   4 44369.5 596.976  42
   0   4  -4 47465.0 1083.32  37
   0   4  -4 46205.4 1078.81  34
   0  -4   4 41315.8 970.205  93
   0  -4   4 42278.9 571.487 107
   0   4  -4 40280.7 974.664  94
   0  -4   4 41922.3 573.450  33
   0  -4   4 41319.9 969.483  90
   0  -4   4 40609.2 965.331  91
   0  -4   3 8217.33 255.849  86
   0  -4   3 7774.98 405.695  93
   0  -4   3 8059.45 384.218  68
   0   4  -3 8417.71 253.189  98
   0  -4   3 8816.86 383.966   2
   0  -4   3 8127.50 413.510  96
   0   4  -3 8903.22 252.566  75
   0  -4   3 8512.57 258.749  89
   0  -4   3 7910.06 409.220  95
   0  -4   3 7379.63 395.734  92
   0  -4   3 7571.78 399.324  91
   0  -4   3 9042.11 262.145  81
   0   4  -3 7836.34 415.708  94
   0  -4   3 8642.94 252.891  76
   0   4  -3 8892.91 434.939  34
   0  -4   3 8372.52 250.951 107
   0   4  -3 8761.61 248.952  79
   0  -4   3 8619.51 258.920  49
   0  -4   3 8604.03 255.135 101
   0   4  -3 8133.87 248.268  97
   0   4  -3 8576.82 436.741  37
   0  -4   3 7858.10 360.888   4
   0  -4   3 8538.42 249.298  33
   0  -4   3 7886.04 411.729  90
   0   4  -3 8053.90 248.048  99
   0  -4   3 8887.22 257.856  42
   0   4  -3 8609.49 420.367  38
   0  -4   3 8782.75 265.313  74
   0  -4   3 8840.43 279.117  88
   0  -4   3 8356.50 256.215  19
   0  -4   3 8248.67 250.867 102
   0   4  -3 8845.35 252.934  61
   0   4  -3 8251.10 254.130 105
   0   4  -3 8481.99 257.222 103
   0   4  -2 9251.56 393.780  38
   0  -4   2 7820.07 387.941  90
   0  -4   2 9802.19 369.142   2
   0   4  -2 8829.03 412.314  37
   0  -4   2 8099.20 392.728  92
   0  -4   2 8133.11 392.450  91
   0  -4   2 9220.62 336.270   1
   0  -4   2 9376.08 429.225  39
   0  -4   2 8222.87 359.486  68
   0  -4   2 8020.71 389.294  93
   0   4  -2 8109.18 399.312  94
   0  -4   2 8393.97 396.627  96
   0  -4   2 8023.86 389.875  95
   0  -4   1 20210.6 578.738  92
   0  -4   1 19793.3 573.596  91
   0  -4   1 20389.2 521.343  68
   0  -4   1 19734.4 570.076  96
   0   4  -1 21984.8 602.969  37
   0  -4   1 19945.9 576.185  93
   0  -4   1 20392.8 583.373  95
   0  -4   1 21030.8 518.861   1
   0   4  -1 21513.1 543.661  38
   0   4  -1 19369.7 576.588  94
   0  -4   1 21562.1 591.395  39
   0  -4   0 10761.8 396.735  95
   0  -4   0 11791.7 405.398  39
   0   4   0 11423.3 408.762  37
   0  -4   0 11266.7 373.173   1
   0  -4   0 11239.6 403.295  91
   0  -4   0 11148.2 400.062  96
   0  -4   0 11566.6 326.732  35
   0   4   0 11324.2 312.622  34
   0   4   0 10827.0 404.305  94
   0  -4   0 10780.5 394.999  93
   0   4   0 10458.8 398.916  90
   0   4   0 11527.5 362.660  38
   0  -4   0 10683.1 393.872  92
   0  -4  -1 81362.1 1023.38  95
   0   4   1 88854.1 1123.87  36
   0  -4  -1 82794.2 1027.94  92
   0   4   1 87321.4 926.976  38
   0   4   1 90608.8 1052.03   3
   0  -4  -1 83485.4 1026.63  96
   0  -4  -1 82093.0 1026.56  93
   0   4   1 84863.8 1058.77  94
   0   4   1 84614.4 1060.55  90
   0  -4  -1 83650.4 1035.02  91
   0  -4  -1 87124.0 1030.81   1
   0  -4  -1 90058.0 988.792  35
   0   4   1 88513.7 1076.89  37
   0  -4  -1 88581.7 989.983  62
   0  -4  -1 89431.8 1043.71  39
   0   4   2 9685.04 336.524  90
   0  -4  -2 9705.62 329.064  96
   0   4   2 9931.63 340.576  94
   0   4   2 10327.9 353.685   3
   0   4   2 10038.1 359.254  67
   0  -4  -2 10095.3 335.115  93
   0  -4  -2 9606.66 342.951   1
   0  -4  -2 10077.9 334.676  91
   0  -4  -2 10077.4 354.790  35
   0  -4  -2 9911.24 330.731  39
   0   4   2 9987.95 372.150  36
   0   4   2 9087.50 288.667  38
   0  -4  -2 9835.96 331.456  95
   0  -4  -2 9740.21 302.682  62
   0  -4  -2 9757.23 328.966  92
   0  -4  -3 26383.6 502.013  95
   0  -4  -3 25912.9 495.897  92
   0  -4  -3 27203.2 541.596  39
   0   4   3 26036.6 564.583   3
   0  -4  -3 26166.1 611.318  35
   0  -4  -3 25702.4 496.368  91
   0   4   3 24981.6 584.533  67
   0   4   3 26524.5 511.031  94
   0  -4  -3 25480.0 493.282  96
   0  -4  -3 25332.7 451.816  62
   0  -4  -3 25642.6 493.700  93
   0  -4  -3 25390.0 558.948   1
   0   4   3 26680.6 602.869  36
   0   4   4 79017.5 973.121   3
   0   4   4 80581.8 1065.05  36
   0  -4  -4 77864.8 1115.49  35
   0   4   4 73631.8 1065.29  67
   0   4   4 73887.2 1023.78   5
   0  -4  -4 76750.8 974.868   1
   0  -4  -4 77960.1 925.506  39
   0   4   5 41153.9 831.944   5
   0   4   5 46015.7 830.377  36
   0   4   5 41838.2 863.021  67
   0  -4  -5 44254.2 898.305  35
   0  -4  -5 48016.4 753.583  39
   0  -4  -5 45434.8 756.324   1
   0   4   6 12930.2 508.170   5
   0   4   6 14689.4 486.708  36
   0   4   6 12729.7 513.877  67
   0  -4  -6 14537.6 549.515  35
   0  -4  -7 33408.0 873.586  35
   0   4   7 31984.7 501.851  13
   0   4   7 31749.0 498.311  26
   0   4   7 32655.7 514.543  15
   0   4   7 32547.3 495.266   9
   0   4   7 30800.8 465.648  71
   0   4   7 33135.7 520.305  54
   0   4   7 31953.0 493.292  51
   0   4   7 30407.9 844.359  67
   0   4   7 31340.9 478.869  82
   0   4   7 31040.2 492.079  25
   0   4   7 31571.5 493.052  12
   0   4   7 30761.0 475.221  29
   0   4   8 100465. 914.274  51
   0   4   8 100517. 920.232  13
   0   4   8 99684.7 938.066  54
   0   4   8 99104.6 912.473  26
   0   4   8 99048.3 815.279  71
   0   4   8 98301.6 902.417  12
   0   4   8 101219. 897.806  82
   0   4   8 99794.0 892.938  29
   0   4   8 100747. 901.611  25
   0   4   9 12802.3 307.262  11
   0   4   9 12784.5 332.537  54
   0   4   9 13121.9 322.733  31
   0   4   9 13180.8 310.326  59
   0   4   9 13040.0 323.919  13
   0   4   9 13489.4 323.606  82
   0   4   9 13267.1 325.514  26
   0   4   9 13226.6 322.949  51
   0   4   9 12867.4 322.803  12
   0   4   9 13242.4 324.105  29
   0   4  10 12810.9 271.790  11
   0   4  10 12219.2 296.721  54
   0   4  10 13371.1 291.335  82
   0   4  10 12663.2 291.512  12
   0   4  10 13438.7 295.360  29
   0   4  10 12557.6 285.034  26
   0   4  10 12656.4 281.651  51
   0   4  11 499.732 51.4449  54
   0  -5   7 2580.92 91.0636  13
   0  -5   7 2627.50 87.7967  54
   0   5  -7 2723.55 83.6092  55
   0  -5   7 2685.88 92.1731  74
   0  -5   6 149.958 33.8876  54
   0  -5   6 155.534 36.1496  22
   0  -5   6 174.328 36.3452  30
   0   5  -6 182.708 35.2423  69
   0   5  -6 157.767 34.3088  77
   0   5  -6 171.512 35.1954  87
   0   5  -6 174.675 31.0908  61
   0   5  -6 175.404 31.6349  75
   0  -5   6 179.917 38.2779  74
   0   5  -6 163.236 36.5301  55
   0   5  -6 179.809 39.0400  41
   0  -5   6 180.668 38.2478  49
   0  -5   5 2959.50 158.060  22
   0  -5   5 3007.76 155.851  49
   0  -5   5 2820.31 160.704  88
   0  -5   5 2912.78 153.613  74
   0  -5   5 2913.04 138.150  76
   0   5  -5 3008.96 142.416  61
   0   5  -5 3080.75 149.996  77
   0   5  -5 2898.72 134.216  79
   0  -5   5 2945.80 140.232  81
   0  -5   5 2847.33 138.934  48
   0  -5   5 2939.82 163.666  18
   0   5  -5 3020.33 144.127  75
   0   5  -5 3002.00 148.670  55
   0   5  -4 1606.99 118.189  55
   0  -5   4 1649.09 125.576  74
   0  -5   4 1606.11 114.093  76
   0  -5   4 1602.21 114.081 100
   0   5  -4 1576.83 110.736  79
   0  -5   4 1639.10 115.669 107
   0   5  -4 1533.05 113.842 104
   0   5  -4 1621.82 116.958  75
   0  -5   4 1668.04 125.312  22
   0   5  -4 1660.06 117.221  97
   0   5  -4 1658.49 118.260 103
   0  -5   4 1526.90 118.752  49
   0   5  -4 1705.52 118.439  98
   0  -5   4 1544.40 116.386  81
   0   5  -4 1631.51 118.235  77
   0   5  -4 1712.97 119.079  61
   0   5  -4 1586.94 106.953  73
   0  -5   4 1590.09 110.480  48
   0  -5   4 1650.13 129.975  88
   0  -5   4 1710.02 117.190 102
   0  -5   4 1614.65 114.702  42
   0  -5   4 1602.01 120.757  89
   0  -5   4 1655.27 116.091 101
   0  -5   4 1766.44 121.490  19
   0  -5   4 1544.85 127.157  18
   0   5  -4 1675.50 119.203 105
   0   5  -3 1197.45 102.086  61
   0  -5   3 1214.65 110.945  88
   0  -5   3 932.295 145.110  90
   0   5  -3 1259.62 107.806 103
   0  -5   3 1168.70 110.158  18
   0  -5   3 1251.73 105.716  89
   0  -5   3 1180.39 101.735  33
   0  -5   3 1160.49 101.128  76
   0  -5   3 1203.95 101.778 101
   0  -5   3 1164.12 104.429  19
   0   5  -3 1140.93 103.289 105
   0  -5   3 1469.48 196.778  93
   0  -5   3 1153.70 101.585  42
   0  -5   3 1156.25 100.751 100
   0  -5   3 1333.74 183.584  96
   0  -5   3 1212.88 105.431  49
   0   5  -3 1130.92 98.0384  79
   0  -5   3 1252.94 108.698  22
   0   5  -3 1197.37 103.495  75
   0  -5   3 1108.21 100.625  81
   0  -5   3 1236.92 98.3575  48
   0  -5   3 1048.21 96.3789 102
   0   5  -3 1089.20 169.446  37
   0  -5   3 1402.17 196.896  91
   0   5  -3 1175.35 101.513  98
   0  -5   3 1103.44 102.336  74
   0   5  -3 1196.40 102.270  97
   0  -5   3 864.804 147.216  95
   0   5  -3 1284.98 101.134  73
   0  -5   3 1028.55 165.996  92
   0   5  -3 1150.71 105.016 104
   0   5  -3 1168.16 102.501  55
   0  -5   3 1160.83 100.053 107
   0   5  -3 797.008 148.825  38
   0   5  -2 26611.4 827.190  94
   0  -5   2 25752.6 454.528  86
   0   5  -2 27417.9 465.565  75
   0   5  -2 26841.4 481.158  98
   0  -5   2 26975.2 462.862  33
   0  -5   2 27749.8 484.638  74
   0  -5   2 27412.8 474.081  76
   0  -5   2 27533.0 486.140  88
   0  -5   2 26746.4 453.319  89
   0   5  -2 28234.1 470.796  61
   0   5  -2 27550.6 463.619  55
   0  -5   2 24797.5 780.364  96
   0  -5   2 27052.7 463.512  22
   0   5  -2 28990.7 845.512  37
   0   5  -2 27535.4 486.802  99
   0  -5   2 28946.2 488.421  42
   0   5  -2 26893.0 434.634  60
   0  -5   2 25249.7 793.693  91
   0  -5   2 25742.9 799.633  95
   0  -5   2 27142.2 492.468  19
   0   5  -2 27333.4 492.707 105
   0  -5   2 28614.4 511.548  18
   0  -5   2 27028.1 486.130 101
   0   5  -2 27103.9 488.703 103
   0  -5   2 26464.7 810.555  92
   0   5  -2 27711.8 447.856  73
   0   5  -2 27157.8 480.281  97
   0  -5   2 27005.1 481.224 107
   0  -5   2 27946.2 485.283  81
   0  -5   2 25676.5 796.526  93
   0   5  -2 27333.8 463.008  79
   0   5  -2 29000.4 772.968  38
   0  -5   2 27028.3 472.942  49
   0  -5   2 24355.1 778.669  90
   0  -5   2 26962.3 484.490 102
   0   5  -1 2862.36 143.172  55
   0  -5   1 2971.79 156.732  19
   0  -5   1 3000.84 154.858 102
   0   5  -1 2930.49 153.831  99
   0  -5   1 2938.29 224.443   1
   0  -5   1 2563.28 240.205  92
   0  -5   1 3279.52 267.814  39
   0  -5   1 2619.76 245.261  95
   0  -5   1 3076.25 156.981  81
   0   5  -1 2965.88 256.796  37
   0  -5   1 3116.43 154.209  76
   0   5  -1 2394.91 240.813  94
   0  -5   1 2704.52 250.159  90
   0   5  -1 2707.02 149.284 105
   0  -5   1 2598.57 242.599  93
   0  -5   1 2505.27 208.595  68
   0  -5   1 2981.74 149.311  49
   0  -5   1 2734.00 247.943  96
   0  -5   1 2976.76 154.635 101
   0   5  -1 3003.44 156.026 103
   0  -5   1 2577.00 241.070  91
   0  -5   1 3046.20 154.943 107
   0   5  -1 3119.97 150.554  61
   0  -5   1 2917.75 148.190  33
   0   5  -1 3010.06 154.077  97
   0  -5   1 2785.92 147.406  74
   0  -5   1 3198.02 158.977  42
   0   5  -1 3062.59 156.784  98
   0   5  -1 3397.81 249.517  38
   0   5  -1 2836.10 144.891  75
   0   5  -1 3053.89 149.947  79
   0  -5   0 6307.96 355.900  93
   0  -5   0 6154.29 351.727  91
   0  -5   0 5691.60 339.635  92
   0  -5   0 6434.94 333.890   1
   0  -5   0 6167.70 352.568  96
   0  -5   0 5863.40 344.479  95
   0   5   0 6717.30 322.524  38
   0   5   0 6299.15 363.217  94
   0  -5   0 6005.35 351.937  90
   0   5   0 6528.56 362.923  37
   0  -5   0 6904.97 361.172  39
   0  -5  -1 27573.5 626.003  35
   0   5   1 27413.9 603.946  38
   0  -5  -1 24263.1 662.981  93
   0  -5  -1 25323.8 672.702  96
   0  -5  -1 27147.9 676.443   1
   0  -5  -1 25266.9 674.301  92
   0  -5  -1 25286.7 677.271  95
   0  -5  -1 25243.2 675.113  91
   0   5   1 25505.6 689.936  37
   0  -5  -1 28381.8 689.243  39
   0   5   1 24712.8 671.134  67
   0   5   1 25503.4 691.076  94
   0   5   1 28026.9 745.888  36
   0  -5  -2 17950.0 535.452  96
   0  -5  -2 17877.1 536.125  91
   0  -5  -2 19794.9 551.133  39
   0  -5  -2 19591.0 505.475  62
   0   5   2 19844.5 616.110  36
   0  -5  -2 17637.8 534.871  92
   0   5   2 17930.5 565.195  67
   0  -5  -2 18490.9 556.715   1
   0   5   2 18205.9 550.136  94
   0  -5  -2 19679.7 561.515  35
   0  -5  -2 17760.6 535.412  93
   0  -5  -2 17181.0 529.596  95
   0  -5  -3 8197.63 345.040  39
   0  -5  -3 7872.18 361.778   1
   0  -5  -3 7543.70 328.906  90
   0   5   3 8079.18 342.949  94
   0  -5  -3 7685.29 327.688  96
   0  -5  -3 8384.29 390.868  35
   0  -5  -3 7894.17 333.132  92
   0  -5  -3 7849.89 333.266  95
   0  -5  -3 8046.96 336.657  91
   0  -5  -3 7694.12 329.288  93
   0   5   3 7522.05 371.844  67
   0   5   3 8438.91 397.031  36
   0   5   4 447.940 87.8723  36
   0  -5  -4 390.418 83.2209   1
   0  -5  -4 503.919 86.7405  39
   0   5   4 331.881 77.7759   5
   0  -5  -4 448.135 97.9537  35
   0   5   4 404.465 88.8779  67
   0  -5  -5 1648.77 189.914  35
   0   5   5 1578.42 187.450  67
   0   5   5 1396.69 165.543   5
   0   5   5 2071.77 198.171  36
   0  -5  -5 1574.80 168.117   1
   0   5   6 3916.90 181.487  58
   0   5   6 3793.21 170.087  73
   0   5   6 4122.18 172.201  26
   0   5   6 4671.32 196.723  54
   0   5   6 4385.77 181.149  12
   0   5   6 4590.27 330.806  67
   0   5   6 4193.07 178.543  25
   0   5   6 3882.11 172.924   9
   0   5   6 4227.78 172.923  51
   0   5   6 3990.68 176.067  71
   0   5   6 3519.78 278.701   5
   0  -5  -6 4055.57 318.158  35
   0   5   7 37459.7 557.722  25
   0  -5  -7 39751.6 1023.61  35
   0   5   7 38699.3 582.092  54
   0   5   7 36633.4 531.871  71
   0   5   7 35324.8 952.408  67
   0   5   7 36808.9 539.914  26
   0   5   7 37176.1 547.585   9
   0   5   7 36905.9 549.042  12
   0   5   7 36772.6 536.382  51
   0   5   8 16620.8 385.785  54
   0   5   8 16644.4 374.634  26
   0   5   8 17078.3 375.536  51
   0   5   8 16298.9 350.735  71
   0   5   8 16701.8 377.466  25
   0   5   8 17325.0 381.574  12
   0   5   9 153.259 43.1612  12
   0   5   9 149.981 34.4349  71
   0   5   9 246.434 48.9625  51
   0   5   9 214.916 38.3329  29
   0   5   9 204.446 42.0695  82
   0   5   9 140.639 36.2733  11
   0   5   9 189.776 43.6255  26
   0   5   9 160.457 47.0017  54
   0   5  10 4389.43 153.416  11
   0   5  10 4412.81 165.248  51
   0   5  10 4485.74 154.327  17
   0   5  10 4338.14 173.136  54
   0   5  10 4454.46 170.532  12
   0   5  10 4553.74 168.865  26
   0   5  11 282.424 34.8983  26
   0   5  11 273.791 33.6895  51
   0  -6   6 162.436 22.2226  74
   0   6  -5 1002.09 67.7261  75
   0   6  -5 1032.91 71.8250  41
   0  -6   5 906.031 69.7812  74
   0  -6   5 912.943 71.7026  54
   0  -6   5 1012.70 73.9413  49
   0   6  -5 1014.02 71.8464  55
   0   6  -5 924.742 69.9150  87
   0   6  -5 946.994 60.1554  79
   0   6  -5 902.075 66.9334  77
   0  -6   5 1070.05 79.4747  30
   0   6  -5 967.126 66.8478  61
   0  -6   4 3874.32 167.051  74
   0  -6   4 3873.01 178.022  18
   0   6  -4 4243.88 166.279  75
   0  -6   4 3778.69 157.037  81
   0  -6   4 3927.02 159.706  76
   0   6  -4 3881.56 156.736  97
   0   6  -4 3961.91 159.326 105
   0   6  -4 4058.65 164.297  61
   0   6  -4 4262.83 168.341  55
   0  -6   4 4131.11 161.807 101
   0   6  -4 3985.76 157.197  79
   0  -6   4 4032.07 169.906  49
   0   6  -4 3898.97 159.564  41
   0  -6   4 4075.97 160.451 107
   0   6  -4 3897.50 158.701 104
   0   6  -4 3985.11 159.354  98
   0  -6   4 4056.30 159.847 100
   0   6  -4 3908.13 162.406  77
   0   6  -4 4046.92 161.337 103
   0  -6   4 3961.74 170.679  88
   0  -6   4 4083.54 161.265 102
   0   6  -3 638.816 76.2580  98
   0  -6   3 666.696 77.3677  74
   0   6  -3 650.195 74.5018  79
   0  -6   3 640.431 74.8203  81
   0   6  -3 588.698 72.5082  55
   0  -6   3 716.319 80.0928  19
   0  -6   3 663.238 76.4080 101
   0   6  -3 671.184 77.8712  75
   0   6  -3 650.523 76.7198 103
   0  -6   3 634.699 75.9951  49
   0  -6   3 751.069 84.5559  88
   0   6  -3 647.232 74.6120  61
   0  -6   3 663.258 75.9252 102
   0  -6   3 656.780 80.9879  18
   0  -6   3 732.601 79.7329 100
   0   6  -3 799.200 82.2091  77
   0   6  -3 690.543 71.4981  73
   0   6  -3 646.027 77.8130 104
   0   6  -3 719.141 79.9162  97
   0   6  -3 676.294 76.7532 105
   0  -6   3 635.780 73.0417  33
   0  -6   3 795.559 79.0886  22
   0   6  -3 646.692 73.4146  41
   0  -6   3 713.651 77.6277  76
   0  -6   3 639.984 73.3877 107
   0  -6   3 648.570 73.3587  42
   0   6  -2 39691.7 570.830  55
   0   6  -2 38540.0 564.763  79
   0   6  -2 39098.5 538.645  41
   0   6  -2 38457.4 598.447 105
   0  -6   2 37516.9 563.260  33
   0  -6   2 38317.7 587.957  81
   0  -6   2 38776.3 589.556 107
   0   6  -2 37833.6 586.842  97
   0  -6   2 39321.3 587.100  42
   0  -6   2 37502.1 577.518  76
   0  -6   2 38576.9 579.739  74
   0   6  -2 39090.1 596.289  98
   0  -6   2 39965.8 574.975  88
   0   6  -2 38063.3 596.650 103
   0  -6   2 37914.1 585.384 100
   0   6  -2 39462.2 546.943  73
   0   6  -2 39486.1 540.375  60
   0   6  -2 38649.0 602.106 104
   0  -6   2 38084.3 603.287  19
   0  -6   2 38520.8 591.225 101
   0   6  -2 38664.6 566.907  75
   0  -6   2 40011.6 616.231  18
   0   6  -2 38233.4 564.998  61
   0  -6   2 37931.0 585.004 102
   0   6  -2 39193.1 559.179  77
   0  -6   2 37501.4 569.882  49
   0   6  -1 45766.2 648.240  98
   0   6  -1 45365.0 655.981 104
   0  -6   1 46200.9 650.545 102
   0   6  -1 45633.7 657.050 105
   0   6  -1 45125.9 651.203 103
   0   6  -1 45855.5 593.789  77
   0   6  -1 45487.0 602.740  55
   0   6  -1 49862.3 1166.55  37
   0   6  -1 46402.1 619.014  75
   0   6  -1 46061.5 571.228  41
   0   6  -1 44851.7 640.671  97
   0  -6   1 45875.6 649.871  81
   0  -6   1 45685.7 661.742  19
   0  -6   1 45789.2 625.290  74
   0  -6   1 47326.3 587.391  47
   0  -6   1 45643.8 644.533 100
   0   6  -1 46125.4 614.576  61
   0  -6   1 45333.7 617.445  49
   0  -6   1 45830.8 649.871 101
   0   6  -1 46068.7 604.260  73
   0  -6   1 46633.8 652.972  42
   0  -6   1 45933.1 644.018 107
   0  -6   1 45548.8 633.378  76
   0   6  -1 44734.2 595.235  60
   0  -6   1 44789.7 619.685  33
   0  -6   1 47524.9 650.234  18
   0   6  -1 44589.9 613.465  79
   0   6  -1 44922.7 644.023  99
   0  -6   0 11436.1 323.830  19
   0  -6   0 13031.5 554.148  39
   0  -6   0 11536.5 543.819  96
   0   6   0 11790.6 329.058 105
   0   6   0 11974.5 305.082  43
   0   6   0 11217.0 318.527 103
   0   6   0 11578.7 288.263  77
   0   6   0 11678.5 305.956  73
   0   6   0 11516.3 295.529  72
   0  -6   0 11826.9 500.984   1
   0  -6   0 11710.6 552.168  92
   0   6   0 11809.4 308.322  79
   0  -6   0 12445.7 331.468  42
   0   6   0 12545.7 586.028  36
   0   6   0 11946.8 322.716  98
   0   6   0 11627.1 306.586  75
   0  -6   0 11279.3 541.061  95
   0  -6   0 11941.7 304.297  49
   0  -6   0 11881.2 325.106 101
   0  -6   0 11505.3 309.877  74
   0   6   0 12108.4 303.397  55
   0  -6   0 12063.0 560.483  93
   0   6   0 11853.9 307.305  60
   0  -6   0 12153.4 323.361 107
   0  -6   0 11512.3 546.133  91
   0   6   0 11774.0 320.229  97
   0   6   0 12862.1 574.950  37
   0   6   0 11609.4 319.152  99
   0  -6   0 11620.8 312.370  33
   0  -6   0 12229.0 330.590  81
   0   6   0 11262.5 521.319  67
   0  -6   0 11546.5 554.208  90
   0   6   0 11872.0 563.443  94
   0  -6   0 11782.5 320.725 102
   0  -6   0 11936.8 318.381  76
   0   6   0 11974.8 303.229  61
   0   6   1 4615.18 188.087  75
   0  -6  -1 4677.40 201.285  81
   0   6   1 4779.77 351.785  36
   0  -6  -1 4826.43 185.448  49
   0   6   1 4372.87 328.489  94
   0   6   1 4714.97 185.960  55
   0  -6  -1 4902.65 329.848   1
   0   6   1 4644.62 179.084  58
   0   6   1 4662.56 184.990  56
   0   6   1 4716.65 200.472 103
   0  -6  -1 4337.48 324.276  90
   0   6   1 4714.45 196.658  98
   0  -6  -1 5008.65 212.280  42
   0  -6  -1 4669.24 195.567 107
   0   6   1 4532.68 324.325  67
   0  -6  -1 4724.86 337.203  96
   0  -6  -1 4213.43 319.797  91
   0  -6  -1 4831.82 199.992 102
   0  -6  -1 4712.13 201.952  19
   0  -6  -1 4553.82 331.008  92
   0   6   1 4914.62 202.548  99
   0   6   1 4703.14 196.453  97
   0  -6  -1 4722.48 192.892  74
   0  -6  -1 4053.89 314.275  93
   0   6   1 4575.55 188.942  79
   0  -6  -1 4544.16 194.337 101
   0  -6  -1 4784.29 200.227  76
   0  -6  -1 5053.56 330.285  39
   0   6   1 4723.46 193.799  43
   0  -6  -1 4364.54 325.229  95
   0   6   1 4819.50 186.391  61
   0   6   1 4476.30 186.341  72
   0   6   1 5096.75 200.482  60
   0  -6  -1 4589.06 192.835  33
   0   6   1 4583.36 197.845 105
   0   6   1 4830.83 196.739  73
   0   6   2 69158.0 710.562  79
   0   6   2 73191.2 763.640  43
   0  -6  -2 64304.2 1176.66  92
   0  -6  -2 64181.2 1178.78  95
   0   6   2 69953.2 733.193  99
   0   6   2 68906.6 690.447  55
   0   6   2 71311.7 731.321  56
   0  -6  -2 68220.0 718.446 107
   0   6   2 72855.1 1351.47  36
   0  -6  -2 68822.9 726.857 102
   0   6   2 65565.6 1221.76  67
   0  -6  -2 76859.6 1224.46  35
   0  -6  -2 68881.9 742.827  19
   0   6   2 70387.0 736.425  98
   0   6   2 66145.0 1212.57  94
   0  -6  -2 66072.8 1198.19  90
   0  -6  -2 64039.2 1169.30  96
   0   6   2 71243.4 748.574  60
   0  -6  -2 77667.9 1240.05  39
   0  -6  -2 72598.6 1257.75   1
   0  -6  -2 69550.0 736.693  33
   0   6   2 70866.5 739.864  72
   0   6   2 68179.6 733.473  73
   0   6   2 70959.5 746.348 105
   0  -6  -2 64873.3 1179.63  93
   0   6   2 70380.8 744.807 103
   0  -6  -2 70381.2 772.394  81
   0  -6  -2 69226.8 725.577 101
   0   6   2 70102.2 730.743  97
   0  -6  -2 65461.5 1189.38  91
   0   6   2 69556.4 710.197  58
   0  -6  -2 70707.3 747.147  76
   0   6   2 69976.4 708.434  75
   0  -6  -2 69542.5 718.276  74
   0  -6  -3 6429.41 351.956  92
   0   6   3 7577.87 386.138  94
   0   6   3 6968.17 398.941  67
   0  -6  -3 6927.20 365.923  93
   0   6   3 7375.90 242.114  60
   0   6   3 7650.52 243.044  56
   0  -6  -3 7002.55 368.651  96
   0   6   3 6931.82 216.533  71
   0   6   3 7505.74 238.625   6
   0   6   3 7959.06 232.876  79
   0  -6  -3 7601.57 233.955  76
   0  -6  -3 7187.22 227.925  74
   0  -6  -3 7117.43 372.736  90
   0  -6  -3 6820.53 362.677  91
   0  -6  -3 6527.15 355.378  95
   0   6   3 7648.00 246.363  73
   0   6   3 7624.97 248.779  43
   0  -6  -3 7181.11 397.956   1
   0   6   3 7379.84 422.088  36
   0   6   3 7281.25 237.443  72
   0   6   3 7519.23 239.217  58
   0  -6  -3 7271.18 401.434  35
   0   6   4 37200.8 941.293  36
   0   6   4 37995.3 542.396  72
   0  -6  -4 38588.8 510.937  76
   0  -6  -4 37524.4 900.296   1
   0   6   4 33246.9 835.540   5
   0   6   4 37579.5 546.703  60
   0   6   4 37689.4 547.686  43
   0   6   4 37741.8 548.810  73
   0   6   4 35671.8 511.871  71
   0   6   4 34414.6 912.853  67
   0  -6  -4 37882.0 956.040  35
   0   6   4 38062.0 553.684  56
   0   6   4 37903.4 549.415  58
   0   6   4 36231.3 483.660  25
   0   6   4 35467.9 510.733   6
   0   6   5 14541.0 337.619  60
   0   6   5 15399.8 358.380  58
   0   6   5 15180.3 355.610  56
   0   6   5 15216.4 600.271  36
   0   6   5 14231.0 335.564  71
   0   6   5 14675.8 339.628  43
   0   6   5 14881.4 344.306  73
   0   6   5 13919.0 595.661  67
   0  -6  -5 15334.1 572.154   1
   0   6   5 13541.5 335.023   9
   0   6   5 14057.8 561.499   5
   0   6   5 15009.9 331.951  25
   0  -6  -5 15820.8 646.763  35
   0   6   6 6524.76 228.593  60
   0   6   6 6414.90 230.990  71
   0   6   6 6977.04 239.549  73
   0   6   6 7065.08 221.318  51
   0   6   6 6930.48 245.393  58
   0  -6  -6 7857.22 471.825  35
   0   6   6 6607.75 235.775   9
   0   6   6 6861.33 234.773  25
   0   6   6 6867.32 406.603   5
   0   6   6 6131.54 411.155  67
   0   6   6 7025.17 221.866  26
   0   6   6 7124.76 229.456  43
   0   6   7 40.8052 30.0239  73
   0   6   7 20.2110 31.5044  51
   0   6   7 42.4960 33.0997  58
   0   6   7 45.7620 29.2204  25
   0   6   7 34.4924 28.2364   9
   0   6   7 32.2883 32.2882  71
   0   6   7 65.9209 31.4776  26
   0   6   8 484.443 66.1463  25
   0   6   8 453.858 60.8677  26
   0   6   8 488.400 63.5030  51
   0   6   8 459.347 62.7931  71
   0   6   9 1885.59 109.678  71
   0   6   9 1776.54 110.771  51
   0   6   9 1802.65 112.895  26
   0   6  10 526.030 55.6058  26
   0   6  10 485.436 51.6227  51
   0   6  10 482.835 51.4718  17
   0   6  11 3587.85 103.773  26
   0   6  11 3551.04 102.910  51
   0   7  -4 163.483 29.0872  55
   0   7  -4 91.5695 19.4297 105
   0   7  -4 76.1947 19.3478  79
   0   7  -4 88.7877 22.6306  75
   0  -7   4 97.0765 23.4409  54
   0   7  -4 75.7665 22.6659  87
   0  -7   4 83.6462 21.9201  30
   0  -7   4 103.936 22.8319  49
   0   7  -4 135.302 21.3913  97
   0  -7   4 84.3238 22.5583  74
   0   7  -4 73.3603 18.8051 106
   0   7  -4 102.585 19.3010 104
   0   7  -4 98.4489 18.1770 103
   0   7  -4 96.8256 24.2991  61
   0   7  -4 111.466 26.5474  77
   0  -7   3 725.232 65.8698  81
   0   7  -3 713.519 65.1891  55
   0   7  -3 805.384 70.5026 104
   0   7  -3 723.274 67.2716  61
   0  -7   3 813.328 69.8740 100
   0   7  -3 701.693 64.9574  87
   0   7  -3 690.910 64.5310  79
   0   7  -3 762.681 69.5287 105
   0  -7   3 786.049 67.8458 101
   0   7  -3 808.739 69.7567  97
   0   7  -3 685.260 64.6862  75
   0  -7   3 804.033 69.0038 107
   0   7  -3 752.677 58.0175  73
   0  -7   3 826.491 70.9389  49
   0  -7   3 720.243 66.0307  76
   0   7  -3 780.161 69.5041 103
   0   7  -3 750.848 67.3259  77
   0  -7   3 756.825 67.7164  74
   0  -7   3 808.987 68.9821 102
   0   7  -3 812.682 70.2557  98
   0   7  -2 1349.02 104.073 105
   0  -7   2 1178.20 95.6789 107
   0  -7   2 1342.43 100.314  18
   0  -7   2 1248.34 98.4623 100
   0  -7   2 1323.96 98.2177  42
   0   7  -2 1411.66 101.619  61
   0   7  -2 1280.78 96.9765  75
   0   7  -2 1225.69 98.6897  97
   0   7  -2 1268.27 90.5097  73
   0  -7   2 1284.94 100.585 102
   0  -7   2 1231.49 96.2030  74
   0  -7   2 1346.82 101.736  76
   0  -7   2 1323.23 104.563  19
   0   7  -2 1309.24 98.8767  79
   0  -7   2 1377.85 99.8079  33
   0   7  -2 1258.00 100.730 104
   0   7  -2 1354.39 103.611 103
   0   7  -2 1393.12 99.4754  55
   0  -7   2 1271.24 98.6091  81
   0   7  -2 1251.42 99.8410  98
   0   7  -2 1313.40 90.4055  60
   0  -7   2 1422.72 100.712  49
   0  -7   2 1468.05 106.337 101
   0   7  -2 1297.20 93.9577  77
   0  -7   1 227.263 42.5343  18
   0  -7   1 252.935 50.9172  19
   0   7  -1 197.162 47.9818  97
   0  -7   1 195.915 44.7973  42
   0   7  -1 256.307 53.0975  75
   0   7  -1 220.311 52.4954 103
   0   7  -1 427.981 59.7710  61
   0  -7   1 225.942 47.4988 107
   0  -7   1 190.130 46.9990 102
   0  -7   1 230.932 49.9293 101
   0  -7   1 159.493 43.7475  33
   0   7  -1 242.452 49.7247  55
   0   7  -1 161.061 47.3323 104
   0  -7   1 235.062 50.8677  76
   0  -7   1 162.465 41.4812  49
   0   7  -1 209.205 48.1630  60
   0   7  -1 206.530 46.5014  73
   0  -7   1 163.462 41.5356 100
   0   7  -1 176.795 40.7957  77
   0  -7   1 156.001 42.5863  81
   0   7  -1 174.533 46.4360  79
   0  -7   1 309.067 54.6269  74
   0   7  -1 223.756 52.2444 105
   0   7  -1 212.146 51.4203  98
   0   7   0 1259.53 104.042  73
   0  -7   0 1333.38 112.220 101
   0   7   0 1336.38 112.915 103
   0  -7   0 1074.93 103.487  42
   0  -7   0 1092.33 95.4446  47
   0  -7   0 1168.03 98.2962  49
   0  -7   0 1246.51 107.751 100
   0  -7   0 1127.62 98.5221  74
   0  -7   0 1192.65 104.528  76
   0   7   0 1301.83 110.959 105
   0   7   0 1112.69 89.7268  77
   0   7   0 1106.78 99.3810  79
   0   7   0 1240.46 106.980  98
   0  -7   0 1097.83 103.850  81
   0  -7   0 1147.73 102.141  33
   0   7   0 1099.98 99.6424  60
   0  -7   0 1285.12 110.025 102
   0   7   0 1161.62 96.6413  61
   0   7   0 1104.04 100.967  97
   0  -7   0 1240.48 106.581 107
   0   7   0 1113.38 93.4086  43
   0   7   0 1125.17 95.8178  55
   0   7   0 1215.74 101.330  75
   0   7   0 1158.06 105.763 104
   0  -7   0 1160.91 106.868  19
   0   7   1 2471.22 150.519  98
   0   7   1 2536.64 140.901  55
   0  -7  -1 2525.30 155.166  42
   0  -7  -1 2543.44 148.669  74
   0  -7  -1 2522.76 149.336  76
   0   7   1 2444.55 150.715 105
   0   7   1 2442.61 143.278  79
   0   7   1 2620.09 153.939  97
   0   7   1 2487.74 151.098  60
   0   7   1 2565.36 138.727  61
   0   7   1 2571.17 154.009 103
   0  -7  -1 2613.80 153.959 102
   0  -7  -1 2460.91 154.808  81
   0  -7  -1 2563.56 153.109 101
   0   7   1 2760.83 155.574  43
   0  -7  -1 2837.66 147.076  49
   0  -7  -1 2462.20 153.151  19
   0   7   1 2576.41 145.582  75
   0  -7  -1 2689.50 155.182 107
   0  -7  -1 2418.02 146.501  33
   0   7   1 2418.77 145.377  73
   0   7   1 2478.29 137.415  56
   0   7   1 2486.25 152.592 104
   0  -7  -1 2501.63 150.767 100
   0   7   2 27946.3 469.052  58
   0  -7  -2 27368.5 477.803 107
   0   7   2 28247.4 472.218  75
   0  -7  -2 28246.1 484.541 100
   0   7   2 28219.8 460.573  55
   0  -7  -2 28253.4 479.929  74
   0   7   2 26992.5 474.218  56
   0   7   2 28245.6 493.261 103
   0  -7  -2 27951.3 496.181  19
   0   7   2 28211.5 494.686 105
   0   7   2 27975.9 484.369  97
   0   7   2 27911.5 492.780  60
   0   7   2 27883.1 499.879  43
   0  -7  -2 28317.3 527.536  42
   0  -7  -2 28503.1 513.306  81
   0  -7  -2 28703.2 490.327 102
   0   7   2 27947.4 485.627  98
   0  -7  -2 28656.5 494.730  33
   0  -7  -2 28066.2 486.838 101
   0  -7  -2 27597.6 484.085  76
   0   7   2 28197.2 475.318  79
   0   7   2 27889.8 494.875  73
   0   7   2 28608.3 495.712 104
   0  -7  -3 37540.6 532.444 101
   0   7   3 37682.0 534.737  79
   0  -7  -3 38707.7 541.580  74
   0  -7  -3 38419.7 535.121 102
   0   7   3 39147.4 540.221  97
   0   7   3 37416.2 522.722  75
   0   7   3 37758.1 544.026 104
   0   7   3 38268.7 545.756 105
   0   7   3 36780.0 513.049  55
   0  -7  -3 37473.0 529.524 100
   0   7   3 36414.5 498.508  71
   0   7   3 37270.9 583.000  43
   0  -7  -3 38074.5 545.075  19
   0   7   3 37323.6 564.360  56
   0  -7  -3 35674.7 550.886  33
   0   7   3 36961.0 549.235  58
   0  -7  -3 38088.7 528.988 107
   0  -7  -3 36944.6 576.663  81
   0   7   3 38755.5 545.640 103
   0  -7  -3 36664.5 544.322  76
   0   7   3 36849.8 566.396  73
   0   7   3 38158.9 575.610  60
   0   7   3 39393.6 542.802  98
   0  -7  -4 76447.0 821.656  81
   0   7   4 78401.9 816.677  58
   0  -7  -4 75992.1 788.117  33
   0   7   4 77051.4 819.072  56
   0   7   4 75902.1 814.810  60
   0  -7  -4 79681.5 770.004  74
   0   7   4 75350.6 812.898  73
   0  -7  -4 79036.8 770.691  76
   0   7   4 75409.2 753.400  71
   0   7   4 77374.5 836.919  43
   0   7   5 11722.0 322.012  58
   0   7   5 11024.7 308.343   9
   0   7   5 11251.4 315.194  56
   0   7   5 12341.8 289.315  25
   0   7   5 11549.1 315.779  73
   0   7   5 11746.6 319.063  60
   0   7   5 11250.5 311.503  43
   0   7   5 10791.3 293.710  71
   0   7   6 16.6423 32.7091   9
   0   7   6 8.38317 21.4409  25
   0   7   6-11.0183 32.6173  73
   0   7   6 4.63510 22.6983  80
   0   7   6-3.18730 30.3471  60
   0   7   6 24.1677 22.2361  43
   0   7   6 99.4404 37.6226  71
   0   7   6 37.0524 35.8963  58
   0   7   7 58219.7 619.463  80
   0   7   7 61331.4 605.927  26
   0   7   7 57609.8 647.593  73
   0   7   7 62427.4 607.152  51
   0   7   7 55427.2 691.639  58
   0   7   7 60104.6 668.641  25
   0   7   7 57492.6 661.761   9
   0   7   7 56064.5 662.482  71
   0   7   8 13293.8 275.203  51
   0   7   8 13336.5 279.165  26
   0   7   8 13036.5 294.203   9
   0   7   8 13008.5 299.105  71
   0   7   9 8330.17 212.002  17
   0   7   9 8314.12 210.200  71
   0   7   9 8808.66 208.772  26
   0   7   9 8666.32 205.627  51
   0   7  10 2737.59 97.6233  51
   0   7  10 2686.14 97.5981  26
   0   7  10 2615.14 100.079  17
   0  -8   2 1013.23 66.4178 101
   0  -8   2 951.912 60.0710  30
   0  -8   2 980.725 65.5555 100
   0  -8   2 955.812 58.6534  49
   0   8  -2 986.233 63.6893  61
   0  -8   2 952.237 59.9287  74
   0  -8   2 977.895 63.8588  81
   0   8  -2 1027.47 67.5107  98
   0  -8   2 1011.58 64.5010  76
   0  -8   2 976.781 64.7559 102
   0   8  -2 1016.63 65.4428  75
   0   8  -2 925.862 59.4557  55
   0   8  -2 993.368 66.3626 105
   0   8  -2 961.656 64.6284 103
   0   8  -2 918.375 52.8547  73
   0  -8   2 1002.98 65.3043 107
   0   8  -2 997.494 65.3116  79
   0   8  -2 967.201 64.8048  97
   0   8  -2 1000.81 67.1458 104
   0  -8   1 407.956 50.4809  33
   0  -8   1 479.862 54.1753  76
   0  -8   1 462.139 53.0780 107
   0   8  -1 447.618 53.0779  79
   0   8  -1 449.415 51.0955  61
   0   8  -1 420.435 47.5969  60
   0  -8   1 414.820 50.9664  42
   0  -8   1 434.848 53.2544 100
   0  -8   1 465.333 54.2894  81
   0  -8   1 418.133 46.2156  30
   0   8  -1 425.751 53.0388 104
   0  -8   1 404.249 46.6863  74
   0   8  -1 450.130 54.3040  97
   0  -8   1 495.373 55.8273 101
   0   8  -1 434.895 53.5446  98
   0   8  -1 429.333 52.3855  75
   0   8  -1 473.711 55.5236 105
   0   8  -1 410.885 48.8511  73
   0   8  -1 444.981 49.3653  55
   0  -8   1 515.772 57.6384 102
   0  -8   1 415.685 47.0703  49
   0   8  -1 444.394 53.9684 103
   0  -8   0 859.497 70.4719  49
   0   8   0 842.331 67.4173  43
   0  -8   0 885.425 73.9141  74
   0   8   0 864.606 79.2755  98
   0  -8   0 993.104 83.2626  33
   0  -8   0 902.550 81.2509 101
   0   8   0 1053.49 88.2707 105
   0  -8   0 848.376 76.9597  76
   0   8   0 860.478 77.3137  60
   0  -8   0 1003.13 85.7473 100
   0   8   0 929.535 83.7207 103
   0   8   0 909.416 79.3847  73
   0  -8   0 939.909 82.5918  42
   0  -8   0 883.231 79.8233 102
   0   8   0 963.635 79.1930  75
   0  -8   0 905.782 80.1038 107
   0  -8   0 959.073 85.9051  81
   0   8   0 887.749 80.1102  97
   0  -8   0 896.273 81.7838  19
   0   8   0 895.711 72.5272  61
   0   8   0 882.478 82.9252 104
   0   8   0 935.953 80.5412  79
   0   8   0 961.477 75.4735  55
   0  -8  -1 1699.23 115.289  19
   0   8   1 1656.85 107.237  75
   0   8   1 1703.48 110.073  43
   0  -8  -1 1689.11 112.941 100
   0   8   1 1713.28 112.661  97
   0  -8  -1 1658.19 117.829  42
   0   8   1 1614.58 111.354 103
   0  -8  -1 1794.69 116.913  33
   0  -8  -1 1619.47 110.483  76
   0  -8  -1 1764.67 114.078 107
   0   8   1 1626.35 110.939  73
   0  -8  -1 1736.44 107.258  74
   0  -8  -1 1751.79 113.965 102
   0  -8  -1 1732.83 100.294  49
   0   8   1 1765.94 104.721  55
   0   8   1 1644.21 111.060  98
   0  -8  -1 1641.85 117.670  81
   0   8   1 1729.41 112.743  79
   0   8   1 1626.35 102.716  80
   0  -8  -1 1758.43 110.668  47
   0   8   1 1541.51 109.395  60
   0   8   1 1722.12 114.674 105
   0  -8  -1 1666.67 112.043 101
   0   8   1 1712.83 115.388 104
   0   8   2 54.9146 27.3902  43
   0   8   2 92.0226 30.5715  55
   0   8   2 40.6001 23.1286  58
   0   8   2 83.7665 38.5772  73
   0   8   2 75.6139 36.8058  60
   0  -8  -2 101.386 35.1492 102
   0  -8  -2 74.7847 34.4485  33
   0  -8  -2 67.5493 27.4777  19
   0   8   2 56.6828 28.5128 104
   0  -8  -2 68.0427 31.8299  81
   0  -8  -2 66.2440 28.1721  74
   0  -8  -2 72.8201 26.0959 101
   0  -8  -2 44.9435 26.2038  47
   0   8   2 87.5099 33.3168 105
   0   8   2 49.3735 23.2231  98
   0  -8  -2 92.3324 30.5015 107
   0   8   2 71.0241 31.8917  79
   0  -8  -2 93.5389 33.3310  76
   0  -8  -2 68.0782 32.9406  42
   0   8   2 72.2736 28.6210  97
   0   8   2 71.1929 33.0391 103
   0   8   2 93.4324 33.6880  75
   0  -8  -2 93.8388 31.0853 100
   0   8   3 408.528 55.3419  75
   0  -8  -3 221.824 44.1690  74
   0  -8  -3 257.889 48.5337  76
   0  -8  -3 276.109 45.4844 107
   0  -8  -3 214.248 48.1188  33
   0   8   3 280.689 48.6577  58
   0  -8  -3 262.927 46.0187 102
   0   8   3 388.070 59.8159  43
   0  -8  -3 245.966 44.8318 101
   0   8   3 243.635 52.6076  73
   0   8   3 264.651 49.4637  56
   0   8   3 255.778 52.8224  60
   0   8   3 248.592 44.7426  79
   0  -8  -3 242.775 42.8681  19
   0  -8  -3 292.131 58.2835  42
   0  -8  -3 230.887 49.9943  81
   0  -8  -3 256.503 44.8693 100
   0  -8  -4 30521.9 449.899  76
   0   8   4 30576.7 494.674  60
   0   8   4 29603.0 476.178   9
   0   8   4 29874.0 476.717  58
   0  -8  -4 30448.4 492.736  81
   0  -8  -4 31119.9 520.326  42
   0   8   4 29955.2 491.270  73
   0   8   4 30534.4 504.066  43
   0   8   4 31155.6 429.412  71
   0  -8  -4 30387.9 472.004  33
   0   8   5 1494.33 110.573  73
   0   8   5 1394.49 105.645  43
   0   8   5 1351.21 103.212   9
   0   8   5 1315.08 104.574  58
   0  -8  -5 1501.17 103.106  33
   0  -8  -5 1335.90 102.239  81
   0   8   5 1449.14 107.222  80
   0   8   5 1460.28 98.6891  71
   0   8   5 1437.80 108.429  60
   0   8   6 302.409 53.2969  60
   0   8   6 301.889 54.9339  58
   0   8   6 348.868 52.9894  80
   0   8   6 376.451 53.0972  71
   0   8   6 429.759 58.0739   9
   0   8   6 347.475 52.0633  43
   0  -8  -6 311.654 46.8488  33
   0  -8  -6 315.295 48.6947  81
   0   8   6 387.510 58.1111  73
   0   8   7 13.5172 20.4916  71
   0   8   7 11.6185 21.4405   9
   0   8   7-6.54218 21.0372  17
   0   8   8 236.820 35.7526  17
   0   8   8 322.638 43.6915  71
   0   8   9 295.063 33.8708  17
   0   8   9 325.313 37.4282  71
   0   8   9 324.396 36.3377  23
   0  -9   0 1615.70 71.9295 100
   0   9   0 1481.82 67.9361  79
   0  -9   0 1642.94 71.7445  76
   0   9   0 1766.73 75.8673 103
   0  -9   0 1422.98 65.7243  42
   0  -9   0 1710.51 73.2966 107
   0   9   0 1695.30 73.5661  97
   0  -9   0 1714.04 74.3779  99
   0   9   0 1746.12 75.2809 105
   0  -9   0 1670.52 72.4093  20
   0  -9   0 1668.44 72.5778 102
   0   9   0 1488.64 64.1799  73
   0   9   0 1393.02 61.9321  60
   0   9   0 1551.65 71.4794 106
   0  -9   0 1697.31 73.2725 101
   0   9   0 1699.24 74.2264 104
   0   9   0 1699.19 73.5274  98
   0  -9   0 1720.91 76.0414  81
   0  -9  -1 11979.4 214.552 102
   0  -9  -1 11910.5 212.930 107
   0  -9  -1 11832.7 217.896  76
   0   9   1 11987.1 216.112  98
   0   9   1 11790.8 219.138  60
   0  -9  -1 11996.4 214.364 100
   0   9   1 12133.9 219.597 104
   0   9   1 11029.1 170.475  80
   0   9   1 12228.1 217.447  97
   0  -9  -1 11953.1 222.746  33
   0   9   1 12644.1 223.631 103
   0  -9  -1 11816.9 213.376 101
   0   9   1 11684.8 219.534  73
   0  -9  -1 11837.2 229.780  81
   0  -9  -1 11586.9 228.044  42
   0   9   1 11340.1 210.969  79
   0   9   1 12054.6 218.951 105
   0   9   2 2334.15 100.796  80
   0  -9  -2 2419.69 110.784  81
   0  -9  -2 2251.47 95.5094 101
   0   9   2 2343.31 107.387  73
   0   9   2 2264.50 104.126  43
   0   9   2 2348.33 109.304  60
   0  -9  -2 2506.96 114.455  42
   0  -9  -2 2462.35 104.754  76
   0  -9  -2 2515.71 109.927  33
   0  -9  -2 2466.50 99.1886 107
   0  -9  -2 2417.75 98.5602 102
   0  -9  -2 2419.92 98.5375 100
   0   9   3 376.941 48.6335  43
   0   9   3 408.533 52.0866  60
   0   9   3 367.842 49.7481  73
   0   9   3 413.653 48.1422  80
   0  -9  -3 406.074 48.4863  33
   0   9   3 368.412 46.7853   9
   0  -9  -3 394.811 48.6426  81
   0  -9  -3 360.230 41.7186  76
   0  -9  -3 426.196 50.9785  42
   0  -9  -3 391.384 47.0049  47
   0  -9  -4 370.006 48.3239  47
   0  -9  -4 429.412 42.9504  76
   0  -9  -4 397.693 51.6329  42
   0  -9  -4 427.068 48.4993  81
   0   9   4 359.282 49.0953  60
   0   9   4 424.696 49.7990   9
   0   9   4 422.970 51.5069  43
   0  -9  -4 412.095 47.4452  33
   0   9   4 397.238 50.0934  80
   0   9   4 378.255 49.4757  73
   0  -9  -5 11087.2 225.987  81
   0   9   5 11227.6 245.579  43
   0  -9  -5 11160.3 251.918  42
   0  -9  -5 11542.1 221.135  33
   0   9   5 11494.2 238.864  60
   0   9   5 11594.5 244.852  80
   0   9   5 11349.2 189.854  71
   0   9   5 11261.7 245.918  73
   0   9   5 11155.5 228.873   9
   0  -9  -6 520.103 53.6258  42
   0  -9  -6 512.854 42.1052  33
   0  -9  -6 421.016 40.7268  81
   0   9   6 477.237 49.3377  73
   0   9   6 535.442 51.0359  80
   0   9   6 500.208 40.7961  23
   0   9   7 5548.26 135.708  71
   0   9   7 5558.30 130.442  23
   0   9   8 31.7286 11.1790  23
   0   9   8 39.0907 15.3019  71
   1  -9  -7 1853.44 77.2645  46
  -1   9   7 1851.24 71.9542   9
   1  -9  -6 2458.74 95.8575  47
  -1   9   6 2406.00 96.9542  73
   1  -9  -6 2582.78 99.2215  46
  -1   9   6 2582.96 95.8892  80
  -1   9   6 2614.66 96.9272   9
   1  -9  -5 5335.14 147.276  46
  -1   9   5 5224.84 150.513  73
  -1   9   5 5458.82 151.421  80
   1  -9  -5 5436.97 154.552  47
  -1   9   5 5347.61 148.368   9
   1  -9  -5 4978.90 144.049  42
  -1   9   4 1388.04 78.0498  80
  -1   9   4 1257.79 77.2169  60
  -1   9   4 1327.76 78.9464  73
   1  -9  -4 1404.46 80.7323  47
   1  -9  -4 1345.02 78.9367  42
   1  -9  -4 1233.55 62.7243  33
   1  -9  -4 1108.28 61.5469  81
  -1   9   4 1366.92 77.3780   9
   1  -9  -3 9756.50 187.538  81
  -1   9   3 10127.2 208.447  60
   1  -9  -3 10567.8 217.200  42
   1  -9  -3 10845.1 214.296  47
  -1   9   3 10864.5 203.873  80
   1  -9  -3 10493.4 189.295  33
  -1   9   3 10409.9 211.284  73
  -1   9   3 10308.4 206.331   9
  -1   9   2-4.40511 15.2688  73
   1  -9  -2 32.0831 16.7209  33
   1  -9  -2-7.52325 9.26643  76
  -1   9   2 9.99633 11.2255  80
   1  -9  -2 16.2128 15.1120  47
  -1   9   2 18.2372 18.6552   9
   1  -9  -2 12.1548 12.6809  81
   1  -9  -2 26.8825 18.1647  42
  -1   9   2 6.06803 15.0049  60
  -1   9   1 18.6525 13.0970   9
   1  -9  -1 12.3059 10.2687  81
  -1   9   1 4.86809 12.1825  79
   1  -9  -1 8.32799 12.8872  42
  -1   8   9 1927.20 75.3496  23
  -1   8   9 1746.83 65.6715  17
  -1   8   9 1912.95 75.0583  71
  -1   8   8 2098.26 84.6344  17
  -1   8   8 2212.81 97.5857  71
  -1   8   8 2179.67 96.7830  23
  -1   8   7 223.474 39.8491   9
  -1   8   7 198.980 29.8729  17
  -1   8   7 207.097 35.2209  23
   1  -8  -7 200.601 37.4074  42
  -1   8   7 237.296 37.9897  71
  -1   8   7 244.463 43.1342  73
  -1   8   6 65.4012 24.0918  23
  -1   8   6 105.855 34.0763  80
  -1   8   6 107.452 34.3317   9
  -1   8   6 73.4563 34.4383  73
  -1   8   6 173.151 35.8840  71
   1  -8  -6 121.487 35.5645  42
  -1   8   5 14506.0 327.275  73
  -1   8   5 14096.2 320.025  60
  -1   8   5 14835.3 322.575  80
  -1   8   5 14514.7 323.315  43
  -1   8   5 14238.8 276.288  23
   1  -8  -5 13903.0 278.826  81
  -1   8   5 14202.1 315.792   9
   1  -8  -5 14709.9 275.015  33
  -1   8   5 14580.6 275.994  71
   1  -8  -5 14771.5 326.786  42
  -1   8   4 1384.11 105.116  43
  -1   8   4 1613.69 112.209  60
   1  -8  -4 1384.26 106.325  42
   1  -8  -4 1453.94 99.8747  81
  -1   8   4 1453.90 105.955  80
   1  -8  -4 1567.55 98.8768  33
  -1   8   4 1523.54 109.352  73
  -1   8   4 1527.45 107.794   9
  -1   8   3 174.665 43.8019  73
  -1   8   3 102.930 38.8711  60
  -1   8   3 68.1826 29.5805  43
   1  -8  -3 262.094 45.9299  33
  -1   8   3 67.2536 28.0393  80
   1  -8  -3 117.547 29.7252  76
   1  -8  -3 62.5264 30.7340  47
   1  -8  -3 82.6740 33.6993  42
   1  -8  -3 87.6535 30.4420  46
  -1   8   3 78.4925 33.7827  79
  -1   8   3 104.273 37.1691  75
   1  -8  -3 257.810 47.2413  81
  -1   8   3 122.543 32.5915  55
  -1   8   2 9149.36 238.351  97
  -1   8   2 8830.32 238.561 105
   1  -8  -2 8953.45 236.284 102
   1  -8  -2 9046.64 236.581 107
  -1   8   2 8718.97 240.396  79
   1  -8  -2 8641.57 233.576 101
  -1   8   2 9092.31 242.883 104
   1  -8  -2 9012.49 261.153  42
  -1   8   2 8269.54 242.225  73
  -1   8   2 8180.22 247.276  60
   1  -8  -2 8498.94 229.046  76
  -1   8   2 7752.42 223.466  80
   1  -8  -2 8446.78 246.921  47
  -1   8   2 8219.36 234.637  75
  -1   8   2 8834.52 230.040  55
   1  -8  -2 8585.02 244.554  81
   1  -8  -2 8349.75 226.037  46
   1  -8  -2 8305.89 233.929  33
  -1   8   2 8387.89 243.562  43
  -1   8   2 9051.49 240.262 103
   1  -8  -2 8688.73 232.769 100
  -1   8   2 8905.79 236.989  98
  -1   8   1 18.0402 21.1913  75
  -1   8   1-7.49368 24.9994 105
  -1   8   1 22.0504 23.6144  60
  -1   8   1 16.7067 20.9319  97
   1  -8  -1 5.67745 18.3762  76
  -1   8   1 1.43022 18.1376  80
  -1   8   1 22.9808 20.6610 103
  -1   8   1 0.53135 21.8274  98
   1  -8  -1 14.7376 19.1092 101
   1  -8  -1 4.82234 20.9806  42
  -1   8   1 2.64250 22.6669  73
   1  -8  -1 0.60462 22.4764  33
   1  -8  -1-4.48044 20.1373  81
   1  -8  -1 21.4846 20.7488  47
   1  -8  -1 10.8302 18.9339 102
  -1   8   1-5.52072 24.5642 104
   1  -8  -1 22.6768 18.4387 107
  -1   8   1-18.8599 25.1762  55
   1  -8  -1 15.6998 19.2901 100
  -1   8   1 9.40412 23.8452  79
  -1   8   0 1492.50 94.8070 104
  -1   8   0 1278.04 80.9922  73
  -1   8   0 1454.23 86.4573  61
  -1   8   0 1520.44 95.3779 105
  -1   8   0 1412.03 90.6725  75
  -1   8   0 1501.97 95.4239  98
   1  -8   0 1506.18 95.4863  81
   1  -8   0 1424.28 91.7223 101
  -1   8   0 1378.83 84.7750  60
   1  -8   0 1479.14 93.9313  42
   1  -8   0 1493.95 92.6947 107
   1  -8   0 1407.97 89.7294  33
  -1   8   0 1335.52 84.1531  55
  -1   8   0 1437.96 91.6611  97
   1  -8   0 1475.13 93.4110 102
  -1   8   0 1364.38 90.3899  79
   1  -8   0 1494.18 91.8026  76
   1  -8   0 1485.25 93.7743 100
  -1   8   0 1514.67 95.8496 103
  -1   8  -1 44.7943 20.7208  98
   1  -8   1 81.6261 25.0091  42
   1  -8   1 43.6958 19.7043 102
   1  -8   1 50.2542 22.6102 101
   1  -8   1 28.1156 18.4853 107
   1  -8   1 55.8015 22.1831  76
   1  -8   1 40.5344 20.8668  20
  -1   8  -1 52.4694 20.2229 105
  -1   8  -1 52.3768 20.9109  97
  -1   8  -1 45.3306 20.1241 104
  -1   8  -1 79.0484 22.5862  61
   1  -8   1 44.8954 22.5854  99
   1  -8   1 51.9006 22.1875 100
  -1   8  -1 56.0121 23.1411  79
   1  -8   1 63.3244 22.1631  81
  -1   8  -1 60.3199 23.1116  55
  -1   8  -1 51.8654 23.1566  75
  -1   8  -1 40.2525 21.7329 103
  -1   8  -1 49.5589 21.9271 106
  -1   8  -1 36.6019 13.4792  73
  -1   8  -2 200.277 26.3218  55
   1  -8   2 204.541 26.8369  99
  -1   8  -2 193.181 25.5422 103
   1  -8   2 148.568 23.2637 102
  -1   8  -2 189.618 26.0495  61
  -1   8  -2 168.859 24.1299  97
   1  -8   2 175.702 24.1614 101
   1  -8   2 186.192 25.2108 107
  -1   8  -2 175.331 25.3783  75
  -1   8  -2 148.971 22.2332  79
   1  -8   2 177.979 24.6540  81
   1  -8   2 184.315 24.2873  76
  -1   8  -2 169.427 24.6944 106
   1  -8   2 158.945 23.6011  20
  -1   8  -2 179.176 23.9556 105
   1  -8   2 142.464 21.0343  42
  -1   8  -2 198.622 26.0052 104
   1  -8   2 181.901 24.8637 100
  -1   7  10 33.3762 15.4636  17
  -1   7   9 2622.56 112.545  71
  -1   7   9 2767.54 106.207  51
  -1   7   9 2594.34 112.033  23
  -1   7   9 2643.38 112.116  17
  -1   7   9 2810.57 107.767  26
  -1   7   8 58.3183 24.2049  17
  -1   7   8 60.2989 30.6916  71
  -1   7   8 79.8234 32.2105   9
  -1   7   8 62.6803 23.0331  51
  -1   7   8 75.2488 23.3706  26
  -1   7   7 3.93888 23.7389  71
  -1   7   7 17.9670 24.4524  73
  -1   7   7 40.7683 22.9012  17
  -1   7   7 18.9701 25.3797  80
  -1   7   6 810.357 80.4905  71
  -1   7   6 741.311 80.5197  80
  -1   7   6 718.129 82.4093  73
  -1   7   6 823.804 85.0991  60
  -1   7   6 741.149 77.3649  43
  -1   7   6 682.981 68.9261  17
  -1   7   6 832.369 88.9963   9
  -1   7   5 4520.63 200.572   9
   1  -7  -5 4891.49 182.420  33
   1  -7  -5 4441.40 187.797  81
  -1   7   5 4621.25 204.644  73
  -1   7   5 4864.91 204.808  43
  -1   7   5 4815.68 183.419  55
  -1   7   5 4842.44 203.718  80
  -1   7   5 4801.22 204.770  58
  -1   7   5 4922.13 191.556  71
  -1   7   5 5218.92 213.098  60
   1  -7  -4 52.1489 34.3459  42
  -1   7   4 34.7380 36.3520  80
  -1   7   4-4.52225 31.7290  73
  -1   7   4 64.2579 34.5789  58
   1  -7  -4 3.26678 25.3124  33
   1  -7  -4-37.6931 27.4646  81
  -1   7   4 11.2626 30.7189  79
  -1   7   4 4.64315 24.3731  75
  -1   7   4 27.0864 31.3281  55
  -1   7   4-7.30482 31.3167  60
   1  -7  -3 1567.70 112.631  33
  -1   7   3 1688.75 111.894  97
  -1   7   3 1464.32 117.023  60
  -1   7   3 1547.91 108.025  98
  -1   7   3 1458.08 119.314  73
   1  -7  -3 1477.46 120.797  42
   1  -7  -3 1592.64 109.190 100
   1  -7  -3 1597.41 110.678 102
  -1   7   3 1545.27 111.512  55
   1  -7  -3 1542.59 108.186 107
  -1   7   3 1515.44 113.506  75
  -1   7   3 1471.32 118.222  43
  -1   7   3 1568.69 110.291 105
  -1   7   3 1418.89 113.342  80
   1  -7  -3 1675.12 112.009  76
   1  -7  -3 1508.75 115.156  81
  -1   7   3 1565.11 114.378  58
  -1   7   3 1660.67 112.253 103
  -1   7   3 1604.66 111.793 104
   1  -7  -3 1556.39 109.432 101
  -1   7   3 1672.12 118.436  79
   1  -7  -2 1902.82 129.686  81
  -1   7   2 1917.26 116.777  61
   1  -7  -2 1790.84 123.107 100
  -1   7   2 1999.40 131.532 104
   1  -7  -2 2003.55 129.546 101
  -1   7   2 1688.46 126.744  60
   1  -7  -2 1925.34 124.728  76
   1  -7  -2 1984.24 139.086  42
  -1   7   2 2042.30 130.344  97
  -1   7   2 1934.06 132.782  43
  -1   7   2 1885.06 128.403  75
  -1   7   2 2020.43 130.200  98
  -1   7   2 1880.93 127.950  79
  -1   7   2 1843.77 124.977 103
  -1   7   2 1783.10 124.386  80
   1  -7  -2 1948.68 128.521 102
  -1   7   2 1921.25 126.632  55
  -1   7   2 2013.13 131.105 105
   1  -7  -2 1907.78 129.257  19
   1  -7  -2 1932.71 126.621  33
   1  -7  -2 1887.78 124.866 107
  -1   7   2 1795.76 129.144  73
   1  -7  -1 28467.3 504.086  19
   1  -7  -1 27796.0 484.199 107
  -1   7   1 28702.2 462.935  61
  -1   7   1 28555.7 490.309  79
  -1   7   1 27915.6 479.136  75
   1  -7  -1 26642.4 431.251  74
  -1   7   1 27851.4 481.667  43
   1  -7  -1 28424.7 492.081 100
   1  -7  -1 28393.6 491.674 102
  -1   7   1 28778.8 500.801 105
  -1   7   1 28205.2 469.477  55
   1  -7  -1 28644.0 483.697  76
  -1   7   1 28756.0 501.735 103
   1  -7  -1 27997.3 498.607  81
  -1   7   1 28719.2 465.985  80
   1  -7  -1 28634.8 495.572 101
  -1   7   1 28594.9 492.643  97
   1  -7  -1 27605.7 478.822  33
  -1   7   1 28101.1 491.834  98
  -1   7   1 27384.6 481.066  60
   1  -7  -1 28674.8 511.738  42
   1  -7  -1 28646.9 463.621  46
  -1   7   1 27912.6 474.454  73
  -1   7   1 28498.6 499.203 104
   1  -7  -1 27764.7 486.258  47
  -1   7   1 29004.5 441.221  77
  -1   7   0 4587.04 199.446  97
   1  -7   0 4640.29 188.929  47
  -1   7   0 4659.30 203.285 103
   1  -7   0 4695.68 202.905  81
  -1   7   0 4551.76 201.135 104
  -1   7   0 4707.66 204.129 105
  -1   7   0 4688.33 190.131  61
  -1   7   0 4708.08 190.969  55
   1  -7   0 4483.30 196.717 100
   1  -7   0 4617.95 194.255  76
  -1   7   0 4724.15 196.162  75
   1  -7   0 4762.58 181.430  74
   1  -7   0 4596.95 199.930 102
  -1   7   0 4643.14 200.868  98
  -1   7   0 4960.11 177.769  80
  -1   7   0 4729.99 174.949  87
  -1   7   0 4551.63 178.599  77
  -1   7   0 4591.41 187.469  60
   1  -7   0 4608.54 202.293  42
   1  -7   0 4662.65 195.760  33
  -1   7   0 4372.74 190.167  79
   1  -7   0 4843.28 205.118 101
   1  -7   0 4806.50 208.258  19
  -1   7   0 4366.17 183.751  73
   1  -7   0 4686.73 199.912 107
   1  -7   0 4589.33 170.950  49
  -1   7   0 4522.22 181.551  43
   1  -7   1 25813.9 450.146 107
   1  -7   1 24617.5 391.090  49
   1  -7   1 24994.2 396.667  47
  -1   7  -1 25302.8 455.342 103
  -1   7  -1 24658.0 406.218  77
  -1   7  -1 24515.0 442.376  97
  -1   7  -1 25750.5 429.215  61
  -1   7  -1 24200.5 442.183  98
   1  -7   1 25883.0 453.527 101
   1  -7   1 24972.2 401.384  74
   1  -7   1 25688.7 451.450 100
  -1   7  -1 25625.3 423.215  55
  -1   7  -1 25666.6 403.350  87
   1  -7   1 25123.0 432.292  33
   1  -7   1 24979.9 447.724  42
  -1   7  -1 24658.9 447.698 104
  -1   7  -1 25036.9 427.987  75
   1  -7   1 24307.6 444.701  81
  -1   7  -1 24420.7 389.669  73
  -1   7  -1 24704.1 393.192  60
   1  -7   1 25644.4 451.219 102
  -1   7  -1 25020.4 451.153 105
   1  -7   1 26088.6 424.517  30
  -1   7  -1 24943.2 426.716  79
   1  -7   1 24926.5 437.419  76
  -1   7  -2 242.331 43.5418 103
   1  -7   2 309.068 47.7173 107
  -1   7  -2 258.217 47.0694  75
   1  -7   2 284.190 47.6070  42
   1  -7   2 279.887 46.2189 102
   1  -7   2 292.303 46.8174  76
  -1   7  -2 294.920 49.9481  98
   1  -7   2 280.035 46.4328  81
  -1   7  -2 330.131 50.8766 104
  -1   7  -2 253.361 43.6389  79
  -1   7  -2 253.629 43.7865  61
  -1   7  -2 304.767 46.1412  77
  -1   7  -2 256.368 43.2256  87
   1  -7   2 201.335 37.3446  49
  -1   7  -2 275.607 46.9556 105
   1  -7   2 189.934 36.6539  74
  -1   7  -2 341.588 51.4103  55
   1  -7   2 301.163 49.1857 100
  -1   7  -2 271.141 47.2387  97
   1  -7   2 236.980 40.9958  30
   1  -7   2 294.025 47.3641 101
   1  -7   3 3.84835 16.3339  49
  -1   7  -3 8.40085 19.0017  79
   1  -7   3 1.53872 15.8207  20
   1  -7   3 16.8967 16.7645 101
   1  -7   3-5.32986 15.5553  76
   1  -7   3 9.92876 14.6501 107
   1  -7   3 3.65043 15.8153  99
  -1   7  -3 4.62682 16.4297 106
   1  -7   3 10.9171 15.7427 100
   1  -7   3 4.27970 14.0214  42
   1  -7   3 22.2593 16.3945  74
   1  -7   3 8.30092 14.4947 102
  -1   7  -3 1.70811 19.9633  55
  -1   7  -3 10.7195 17.6202  61
  -1   7  -3-0.39839 15.6488 104
  -1   7  -3 26.8926 21.4628  77
  -1   7  -3 28.7090 18.2774  97
  -1   7  -3 5.14988 19.7496  87
  -1   7  -3-3.05464 16.5794 105
   1  -7   3 15.6990 17.6080  30
  -1   7  -3 8.50457 15.5336 103
   1  -7   3 36.3268 19.5556  81
  -1   7  -3 23.5009 20.1423  75
  -1   7  -4 117.417 22.9589  55
   1  -7   4 91.2600 19.2960  85
   1  -7   4 115.265 22.2526  54
  -1   7  -4 113.809 20.2707  77
  -1   7  -4 160.559 22.3917  61
  -1   7  -4 143.745 22.4215  87
   1  -7   4 116.579 19.3394  30
  -1   6  10 905.267 65.1133  51
  -1   6  10 849.042 64.0852  26
  -1   6  10 786.418 62.0152  11
  -1   6  10 884.507 64.6265  17
  -1   6   9 4351.35 163.404  51
  -1   6   9 4454.21 165.914  26
  -1   6   9 4031.66 155.772  71
  -1   6   9 4150.42 163.017  17
  -1   6   8 2698.36 143.269  71
  -1   6   8 2845.80 142.585  26
  -1   6   8 2808.27 152.318   9
  -1   6   8 2824.48 140.933  51
  -1   6   7 38159.6 514.471  80
  -1   6   7 39761.8 532.520  26
  -1   6   7 37106.7 557.049  73
  -1   6   7 38923.0 520.320  51
  -1   6   7 36172.2 542.930  71
  -1   6   7 36214.9 558.633   9
  -1   6   6 173.347 52.1645  58
  -1   6   6 241.581 50.8897  80
  -1   6   6 232.517 50.1074  25
  -1   6   6 209.345 50.5335  60
  -1   6   6 194.515 44.9176  71
  -1   6   6 229.366 43.7574  51
  -1   6   6 219.619 40.4343  26
  -1   6   6 241.600 51.5448  73
  -1   6   6 169.972 37.6394  43
  -1   6   6 266.338 56.3274   9
  -1   6   5 67.1992 34.9815  55
  -1   6   5-138.959 67.6328   5
  -1   6   5 152.440 49.9119   9
  -1   6   5 154.498 43.6194  73
  -1   6   5 98.2793 37.6399  60
   1  -6  -5-11.0390 29.4394   1
   1  -6  -5 266.483 90.0309  35
  -1   6   5 60.2691 28.1773  71
  -1   6   5 119.976 40.8592  58
  -1   6   5 121.203 37.7243  25
  -1   6   5 143.963 77.8940  67
  -1   6   5 118.226 38.7789  80
  -1   6   5 95.2001 34.2597  43
   1  -6  -4-44.8490 47.3402   1
  -1   6   4 78.0734 36.1225  60
  -1   6   4 20.4916 23.5298  79
  -1   6   4-84.0418 58.1390  67
  -1   6   4 118.173 39.0259  43
  -1   6   4 80.0466 31.7273  56
   1  -6  -4 100.536 32.7119  33
  -1   6   4 111.574 35.1423  71
   1  -6  -4 84.7392 32.2144  81
  -1   6   4 51.3694 29.6356  58
  -1   6   4 65.8681 31.1666  75
  -1   6   4 101.721 39.2430  73
   1  -6  -4 63.6763 74.2058  35
  -1   6   4 110.165 40.2728  55
  -1   6   3 1789.85 121.585  55
  -1   6   3 1918.99 123.962  79
   1  -6  -3 1773.09 123.714  81
   1  -6  -3 1732.79 205.259   1
  -1   6   3 1674.10 117.291  58
  -1   6   3 1488.71 192.446  67
   1  -6  -3 1398.07 180.026  39
  -1   6   3 1767.57 109.388  71
  -1   6   3 1919.39 125.392  56
  -1   6   3 1752.03 125.424  60
   1  -6  -3 1812.41 118.374  33
  -1   6   3 1744.67 203.546  36
  -1   6   3 1735.64 123.409  43
  -1   6   3 1948.25 131.097  73
   1  -6  -3 1950.13 208.687  35
   1  -6  -3 1778.15 112.494  76
  -1   6   3 1761.95 120.178  75
   1  -6  -2 54.5691 26.3601 107
  -1   6   2 20.6277 21.9053  98
   1  -6  -2-2.41613 31.0386  42
   1  -6  -2 11.1112 25.9716  76
   1  -6  -2-67.9736 66.3815  96
   1  -6  -2 75.0969 28.0752 100
   1  -6  -2 65.8962 72.4862   1
   1  -6  -2 37.4472 31.1614 102
  -1   6   2 25.5312 24.6275  61
  -1   6   2 141.353 45.5546  73
  -1   6   2 10.0300 28.9796  60
   1  -6  -2 14.8534 54.2245  95
   1  -6  -2-166.630 79.4073  92
  -1   6   2-20.4286 50.3300  36
  -1   6   2-77.1488 60.9890  67
  -1   6   2 14.5061 23.1529  58
   1  -6  -2 40.5807 42.1318  39
  -1   6   2-103.703 52.9589  94
   1  -6  -2 25.2649 27.4247 101
   1  -6  -2-274.633 89.2632  91
   1  -6  -2 177.981 67.5322  90
   1  -6  -2-0.32484 74.0879  93
  -1   6   2 56.3672 30.5916 105
  -1   6   2 27.3544 22.0601  97
   1  -6  -2 11.5112 27.0842  81
  -1   6   2 25.6431 31.2948  55
  -1   6   2 17.9993 25.7691 103
  -1   6   2 128.621 40.0886  43
  -1   6   2 15.8281 27.1094  56
   1  -6  -2 27.3986 19.2723  19
   1  -6  -2 12.5190 26.5052  33
  -1   6   2 9.08816 27.1544  79
  -1   6   2 51.7105 42.2491  75
  -1   6   2 128.588 37.4947 104
   1  -6  -1 474.255 68.3817  33
  -1   6   1 494.777 68.5289  60
  -1   6   1 481.387 68.8483  75
   1  -6  -1 492.042 116.422  96
   1  -6  -1 420.215 101.779  90
  -1   6   1 520.347 71.0416  98
  -1   6   1 534.601 71.3787 105
  -1   6   1 441.975 63.5584  43
  -1   6   1 443.710 66.8751  79
   1  -6  -1 396.231 111.541   1
  -1   6   1 485.918 67.6686  55
  -1   6   1 578.767 74.0131  97
  -1   6   1 567.741 69.8151  77
   1  -6  -1 549.627 67.7879  74
   1  -6  -1 471.772 127.289  91
  -1   6   1 485.135 65.7032  61
   1  -6  -1 489.057 65.7635 107
  -1   6   1 457.588 67.7301 103
  -1   6   1 400.367 104.229  36
   1  -6  -1 504.123 68.4463  76
  -1   6   1 500.044 115.789  94
   1  -6  -1 482.787 116.349  93
   1  -6  -1 460.490 63.2341 100
   1  -6  -1 486.886 74.2042  42
  -1   6   1 575.433 75.6010 104
  -1   6   1 436.655 60.9103  56
   1  -6  -1 489.466 68.3018 101
   1  -6  -1 547.125 72.4978  19
   1  -6  -1 516.945 69.4695 102
   1  -6  -1 442.994 66.4920  81
   1  -6  -1 655.186 134.040  39
   1  -6  -1 464.138 114.502  95
  -1   6   1 499.668 69.3596  73
  -1   6   1 395.691 101.812  67
   1  -6  -1 535.887 121.460  92
  -1   6   0 7878.04 251.150  73
   1  -6   0 8584.97 444.492   1
   1  -6   0 9644.75 507.487  39
   1  -6   0 8084.03 472.089  93
   1  -6   0 7775.86 266.523 102
   1  -6   0 7944.77 266.207 107
  -1   6   0 8048.09 240.579  41
  -1   6   0 7919.25 473.996  94
  -1   6   0 8304.44 259.866  61
   1  -6   0 8215.89 251.666  74
   1  -6   0 8282.40 265.602  33
   1  -6   0 7768.17 266.482 101
   1  -6   0 8034.84 469.619  92
   1  -6   0 7696.17 459.706  95
   1  -6   0 8099.51 261.399  47
  -1   6   0 8735.18 476.449  37
   1  -6   0 8140.53 276.782  42
   1  -6   0 7621.00 457.056  90
  -1   6   0 8004.91 256.748  55
  -1   6   0 7922.53 274.175 104
   1  -6   0 8210.50 250.495  46
   1  -6   0 8240.24 266.888  76
  -1   6   0 8074.77 262.933  79
  -1   6   0 7902.03 272.298 103
  -1   6   0 7983.41 442.408  67
   1  -6   0 7942.97 276.106  19
   1  -6   0 7217.78 445.117  91
  -1   6   0 7950.77 256.258  60
   1  -6   0 8013.40 469.593  96
   1  -6   0 7756.12 266.086 100
   1  -6   0 7958.10 271.887  81
  -1   6   0 8376.68 276.466  98
  -1   6   0 8335.28 274.701  97
   1  -6   0 8457.82 249.097  49
  -1   6   0 9368.53 517.061  36
  -1   6   0 8151.20 250.652  77
  -1   6   0 8197.08 256.758  43
  -1   6   0 8392.90 265.862  75
  -1   6   0 7963.89 272.393 105
  -1   6  -1 4640.93 200.636  75
  -1   6  -1 4926.54 203.370  55
  -1   6  -1 4799.51 215.699 105
  -1   6  -1 4680.98 202.596  79
   1  -6   1 4959.35 199.547  47
   1  -6   1 4900.12 213.458 107
  -1   6  -1 4630.68 195.643  77
   1  -6   1 4860.20 197.288  49
   1  -6   1 4896.34 215.232 101
  -1   6  -1 4775.85 213.799  98
  -1   6  -1 4699.83 211.124  97
  -1   6  -1 4663.58 213.504 104
   1  -6   1 4888.40 215.789  42
   1  -6   1 4876.66 214.023  81
  -1   6  -1 4654.42 188.665  41
   1  -6   1 4925.55 201.668  74
   1  -6   1 5047.54 218.286 102
  -1   6  -1 4684.56 189.971  60
  -1   6  -1 4653.91 188.400  73
   1  -6   1 4765.15 216.649  19
  -1   6  -1 4650.86 212.603 103
   1  -6   1 4797.69 212.804 100
   1  -6   1 4662.31 203.377  18
   1  -6   1 4875.49 207.646  33
   1  -6   1 4992.56 211.901  76
  -1   6  -1 4831.77 202.747  61
  -1   6  -2 7018.21 230.586  41
   1  -6   2 7056.61 250.212 100
   1  -6   2 7117.47 251.904 102
   1  -6   2 6333.60 225.898  49
  -1   6  -2 7527.19 260.607  98
  -1   6  -2 7405.43 260.416 104
   1  -6   2 7129.48 250.552  76
  -1   6  -2 7036.68 241.698  61
  -1   6  -2 7704.75 264.189 103
  -1   6  -2 7208.54 222.652  73
   1  -6   2 7184.44 260.403  19
   1  -6   2 6238.00 224.776  74
  -1   6  -2 7508.60 261.471 105
   1  -6   2 5975.61 234.270  18
   1  -6   2 7169.96 247.793  33
  -1   6  -2 7232.15 240.579  77
   1  -6   2 7053.83 253.422  81
  -1   6  -2 7223.60 213.619  69
   1  -6   2 7211.03 251.559 107
   1  -6   2 7296.93 255.811 101
   1  -6   2 7461.09 226.642  47
  -1   6  -2 7565.19 247.708  79
  -1   6  -2 7566.44 258.414  97
  -1   6  -2 7530.72 249.704  75
   1  -6   2 7168.85 254.885  42
  -1   6  -2 7366.79 244.970  55
   1  -6   3 20576.6 396.208  76
  -1   6  -3 20330.6 396.716 103
   1  -6   3 20493.1 393.623 102
   1  -6   3 20478.1 391.869 107
  -1   6  -3 20114.3 386.103  61
  -1   6  -3 20415.9 392.184  97
  -1   6  -3 20135.4 394.864 105
   1  -6   3 20466.1 402.448  81
   1  -6   3 20789.3 398.028 101
  -1   6  -3 20154.0 386.033  87
  -1   6  -3 20167.2 395.485 104
  -1   6  -3 19963.1 379.768  77
  -1   6  -3 20486.3 376.780  41
  -1   6  -3 20293.2 376.551  79
   1  -6   3 19888.3 392.216  42
  -1   6  -3 19962.5 337.051  69
   1  -6   3 20248.3 384.113  74
  -1   6  -3 19922.7 379.940  55
  -1   6  -3 20384.1 379.436  75
   1  -6   3 18450.0 397.427  18
   1  -6   3 19714.0 379.271  49
   1  -6   3 20107.3 389.952 100
  -1   6  -3 19910.8 391.436  98
  -1   6  -4 768.374 68.8962  55
   1  -6   4 701.114 63.8272 102
  -1   6  -4 699.087 64.5110 106
  -1   6  -4 719.387 62.8598  79
  -1   6  -4 727.282 64.4440  75
   1  -6   4 786.333 67.1820 100
   1  -6   4 750.700 65.0193  20
   1  -6   4 828.039 68.9581 101
  -1   6  -4 807.625 67.7967 105
  -1   6  -4 706.555 67.7859  87
   1  -6   4 773.268 69.7995  74
   1  -6   4 790.992 67.4436 107
  -1   6  -4 760.673 68.7523  61
  -1   6  -4 733.402 64.3510  97
   1  -6   4 727.859 72.3778  30
   1  -6   4 751.611 67.7354  42
  -1   6  -4 735.552 64.9602 103
  -1   6  -4 788.381 67.4664 104
   1  -6   4 684.350 66.1476  76
   1  -6   4 707.682 63.6465  99
  -1   6  -4 776.015 69.7624  77
   1  -6   4 775.146 69.9655  81
  -1   6  -4 722.745 66.7282  41
  -1   6  -4 734.409 64.7961  98
   1  -6   4 729.739 69.2320  49
  -1   6  -5 3332.30 110.564  55
   1  -6   5 3234.38 122.175  30
  -1   6  -5 3152.37 102.482  61
   1  -6   5 3249.04 112.669  49
   1  -6   5 3097.83 113.442  54
   1  -6   5 3163.33 109.507  74
  -1   6  -5 3146.46 109.869  77
  -1   6  -5 3088.31 95.0143  75
  -1   6  -5 3084.30 110.160  87
  -1   6  -5 3300.42 111.651  41
  -1   5  11 217.742 29.8930  26
  -1   5  11 208.285 29.3231  51
  -1   5  10 1458.53 92.7925  51
  -1   5  10 1356.42 84.6068  17
  -1   5  10 1414.72 90.2130  11
  -1   5  10 1434.21 92.3372  26
  -1   5   9 7556.27 219.747  29
  -1   5   9 7554.32 218.815  82
  -1   5   9 7135.57 238.287  54
  -1   5   9 7183.74 225.754  17
  -1   5   9 7775.00 238.745  51
  -1   5   9 7337.46 215.147  71
  -1   5   9 7742.70 240.283  26
  -1   5   8 6719.25 232.374  51
  -1   5   8 6323.50 238.074  54
  -1   5   8 6444.87 215.188  82
  -1   5   8 6471.01 228.910  26
  -1   5   8 6271.35 220.307  71
  -1   5   8 6533.43 218.122  29
  -1   5   7 23398.6 427.102  51
  -1   5   7 22881.7 435.269  73
  -1   5   7 22602.3 424.345  71
  -1   5   7 23128.5 427.418  26
  -1   5   7 24207.0 450.541  25
  -1   5   7 23138.1 448.443   9
  -1   5   7 22723.2 451.164  54
  -1   5   6 13707.4 314.154  26
  -1   5   6 12760.4 567.297  67
  -1   5   6 13705.7 327.790  25
  -1   5   6 13911.5 314.572  51
  -1   5   6 14009.8 342.023  58
  -1   5   6 13304.7 306.000  80
  -1   5   6 13904.8 329.640  60
  -1   5   6 13328.5 337.431  54
  -1   5   6 13764.1 334.620  73
  -1   5   6 13766.1 339.835   9
  -1   5   6 13633.4 328.392  71
   1  -5  -6 13854.3 602.504  35
  -1   5   5 4585.63 188.824  73
  -1   5   5 4681.98 193.397   9
  -1   5   5 4960.96 185.678  25
  -1   5   5 4851.34 196.087  58
  -1   5   5 4236.74 312.723  67
   1  -5  -5 5443.14 323.637  39
  -1   5   5 4675.60 185.600  71
   1  -5  -5 4058.26 275.022   1
   1  -5  -5 4727.57 336.247  35
  -1   5   5 4133.21 283.070   5
  -1   5   5 4517.69 292.978   3
  -1   5   5 4687.25 181.395  43
  -1   5   5 4576.32 182.374  80
  -1   5   5 4769.82 193.199  60
  -1   5   4 593.891 111.280   3
   1  -5  -4 748.004 115.772  39
   1  -5  -4 950.273 142.362   1
   1  -5  -4 790.794 130.365  35
  -1   5   4 798.066 115.899   5
  -1   5   4 850.297 124.473  36
  -1   5   4 693.382 122.451  67
   1  -5  -3 6524.55 321.386  95
  -1   5   3 6926.67 360.115   3
   1  -5  -3 7118.21 368.482  35
  -1   5   3 6258.59 352.439  67
   1  -5  -3 7150.19 365.091  39
   1  -5  -3 6337.18 314.542  96
   1  -5  -3 6327.78 314.990  93
  -1   5   3 6775.53 321.858   5
   1  -5  -3 6117.36 313.430  90
  -1   5   3 7024.68 367.085  36
   1  -5  -3 6872.34 325.063  62
   1  -5  -3 6713.22 326.776  92
  -1   5   3 6560.24 327.050  94
   1  -5  -3 6478.85 320.731  91
   1  -5  -3 6516.29 351.879   1
   1  -5  -2 11.7691 24.6790  93
   1  -5  -2 74.7390 54.1419  95
  -1   5   2 56.6001 32.7464  94
   1  -5  -2 170.471 78.3961   1
   1  -5  -2 125.265 50.4640  92
   1  -5  -2 54.2960 40.8947  62
   1  -5  -2-6.07625 15.7668  90
   1  -5  -2 118.595 51.2148  96
   1  -5  -2 97.5938 43.0806  39
  -1   5   2 151.027 55.2508   3
   1  -5  -2 75.5206 48.9249  35
  -1   5   2 176.144 63.7104  67
  -1   5   2-37.9373 29.7747  36
   1  -5  -2 94.3815 45.9823  91
   1  -5  -1 1267.00 159.923  90
   1  -5  -1 1365.80 167.585  93
   1  -5  -1 1601.59 176.625  62
  -1   5   1 1716.96 177.925   3
  -1   5   1 1420.35 173.379  94
  -1   5   1 1521.44 177.465  36
   1  -5  -1 1561.86 175.207  92
   1  -5  -1 1605.07 179.187   1
  -1   5   1 1681.87 181.756  37
   1  -5  -1 1492.59 172.423  91
   1  -5  -1 1350.25 164.500  96
   1  -5  -1 1451.52 174.540  39
  -1   5   1 1294.45 163.813  67
   1  -5  -1 1319.76 165.229  95
   1  -5   0 7781.59 249.130 101
  -1   5   0 7706.57 236.584  55
  -1   5   0 7825.41 238.328  75
  -1   5   0 7844.82 253.361 105
  -1   5   0 7735.31 251.279 103
  -1   5   0 6983.59 378.509  67
   1  -5   0 7718.55 237.572  33
   1  -5   0 7942.37 247.948 107
   1  -5   0 6693.82 386.830  93
   1  -5   0 7023.84 395.683  95
  -1   5   0 6790.28 400.073  94
   1  -5   0 7834.19 248.486 100
  -1   5   0 7941.22 255.292 104
   1  -5   0 7053.39 396.036  91
  -1   5   0 7563.51 400.829  37
   1  -5   0 7931.43 243.317  76
   1  -5   0 8142.15 427.349  39
  -1   5   0 7587.87 245.936  98
  -1   5   0 7824.42 248.716  97
   1  -5   0 7951.76 389.112   1
   1  -5   0 7922.80 248.850  81
   1  -5   0 7124.11 400.351  92
  -1   5   0 7706.84 235.320  61
   1  -5   0 8222.13 257.827  42
   1  -5   0 7055.89 395.415  96
   1  -5   0 8001.12 255.236  19
   1  -5   0 7891.40 249.527 102
   1  -5   0 7080.14 398.994  90
  -1   5   0 7601.18 236.085  79
   1  -5   1 11860.6 317.220  81
   1  -5   1 11141.2 289.375  49
   1  -5   1 12430.0 329.461  19
   1  -5   1 12189.1 320.860 101
  -1   5  -1 11419.6 287.670  60
  -1   5  -1 12081.2 324.759 104
   1  -5   1 11431.2 306.910  76
  -1   5  -1 12098.1 320.120  98
  -1   5  -1 10710.7 526.302  94
  -1   5  -1 11859.7 294.383  41
  -1   5  -1 11936.0 317.910  97
   1  -5   1 10693.8 511.244  92
   1  -5   1 11068.4 521.546  91
  -1   5  -1 11647.9 272.586  69
  -1   5  -1 12069.1 301.101  77
   1  -5   1 10674.6 510.431  93
  -1   5  -1 12171.2 308.311  75
   1  -5   1 12160.8 320.673 102
   1  -5   1 12161.9 318.693 100
   1  -5   1 11227.6 523.859  95
   1  -5   1 11979.8 539.870  39
   1  -5   1 11648.3 313.169  18
  -1   5  -1 11939.0 289.002  73
  -1   5  -1 11910.8 322.118 103
   1  -5   1 11043.9 517.437  96
  -1   5  -1 11933.5 322.252 105
   1  -5   1 10951.1 521.170  90
  -1   5  -1 12013.6 303.890  55
   1  -5   1 11629.4 297.632  47
   1  -5   1 11617.9 296.234  74
  -1   5  -1 11913.3 304.446  61
   1  -5   1 12058.5 316.952 107
   1  -5   1 12622.8 480.688   1
  -1   5  -1 11773.1 304.164  79
  -1   5  -1 11964.0 535.691  37
   1  -5   1 11516.1 301.922  33
   1  -5   1 12661.0 329.303  42
  -1   5  -2 14077.2 353.091  97
  -1   5  -2 14627.6 345.086  55
   1  -5   2 17095.5 677.436  39
   1  -5   2 13958.0 326.078  47
  -1   5  -2 14812.3 345.566  77
  -1   5  -2 14099.2 315.864  73
  -1   5  -2 15443.6 635.535  37
  -1   5  -2 14175.4 358.954 103
   1  -5   2 14156.6 354.049  88
  -1   5  -2 14685.7 347.691  61
  -1   5  -2 14143.9 623.233  94
   1  -5   2 13630.0 598.552  96
  -1   5  -2 14473.4 363.028 105
   1  -5   2 13875.3 346.400  22
   1  -5   2 13125.5 588.300  91
  -1   5  -2 13923.4 352.350  98
  -1   5  -2 14218.9 336.729  41
   1  -5   2 14544.9 358.373 101
   1  -5   2 13927.8 340.179  74
   1  -5   2 14632.8 368.027  19
   1  -5   2 14329.2 351.010  76
   1  -5   2 14525.1 364.492  81
   1  -5   2 13844.7 343.874  33
   1  -5   2 14053.3 607.921  92
  -1   5  -2 14080.5 357.174 104
   1  -5   2 13677.9 600.254  93
   1  -5   2 13711.7 599.449  95
  -1   5  -2 14262.9 342.590  75
  -1   5  -2 14289.2 318.885  69
   1  -5   2 13756.5 602.606  90
   1  -5   2 14250.6 343.447  49
  -1   5  -2 14080.6 339.407  79
   1  -5   2 14879.2 363.064 102
   1  -5   2 14267.5 353.194 107
   1  -5   2 14500.6 371.284  18
   1  -5   2 14413.2 354.982 100
   1  -5   2 14560.2 362.235  42
  -1   5  -3 655.500 76.2603  69
  -1   5  -3 588.282 76.0861 103
   1  -5   3 677.399 80.7176  76
  -1   5  -3 511.193 69.8436 105
   1  -5   3 577.691 77.3268  88
   1  -5   3 532.360 70.4249 101
  -1   5  -3 555.880 72.1311  97
   1  -5   3 531.777 73.1005  22
  -1   5  -3 522.463 70.9760 104
   1  -5   3 594.596 75.4199  19
   1  -5   3 524.281 70.8795  49
  -1   5  -3 577.531 73.9312  79
  -1   5  -3 586.499 75.3691  41
   1  -5   3 583.060 78.9713  18
   1  -5   3 593.550 77.4565  81
   1  -5   3 571.658 74.0477  74
  -1   5  -3 545.342 72.7036  75
   1  -5   3 562.727 73.1450 100
  -1   5  -3 484.583 69.8901  55
  -1   5  -3 665.646 77.9589  77
   1  -5   3 494.112 71.7583  42
   1  -5   3 522.987 71.4637 102
   1  -5   3 494.415 67.2201  33
  -1   5  -3 609.689 78.0209  61
  -1   5  -3 639.609 79.5151  98
   1  -5   3 574.015 72.7490 107
  -1   5  -4 15027.4 325.336  79
  -1   5  -4 14584.0 338.782  77
  -1   5  -4 14718.4 339.030  55
   1  -5   4 14367.5 345.234  74
   1  -5   4 15301.9 343.693 102
  -1   5  -4 14891.1 344.333 104
  -1   5  -4 14800.7 341.378  98
   1  -5   4 15068.1 341.543 101
  -1   5  -4 15080.5 333.309  75
   1  -5   4 13927.6 363.422  88
   1  -5   4 14640.7 341.782  76
  -1   5  -4 14648.6 334.262  61
  -1   5  -4 14315.1 319.904  69
   1  -5   4 15031.4 339.126 100
   1  -5   4 14714.6 350.581  42
   1  -5   4 14731.6 351.602  81
  -1   5  -4 15143.0 348.883 103
   1  -5   4 15243.6 340.667 107
  -1   5  -4 14736.3 342.321  41
   1  -5   4 14387.2 347.343  49
   1  -5   4 13839.2 368.136  18
  -1   5  -4 15309.5 344.182  97
   1  -5   4 14808.0 366.355  22
  -1   5  -4 15045.4 346.292 105
  -1   5  -5 3046.27 144.474  41
  -1   5  -5 2999.83 131.956  75
   1  -5   5 3046.14 146.904  49
  -1   5  -5 3109.30 136.668  61
  -1   5  -5 3078.80 140.734  55
  -1   5  -5 2873.53 140.098  87
  -1   5  -5 3229.42 145.026  77
   1  -5   5 2980.74 139.489  42
   1  -5   5 2968.51 153.562  30
   1  -5   5 3362.88 154.153  74
   1  -5   5 2906.30 143.525  32
  -1   5  -5 3110.53 138.004  69
   1  -5   5 3064.10 142.907  81
   1  -5   5 3039.57 139.810  76
  -1   5  -6 4567.65 141.987  87
  -1   5  -6 4566.80 145.347  41
   1  -5   6 4585.18 150.611  54
  -1   5  -6 4426.78 136.008  69
  -1   5  -6 4483.64 136.431  77
   1  -5   6 4665.24 151.439  49
   1  -5   6 4692.73 157.264  30
  -1   5  -6 4541.01 135.522  55
   1  -5   6 4505.93 147.119  74
  -1   5  -6 4378.38 118.785  61
  -1   4  11 783.252 55.9608  11
  -1   4  11 786.827 56.0775  82
  -1   4  11 853.010 58.6170  29
  -1   4  10 11197.8 267.594  29
  -1   4  10 11146.1 264.670  82
  -1   4  10 11383.7 263.513  51
  -1   4  10 10595.6 263.637  54
  -1   4  10 10842.1 257.555  11
  -1   4  10 11345.2 265.467  26
  -1   4   9 93.5211 32.7067  17
  -1   4   9 157.578 42.2453  26
  -1   4   9 85.2221 36.1696  11
  -1   4   9 111.529 38.9280  54
  -1   4   9 112.956 34.5338  57
  -1   4   9 101.339 36.0470  12
  -1   4   9 100.571 36.4486  82
  -1   4   9 111.608 34.4381  29
  -1   4   9 118.431 36.9953  51
  -1   4   8 13295.8 334.347  29
  -1   4   8 13149.4 308.631  71
  -1   4   8 13557.8 314.854  57
  -1   4   8 13872.1 339.679  12
  -1   4   8 14059.8 347.724  54
  -1   4   8 13800.2 338.087  26
  -1   4   8 13679.5 334.807  51
  -1   4   8 13421.3 336.006  82
  -1   4   7 62.3013 30.6179  29
  -1   4   7 40.4686 34.7218  54
   1  -4  -7-150.946 66.2649  35
  -1   4   7-81.3210 34.9809  82
  -1   4   7 48.1193 31.4387  25
  -1   4   7 98.4091 40.6784  57
  -1   4   7 28.0623 22.3476  51
  -1   4   7-119.162 64.9933  67
  -1   4   7 25.0945 28.6084  71
  -1   4   7-8.34024 28.1698  12
  -1   4   7 49.9305 30.9973   9
  -1   4   7 61.6883 32.1532  26
  -1   4   6 9622.67 262.705  25
  -1   4   6 9232.04 253.001  71
  -1   4   6 9070.69 260.563   9
  -1   4   6 9697.63 268.505  54
  -1   4   6 9801.36 264.987  12
   1  -4  -6 9413.40 410.997  39
  -1   4   6 9786.15 260.599  51
  -1   4   6 9317.59 255.848  26
  -1   4   5 1879.88 178.274   5
   1  -4  -5 2083.59 181.759  39
  -1   4   5 2227.89 180.697   3
   1  -4  -5 2036.40 173.421   1
  -1   4   5 2099.85 203.668  67
   1  -4  -4 1328.86 126.089  62
   1  -4  -4 1476.15 150.048  39
  -1   4   4 1445.81 146.471   3
  -1   4   4 1457.90 137.625  36
  -1   4   4 1449.05 158.768  67
  -1   4   4 1201.51 132.568   5
  -1   4   3 15301.1 419.263  94
   1  -4  -3 14753.9 406.102  91
   1  -4  -3 15171.2 466.905  39
   1  -4  -3 15103.5 378.459  66
   1  -4  -3 14713.1 405.659  93
  -1   4   3 15027.0 425.612   5
   1  -4  -3 15048.2 410.741  90
   1  -4  -3 15537.5 431.517  62
   1  -4  -3 14814.9 407.227  96
   1  -4  -3 15534.5 398.497  64
   1  -4  -3 14384.5 400.929  92
  -1   4   3 14500.7 470.043  67
   1  -4  -3 14862.1 405.742  95
  -1   4   3 15420.1 465.286   3
  -1   4   3 16264.5 474.640  36
   1  -4  -2 31102.1 555.554  66
   1  -4  -2 30692.3 628.547  93
   1  -4  -2 30668.4 625.995  92
   1  -4  -2 30618.0 674.614  39
   1  -4  -2 30944.5 633.779  91
  -1   4   2 32762.8 688.770  36
   1  -4  -2 31056.2 632.151  90
  -1   4   2 29969.3 657.670  67
  -1   4   2 30932.8 629.083  37
   1  -4  -2 32154.5 613.457  64
   1  -4  -2 32439.6 641.832  62
  -1   4   2 30265.2 638.355  94
   1  -4  -2 29638.3 617.392  96
  -1   4   2 32460.3 670.646   3
   1  -4  -2 31361.3 631.402  95
   1  -4  -1 6690.41 307.973  62
   1  -4  -1 5982.45 294.409  95
   1  -4  -1 6818.96 281.097  35
   1  -4  -1 6387.38 303.426  96
   1  -4  -1 6480.81 308.761  92
   1  -4  -1 6098.36 297.971  91
   1  -4  -1 6638.74 323.939  39
  -1   4   1 6789.40 307.752   3
  -1   4   1 6255.44 309.213  94
  -1   4   1 6818.87 308.136  37
   1  -4  -1 6456.71 306.248  93
  -1   4   1 5815.02 291.121  67
   1  -4  -1 7119.88 278.332  66
   1  -4  -1 6118.11 303.168  90
   1  -4   0 138.664 51.2262  39
   1  -4   0 10.2729 24.9048  66
  -1   4   0-42.7070 30.0809  37
  -1   4   0-8.04047 23.7352  94
  -1   4   0 39.5560 24.0088   3
   1  -4   0 28.8311 22.8175  93
   1  -4   0 63.6629 32.2540  96
   1  -4   0 71.1748 33.9046  92
   1  -4   0 42.0705 26.7327  95
   1  -4   0-35.4659 23.6901  91
   1  -4   0 55.0173 36.8975  90
   1  -4   0-45.1594 43.6970  62
  -1   4   0-10.2666 15.2982  38
   1  -4   1 115462. 1477.12  91
  -1   4  -1 122798. 1515.73  65
  -1   4  -1 122119. 1492.73  37
  -1   4  -1 131128. 1288.92  38
   1  -4   1 113814. 1463.43  92
   1  -4   1 115109. 1467.43  96
   1  -4   1 116244. 1476.06  95
   1  -4   1 115321. 1480.69  90
   1  -4   1 126380. 1559.10  39
   1  -4   1 116918. 1481.25  93
   1  -4   1 126852. 1344.81   1
  -1   4  -1 114965. 1502.36  94
   1  -4   2 6054.90 357.096  93
   1  -4   2 6077.62 357.698  95
  -1   4  -2 6383.56 326.827  38
   1  -4   2 6853.02 389.436  39
   1  -4   2 5391.27 336.185  96
   1  -4   2 5718.76 348.337  92
   1  -4   2 6094.33 331.470   2
  -1   4  -2 6210.08 363.502  37
   1  -4   2 5469.92 341.972  90
   1  -4   2 5745.88 350.758  91
  -1   4  -2 6358.53 363.218  65
  -1   4  -2 5821.06 358.906  94
   1  -4   3 17.6354 23.5138  76
  -1   4  -3 10.9486 28.9279  79
   1  -4   3 291.629 77.6331   2
   1  -4   3 136.052 55.9358  96
   1  -4   3-11.0773 30.1338  92
  -1   4  -3-6.50649 56.8077  38
   1  -4   3-29.8992 23.3746 101
  -1   4  -3 21.6012 27.4329  61
   1  -4   3-1.88773 26.1460  33
   1  -4   3 2.21860 21.9065  42
   1  -4   3 55.9694 33.2093  22
  -1   4  -3 1.89801 22.1385  97
   1  -4   3-1.01819 29.2529  74
   1  -4   3 187.120 40.4306 107
   1  -4   3 40.3789 39.1926  89
  -1   4  -3-4.40289 29.8604  55
   1  -4   3 94.9078 34.0470  18
  -1   4  -3 27.4790 29.4077 105
   1  -4   3-12.5304 23.0801  81
  -1   4  -3-8.44164 32.1523 104
   1  -4   3 13.7424 40.0339  91
  -1   4  -3 15.0152 33.7156  75
   1  -4   3 120.484 55.3804  93
  -1   4  -3 50.2584 32.0084  77
   1  -4   3 15.7732 28.2770  49
  -1   4  -3 19.0158 23.1880 103
  -1   4  -3 55.3591 47.8998  37
  -1   4  -3 207.881 78.3060  65
   1  -4   3-80.7206 28.6716 100
   1  -4   3 54.1844 38.1911  95
   1  -4   3 18.3420 26.9440  88
   1  -4   3 61.3387 26.6303  19
   1  -4   3 100.432 55.6122  90
  -1   4  -3 96.6379 73.2921  94
  -1   4  -3 29.7595 29.7006  98
   1  -4   3 29.2424 23.0611 102
   1  -4   4 14196.0 354.442  42
   1  -4   4 14488.7 330.755  48
   1  -4   4 13327.4 329.495 100
  -1   4  -4 15446.4 599.534  38
   1  -4   4 12853.8 562.073  93
   1  -4   4 13626.5 333.405 101
   1  -4   4 12999.2 563.585  90
  -1   4  -4 13853.7 331.973  97
  -1   4  -4 13957.7 327.651  75
   1  -4   4 13733.5 350.294  49
   1  -4   4 13359.7 366.390  22
  -1   4  -4 13759.4 332.508  98
   1  -4   4 13818.0 335.767 102
   1  -4   4 14102.7 333.706 107
   1  -4   4 13700.4 374.800  18
   1  -4   4 13492.0 337.667  76
  -1   4  -4 13785.0 335.467  55
  -1   4  -4 13684.4 339.115 104
   1  -4   4 14478.4 569.474   2
   1  -4   4 12946.2 560.979  95
   1  -4   4 14298.1 345.747  19
   1  -4   4 13499.9 346.536  81
   1  -4   4 13646.9 571.506  91
  -1   4  -4 13685.3 336.624 105
   1  -4   4 13508.9 375.486  88
  -1   4  -4 14207.6 321.115  79
   1  -4   4 13286.8 573.765  92
  -1   4  -4 14148.6 338.439  77
  -1   4  -4 13547.9 334.796 103
   1  -4   4 13589.4 349.402  74
  -1   4  -4 13950.2 332.498  61
   1  -4   5 91.6717 31.4638  81
  -1   4  -5 36.0855 34.7454  77
   1  -4   5 75.2662 33.5905  76
   1  -4   5 66.3882 33.8453  88
   1  -4   5 98.0234 40.2716  49
  -1   4  -5 44.8446 35.2890  55
   1  -4   5 62.7569 30.0222  48
   1  -4   5 72.1717 35.9049  18
   1  -4   5 68.4112 35.0082  74
  -1   4  -5 75.3772 32.3546  61
   1  -4   5 65.2756 31.8682  42
   1  -4   6 93.5106 30.1814  32
  -1   4  -6 123.086 35.9255  77
   1  -4   6 144.952 40.6773  30
   1  -4   6 76.8676 32.9838  54
   1  -4   6 58.8722 29.7723  74
  -1   4  -6 125.185 40.4543  41
  -1   4  -6 95.1850 33.0248  55
   1  -4   6 137.786 32.6878  76
   1  -4   6 134.480 39.9443  49
   1  -4   6 99.6795 30.3168  42
  -1   4  -6 69.4413 25.2985  75
  -1   4  -6 136.404 32.4809  61
   1  -4   6 97.9002 36.4462  22
   1  -4   6 134.165 35.4073  81
  -1   4  -6 73.7302 31.7378  87
   1  -4   7 81.5431 27.2482  74
  -1   4  -7 102.787 29.6284  41
  -1   4  -7 84.3614 23.7152  87
  -1   4  -7 106.782 26.1189  55
   1  -4   7 70.2593 26.4786  85
  -1   4  -7 76.1669 28.9471  69
   1  -4   7 76.4403 23.0924  30
  -1   4  -7 93.5312 22.7625  77
   1  -4   7 136.674 29.5073  54
  -1   3  11 411.856 45.3344  82
  -1   3  11 480.476 49.5249  29
  -1   3  10 22248.2 375.547  11
  -1   3  10 21628.3 363.004  12
  -1   3  10 21901.9 373.111  59
  -1   3  10 22793.7 359.288  51
  -1   3  10 22443.9 398.437  29
  -1   3  10 22813.2 364.075  26
  -1   3  10 22216.7 393.325  82
  -1   3  10 22332.3 362.794  57
  -1   3  10 21735.6 389.599  31
  -1   3  10 21249.7 376.330  54
  -1   3   9 15100.0 339.095  26
  -1   3   9 14965.7 343.065  59
  -1   3   9 15353.0 341.974  57
  -1   3   9 14658.6 331.088  51
  -1   3   9 14741.9 349.144  54
  -1   3   9 14949.5 338.541  12
  -1   3   9 14993.0 359.608  29
  -1   3   9 14939.9 356.249  31
  -1   3   9 15124.0 361.374  82
  -1   3   9 15186.1 331.073  13
  -1   3   9 14648.7 306.207  17
  -1   3   9 14846.6 342.378  11
  -1   3   8 22028.4 420.595  12
  -1   3   8 22531.7 427.138  26
  -1   3   8 20878.8 412.898  11
  -1   3   8 22200.5 433.729  54
  -1   3   8 22796.7 443.792  31
  -1   3   8 22119.3 421.801  57
  -1   3   8 22932.5 427.367  51
  -1   3   8 22951.0 427.691  59
  -1   3   8 22021.4 445.049  82
  -1   3   8 21947.7 443.237  29
  -1   3   8 22767.6 416.731  13
  -1   3   7 22281.3 701.492   2
  -1   3   7 20978.2 394.012  25
   1  -3  -7 21456.4 675.408  35
  -1   3   7 18525.6 668.515  68
  -1   3   7 20566.8 405.958  29
  -1   3   7 18297.1 646.836  67
  -1   3   7 21466.9 397.484  12
  -1   3   7 21271.9 404.496  31
  -1   3   7 20268.8 404.833  82
   1  -3  -7 22479.1 652.838  39
  -1   3   7 20686.4 397.282  54
  -1   3   7 21466.6 403.860  26
  -1   3   7 21029.7 394.487  51
  -1   3   7 21601.7 391.971  59
  -1   3   7 20125.6 359.701  71
  -1   3   7 20524.2 381.527  13
  -1   3   7 19907.9 382.085  57
   1  -3  -6 1491.71 156.039  39
   1  -3  -6 1826.44 165.946  66
  -1   3   6 1344.10 167.658  67
  -1   3   6 1328.70 157.455   2
  -1   3   6 1293.49 161.487  68
  -1   3   5 5011.55 226.755   3
   1  -3  -5 5105.36 267.043  39
  -1   3   5 4664.67 278.497  67
   1  -3  -5 5102.36 231.551  62
   1  -3  -5 5167.71 250.866  66
   1  -3  -5 4871.58 220.160   1
  -1   3   5 5153.16 285.423  68
  -1   3   4 687.482 85.1072   3
  -1   3   4 732.298 104.836  67
   1  -3  -4 724.660 82.8711  62
   1  -3  -4 705.017 85.5890  66
   1  -3  -4 646.352 87.2685  39
  -1   3   4 693.606 93.4158   5
  -1   3   4 614.808 77.1803  36
   1  -3  -3 19699.3 372.559  91
   1  -3  -3 19595.8 370.651  95
   1  -3  -3 19513.2 369.372  92
   1  -3  -3 19699.0 425.905  62
   1  -3  -3 19046.7 374.806  90
  -1   3   3 19680.9 443.172   3
   1  -3  -3 19503.4 405.248  66
  -1   3   3 18829.2 430.009   5
  -1   3   3 20531.5 387.944  94
   1  -3  -3 20263.1 382.135  64
   1  -3  -3 19927.8 373.068  96
   1  -3  -3 20109.8 374.596  93
   1  -3  -3 19618.9 467.700  39
  -1   3   3 18581.3 462.011  67
  -1   3   3 19790.6 428.801  36
   1  -3  -2 25939.3 474.673  96
   1  -3  -2 25371.6 451.044  66
   1  -3  -2 26840.7 479.873  92
  -1   3   2 26668.1 508.009  36
   1  -3  -2 26484.5 476.938  95
   1  -3  -2 26694.0 479.452  93
   1  -3  -2 26488.0 528.739  39
   1  -3  -2 25845.4 475.118  90
   1  -3  -2 26417.7 478.024  91
   1  -3  -2 26385.3 466.392  64
  -1   3   2 26332.3 486.788  94
  -1   3   2 26647.6 520.185  67
  -1   3   2 25699.3 466.731  37
  -1   3   2 26923.4 519.417   3
   1  -3  -2 26875.2 498.765  62
   1  -3  -1 4122.38 204.105  95
   1  -3  -1 3949.67 199.910  92
   1  -3  -1 3868.79 182.503  66
   1  -3  -1 4118.83 202.899  64
   1  -3  -1 4070.49 202.662  96
  -1   3   1 3911.90 208.401  65
   1  -3  -1 4053.61 202.854  91
  -1   3   1 4172.05 203.760   3
   1  -3  -1 3837.16 199.946  90
   1  -3  -1 3920.48 210.189  39
   1  -3  -1 3827.20 198.637  62
  -1   3   1 4235.62 200.646  37
  -1   3   1 4011.72 206.064  94
   1  -3  -1 3825.32 195.704  93
  -1   3   1 4149.47 205.114  67
  -1   3   1 4365.87 146.503  38
   1  -3   0 155.249 46.0595  62
   1  -3   0 182.500 47.9609  92
  -1   3   0 145.356 45.0945  94
   1  -3   0 166.042 49.4173  64
   1  -3   0 140.871 39.5386  66
   1  -3   0 160.469 45.9222  93
   1  -3   0 291.615 51.2242  35
   1  -3   0 136.501 49.1400  39
  -1   3   0 221.912 51.8876   3
   1  -3   0 148.209 47.9626  95
   1  -3   0 171.809 43.3928  91
   1  -3   0 166.398 49.6621  96
  -1   3   0 149.024 33.8719  38
   1  -3   0 190.033 52.1315  90
  -1   3   0 156.751 44.2606  37
   1  -3   1 9498.39 356.473  92
   1  -3   1 9867.98 345.128  66
  -1   3  -1 9740.12 358.839  37
   1  -3   1 9517.93 358.096  95
   1  -3   1 9598.48 357.122  93
  -1   3  -1 9440.49 362.872  94
   1  -3   1 9944.63 280.931  68
   1  -3   1 9265.22 354.949  90
   1  -3   1 9422.06 353.928  96
   1  -3   1 9667.07 373.231  39
  -1   3  -1 10038.4 366.799  65
   1  -3   1 9466.10 356.264  91
  -1   3  -1 10040.3 321.153   3
   1  -3   1 9771.00 366.276  62
  -1   3  -1 9967.31 308.982  38
   1  -3   2 86379.2 1153.26  96
   1  -3   2 92871.6 1247.72  39
   1  -3   2 86825.8 1158.13  95
   1  -3   2 86260.8 1158.14  91
   1  -3   2 87915.7 946.976  68
  -1   3  -2 87872.4 1185.38  37
  -1   3  -2 92672.5 1088.72  38
  -1   3  -2 85855.5 1184.20  94
   1  -3   2 86427.3 1157.82  93
  -1   3  -2 92082.0 1188.58  65
   1  -3   2 90241.0 906.012   4
   1  -3   2 85648.3 1150.07  92
   1  -3   2 85628.1 1158.14  90
  -1   3  -3 4899.97 288.508  38
  -1   3  -3 4763.69 293.235  65
  -1   3  -3 4536.68 296.462  37
   1  -3   3 4543.74 284.479  96
  -1   3  -3 4238.56 283.712  94
   1  -3   3 4910.49 293.054   2
   1  -3   3 4994.65 316.051  39
   1  -3   3 4483.17 282.717  91
   1  -3   3 4452.03 281.345  93
   1  -3   3 4493.43 285.668  90
   1  -3   3 4539.51 284.959  92
   1  -3   3 4300.35 276.976  95
   1  -3   4 43051.8 556.279 102
   1  -3   4 39697.2 889.010  93
   1  -3   4 42882.8 581.836  81
   1  -3   4 42222.0 582.265  42
  -1   3  -4 45239.8 975.006  38
   1  -3   4 39389.9 886.954  91
   1  -3   4 41508.3 574.280  49
   1  -3   4 40316.8 576.637  89
   1  -3   4 42460.5 926.884   2
  -1   3  -4 42064.6 537.749  61
   1  -3   4 43008.0 632.385  88
   1  -3   4 39452.0 884.955  90
   1  -3   4 44191.8 632.335  22
   1  -3   4 43284.3 550.975 100
   1  -3   4 43530.1 553.971 107
   1  -3   4 40235.2 542.240  48
   1  -3   4 44501.7 630.890  18
   1  -3   4 44388.7 571.131  19
   1  -3   4 42145.9 583.100  74
   1  -3   4 41284.1 560.072  76
   1  -3   4 39614.6 887.298  96
   1  -3   4 43618.3 556.158 101
  -1   3  -4 43665.4 936.189  65
  -1   3  -4 42536.7 532.924  75
   1  -3   4 39899.6 888.510  95
  -1   3  -4 43769.3 1001.64  37
   1  -3   4 39684.5 888.013  92
  -1   3  -5 5084.06 188.706  75
   1  -3   5 4470.73 191.955  48
   1  -3   5 4662.50 204.320  74
  -1   3  -5 5778.24 383.022  38
   1  -3   5 4602.70 325.767   2
   1  -3   5 4638.72 217.561  22
  -1   3  -5 4843.01 194.067  77
  -1   3  -5 4816.53 187.148  61
   1  -3   5 5005.62 207.556  42
   1  -3   5 4654.16 216.103  18
   1  -3   5 4782.71 196.672  76
  -1   3  -5 6104.15 400.128  37
  -1   3  -5 4804.97 195.488  55
   1  -3   5 4764.25 201.719  81
   1  -3   5 4534.73 219.827  88
   1  -3   5 4688.66 206.051  49
  -1   3  -6 54892.6 627.943  77
   1  -3   6 53513.0 657.521  81
   1  -3   6 54057.1 659.897  24
   1  -3   6 52976.5 693.531  74
   1  -3   6 53643.3 663.348  42
   1  -3   6 55012.3 709.474  30
   1  -3   6 53387.6 739.067  22
  -1   3  -6 53483.4 629.424  55
   1  -3   6 50314.0 727.393  88
   1  -3   6 51873.1 686.585  54
   1  -3   6 54003.5 693.377  49
   1  -3   6 54021.6 676.121  32
   1  -3   6 51260.8 707.891  18
   1  -3   6 54718.4 639.917  76
  -1   3  -7 126.370 32.4113  87
   1  -3   7 160.572 38.4882  30
  -1   3  -7 199.628 38.0308  77
   1  -3   7 154.570 41.2673  74
   1  -3   7 173.990 38.5620  42
  -1   3  -7 154.028 37.0448  55
   1  -3   7 184.591 46.8924  22
   1  -3   7 200.142 46.2473  49
  -1   3  -7 149.627 41.9872  41
   1  -3   8 874.300 68.6933  13
   1  -3   8 890.388 68.2630  54
  -1   3  -8 794.622 59.8486  41
   1  -3   8 893.989 68.6287  74
  -1   3  -8 806.006 64.0448  69
  -1   2  11 9997.76 212.277  31
  -1   2  11 10080.0 203.423  59
  -1   2  10 1486.37 107.942  31
  -1   2  10 1400.00 95.9353  54
  -1   2  10 1611.59 103.018  57
  -1   2  10 1516.90 104.993  82
  -1   2  10 1533.29 101.125  11
  -1   2  10 1538.06 105.719  29
  -1   2  10 1532.94 105.300  59
  -1   2   9 15877.1 355.803  57
  -1   2   9 16163.2 377.080  29
  -1   2   9 15612.0 367.823  59
  -1   2   9 15949.5 356.134  11
  -1   2   9 15920.9 387.257  31
  -1   2   9 15984.3 350.905  13
  -1   2   9 15663.8 370.415  82
  -1   2   9 15665.5 359.099  54
  -1   2   9 16532.8 335.743  26
  -1   2   9 16556.5 332.670  51
  -1   2   9 16359.8 344.111  12
  -1   2   8 135.803 42.7375  82
  -1   2   8 87.2770 33.7009  29
  -1   2   8 95.2927 39.2546  31
  -1   2   8 212.534 44.5517  13
  -1   2   8 154.031 38.8050  26
  -1   2   8 122.310 38.6943  57
  -1   2   8 90.9010 32.3566  59
  -1   2   8 69.8020 34.8903  11
  -1   2   8 301.772 98.1309  68
  -1   2   8 122.466 29.1364  17
  -1   2   8 125.744 35.2985  51
  -1   2   8 97.6864 38.8445  54
  -1   2   8 123.894 37.7632  12
  -1   2   8-35.0756 40.2461   2
  -1   2   7 2871.97 144.510  26
  -1   2   7 2699.24 145.227  57
  -1   2   7 2723.62 143.559  54
  -1   2   7 2225.58 229.468  68
  -1   2   7 2778.59 141.591  13
  -1   2   7 2874.34 153.383  82
  -1   2   7 2627.59 141.479  11
  -1   2   7 2296.06 226.390  67
  -1   2   7 2870.39 154.422  29
   1  -2  -7 2726.81 241.284  66
   1  -2  -7 2861.78 242.151  39
  -1   2   7 2704.04 139.067  51
  -1   2   7 2703.68 237.275   2
  -1   2   7 2840.91 156.221  31
  -1   2   7 2844.69 150.696  59
   1  -2  -6 29981.7 705.838  66
  -1   2   6 27320.3 684.722   2
  -1   2   6 25804.8 702.639  68
   1  -2  -6 28594.7 631.334  38
  -1   2   6 25770.5 684.779  67
  -1   2   5 1393.57 137.013   2
  -1   2   5 1386.10 142.496  67
   1  -2  -5 1337.96 116.292  38
  -1   2   5 1279.79 136.724  68
   1  -2  -5 1430.43 138.012  66
   1  -2  -5 1435.51 127.127  62
  -1   2   4 15416.3 406.034   2
   1  -2  -4 15224.9 294.929  64
  -1   2   4 14635.3 325.428   3
  -1   2   4 14194.3 399.218  68
   1  -2  -4 14678.8 358.664  62
   1  -2  -4 14860.9 401.878  39
   1  -2  -4 15186.0 292.632  34
   1  -2  -4 15612.7 394.623  66
  -1   2   4 14899.1 412.291  67
  -1   2   4 14408.5 297.697  36
   1  -2  -3 58489.3 455.640  95
  -1   2   3 54868.9 700.426  67
  -1   2   3 54598.8 669.683   5
   1  -2  -3 58213.7 454.446  92
   1  -2  -3 56554.5 448.000  93
   1  -2  -3 58062.9 455.649  90
  -1   2   3 59188.3 459.246  40
   1  -2  -3 55093.2 552.977  64
  -1   2   3 59871.4 710.882   2
   1  -2  -3 58458.5 456.893  94
  -1   2   3 54137.9 675.222  68
   1  -2  -3 55840.5 658.312  66
   1  -2  -3 57472.6 431.132  34
   1  -2  -3 53198.1 638.382  62
  -1   2   3 54124.1 554.823  36
  -1   2   3 54827.2 618.041   3
   1  -2  -3 54447.5 694.451  39
  -1   2   3 58930.6 462.462  96
   1  -2  -3 56734.3 448.725  91
  -1   2   2 48948.8 536.824  68
   1  -2  -2 46546.3 496.734  90
   1  -2  -2 46321.0 491.931  96
   1  -2  -2 46753.0 494.837  91
   1  -2  -2 45703.7 489.420  95
  -1   2   2 48769.5 535.651   5
   1  -2  -2 46112.8 491.297  92
  -1   2   2 46386.5 578.146  67
   1  -2  -2 46086.7 543.163  66
   1  -2  -2 46632.1 516.317  64
  -1   2   2 48200.6 516.608  94
   1  -2  -2 45127.5 558.179  62
  -1   2   2 45507.3 557.232   3
   1  -2  -2 43445.9 310.281  34
   1  -2  -2 46139.8 593.384  39
  -1   2   2 45039.8 516.191  36
   1  -2  -2 46515.7 493.211  93
   1  -2  -1 44864.7 540.691  92
   1  -2  -1 41393.7 510.291  66
   1  -2  -1 44415.8 535.532  64
  -1   2   1 43579.4 547.680  63
   1  -2  -1 41855.6 543.193  62
   1  -2  -1 44898.0 536.990  96
  -1   2   1 45486.8 554.128  94
   1  -2  -1 45192.2 539.883  95
  -1   2   1 44674.5 534.844  67
   1  -2  -1 44962.2 541.514  90
  -1   2   1 44375.1 542.358   3
   1  -2  -1 43061.1 571.769  39
   1  -2  -1 45049.7 541.424  91
   1  -2  -1 44348.4 535.806  93
  -1   2   1 42977.3 496.365  37
  -1   2   1 43170.7 311.918  38
  -1   2   1 44458.2 562.487  65
  -1   2   0 123643. 725.541  38
   1  -2   0 126902. 985.805  91
  -1   2   0 124056. 944.442  37
   1  -2   0 124951. 990.396  90
   1  -2   0 126246. 987.955  95
   1  -2   0 123004. 971.352  96
  -1   2   0 124684. 912.952   3
   1  -2   0 125415. 986.594  92
   1  -2   0 126569. 983.736  93
  -1   2   0 123180. 994.490  65
   1  -2   0 118857. 1005.23  39
  -1   2   0 125075. 990.271  63
   1  -2   0 122317. 981.170  62
  -1   2   0 126237. 1002.93  94
   1  -2   0 125899. 989.017  64
   1  -2   0 118104. 927.781  66
   1  -2   1 36216.5 590.603  62
  -1   2  -1 34968.5 565.823  65
  -1   2  -1 35607.6 488.954   3
   1  -2   1 35659.5 569.943  93
   1  -2   1 35385.8 578.119  64
  -1   2  -1 35714.7 572.103  37
  -1   2  -1 35554.3 488.690  38
   1  -2   1 35349.0 568.983  91
  -1   2  -1 34634.2 574.739  94
   1  -2   1 35365.5 565.199  66
   1  -2   1 35782.3 570.438  96
   1  -2   1 35364.9 596.376  39
   1  -2   1 35134.0 323.978  35
   1  -2   1 36947.3 433.266  68
   1  -2   1 35598.9 574.328  90
   1  -2   1 35489.3 570.309  92
   1  -2   1 35645.7 572.508  95
  -1   2  -1 35341.3 567.098  63
   1  -2   2 135.323 39.9815  92
   1  -2   2 202.331 54.2022  93
   1  -2   2 122.529 43.1034  39
  -1   2  -2 43.5834 19.6944   3
  -1   2  -2 1.21882 14.8599  65
   1  -2   2 110.340 44.3627  95
   1  -2   2 261.137 43.5697  68
  -1   2  -2 102.354 38.1058  63
   1  -2   2 119.856 40.8496  90
  -1   2  -2 52.0826 31.7662  37
  -1   2  -2 109.233 33.2711  38
  -1   2  -2 27.7412 20.7504  94
   1  -2   2 131.039 45.0658  96
   1  -2   2 104.229 44.8576  91
   1  -2   2 74.2732 39.8509  62
   1  -2   2 109.687 33.5476   4
  -1   2  -3 40.9868 26.0655  63
   1  -2   3 82.6594 34.2553  96
   1  -2   3 58.0548 40.9073  39
   1  -2   3 123.963 40.7860  92
   1  -2   3 141.297 42.1774  95
   1  -2   3 38.3639 28.3893  68
  -1   2  -3 79.5948 49.2691  38
   1  -2   3 15.5390 13.0128   4
  -1   2  -3 228.016 55.7234  65
   1  -2   3 151.734 50.2661   2
   1  -2   3 165.584 46.7698  91
   1  -2   3 158.858 45.4194  90
  -1   2  -3 144.701 52.3786  37
  -1   2  -3 39.9272 25.8115  94
   1  -2   3 206.263 50.9236  93
  -1   2  -4 50952.0 892.805  94
   1  -2   4 52332.5 878.203  92
   1  -2   4 52679.6 880.949  91
   1  -2   4 52990.1 883.262  96
   1  -2   4 51573.4 869.291  95
  -1   2  -4 55723.7 943.205  65
   1  -2   4 50960.6 802.098   4
   1  -2   4 51027.1 870.281  90
  -1   2  -4 53446.6 976.723  38
  -1   2  -4 52256.0 982.124  37
   1  -2   4 51253.0 868.239  93
   1  -2   4 52975.5 951.730   2
   1  -2   4 50447.1 837.057  68
  -1   2  -4 54309.7 871.606  63
   1  -2   5 838.388 130.031   2
   1  -2   5 848.894 90.0970  22
   1  -2   5 785.761 79.6260  42
   1  -2   5 761.594 81.1785  48
  -1   2  -5 827.173 147.050  38
   1  -2   5 856.954 85.0233  74
   1  -2   5 749.141 83.8574  88
   1  -2   5 829.568 85.3294  18
   1  -2   5 825.027 83.9930  49
   1  -2   5 756.823 75.0442  76
  -1   2  -5 1200.23 156.771  37
   1  -2   5 704.590 72.9403  81
   1  -2   6 6349.88 238.565  30
   1  -2   6 6310.51 231.838  32
   1  -2   6 6486.34 219.623  76
   1  -2   6 7534.62 432.778   2
  -1   2  -6 7157.71 436.483  38
   1  -2   6 6264.24 234.172  48
   1  -2   6 6358.38 238.605  49
   1  -2   6 6353.57 238.653  54
   1  -2   6 6359.06 258.930  88
   1  -2   6 6697.71 230.884  59
   1  -2   6 6428.35 228.618  81
   1  -2   6 6289.74 235.462  24
   1  -2   6 6262.56 239.406  74
   1  -2   6 6335.97 254.022  22
   1  -2   6 6395.10 231.935  42
  -1   2  -6 6604.05 405.910  37
   1  -2   6 6669.18 238.176  31
   1  -2   6 6276.98 242.965  18
  -1   2  -6 6401.66 211.547  77
   1  -2   7 13798.1 330.822  31
   1  -2   7 12868.8 335.630  49
   1  -2   7 13086.5 361.206  22
   1  -2   7 13469.4 316.109  81
   1  -2   7 13134.4 329.180  24
  -1   2  -7 13466.1 301.642  55
   1  -2   7 13718.2 325.306  32
   1  -2   7 13878.4 318.450  59
   1  -2   7 12502.7 356.450  88
   1  -2   7 12738.6 339.337  74
   1  -2   7 13846.8 338.079  30
   1  -2   7 13373.0 324.197  42
   1  -2   7 12644.8 336.769  54
   1  -2   8 80.0341 30.1129  31
   1  -2   8 20.9531 24.0611  54
   1  -2   8 44.7258 20.2247  59
   1  -2   8 30.0157 27.0918  74
  -1   2  -8 47.6090 33.2288  41
   1  -2   8 8.63420 24.2607  22
   1  -2   8 49.4514 27.0274  13
   1  -2   8 5.15512 18.5531  85
   1  -2   9 1905.47 94.7977  13
  -1   2  -9 1834.81 84.8651  69
   1  -2   9 1990.17 94.2725  54
  -1   1  11 1016.35 62.2690  59
  -1   1  11 1049.33 65.7349  31
  -1   1  10 1187.44 96.4048  31
  -1   1  10 1295.33 91.6113  57
  -1   1  10 1258.03 91.3786  82
  -1   1  10 1211.79 89.2700  29
  -1   1  10 1183.09 85.3599  54
  -1   1  10 1230.41 93.5630  59
  -1   1   9 19673.0 438.798  31
  -1   1   9 19694.4 408.370  29
  -1   1   9 19983.7 393.548  13
  -1   1   9 19143.7 414.473  59
  -1   1   9 20696.1 401.466  11
  -1   1   9 19602.5 393.731  54
  -1   1   9 19614.1 356.385  12
  -1   1   9 20280.5 404.597  57
  -1   1   9 19685.0 404.254  82
  -1   1   8 9034.83 275.227  11
  -1   1   8 8740.42 285.464  59
  -1   1   8 8488.36 263.953  13
  -1   1   8 8860.17 273.366  54
  -1   1   8 8918.21 278.453  57
  -1   1   8 9257.04 245.966  26
  -1   1   8 9118.96 243.311  51
  -1   1   8 8298.15 290.997  31
  -1   1   8 8705.08 278.652  82
  -1   1   8 8845.56 281.853  29
  -1   1   7 22375.9 407.529  11
  -1   1   7 21385.0 399.553  13
  -1   1   7 22603.5 429.646  82
  -1   1   7 20926.1 368.538  51
   1  -1  -7 21861.0 664.053  38
  -1   1   7 21880.9 427.932  59
  -1   1   7 21589.6 402.597  54
  -1   1   7 21524.2 410.655  57
  -1   1   7 22167.2 426.734  29
  -1   1   7 21227.1 437.735  31
  -1   1   7 20608.7 366.398  26
  -1   1   7 21858.1 683.002   2
  -1   1   6 4526.77 277.447   2
   1  -1  -6 4021.52 252.129  34
   1  -1  -6 4323.98 263.078  38
  -1   1   6 4543.93 290.723  67
  -1   1   6 3922.18 276.752  68
  -1   1   5 45412.1 626.519  40
   1  -1  -5 45973.0 731.108  34
   1  -1  -5 44865.4 735.054  38
   1  -1  -5 44409.0 614.403  64
  -1   1   5 44644.5 767.168   2
  -1   1   5 42638.0 791.516  68
  -1   1   5 43244.4 776.149  67
  -1   1   4 2714.73 164.550   2
   1  -1  -4 2626.67 108.872  65
   1  -1  -4 2551.93 147.499  38
  -1   1   4 2535.57 167.638  68
  -1   1   4 2790.81 171.345  67
   1  -1  -4 2994.73 143.520  64
   1  -1  -4 2576.76 111.677  37
  -1   1   4 2675.53 134.465  40
   1  -1  -4 2658.38 150.589  34
  -1   1   4 2691.58 112.935   3
  -1   1   3 427.558 38.1413  36
  -1   1   3 411.453 23.9486  96
  -1   1   3 442.264 60.8347  68
   1  -1  -3 383.309 22.9197  90
  -1   1   3 378.279 22.8826  93
   1  -1  -3 394.502 22.8072  95
  -1   1   3 433.243 61.5096  67
  -1   1   3 450.154 57.9354   2
   1  -1  -3 381.564 22.0355  94
   1  -1  -3 447.860 51.1357  64
  -1   1   3 402.122 23.0419  91
  -1   1   3 403.861 45.3415   3
   1  -1  -3 422.271 51.0021  34
  -1   1   3 431.515 46.8627  40
   1  -1  -2 244300. 830.624  95
  -1   1   2 233904. 1123.29  67
  -1   1   2 238932. 1128.58   2
  -1   1   2 248575. 958.295  40
   1  -1  -2 247853. 835.682  93
   1  -1  -2 239185. 826.007  94
  -1   1   2 239512. 831.708  96
  -1   1   2 231797. 757.922  36
  -1   1   2 236246. 1091.43  68
   1  -1  -2 244626. 822.710  91
   1  -1  -2 246154. 833.608  92
   1  -1  -2 232956. 1163.15  66
   1  -1  -2 240158. 827.507  90
   1  -1  -2 234927. 927.541  34
   1  -1  -1 3431.71 127.640  62
  -1   1   1 3522.10 123.838   3
  -1   1   1 3526.92 117.146  65
  -1   1   1 3813.56 105.520   5
  -1   1   1 3513.66 93.1082  37
  -1   1   1 3665.21 118.160  67
   1  -1  -1 3368.73 124.230  66
   1  -1  -1 3711.88 125.833  64
   1  -1  -1 3778.68 119.109  95
   1  -1  -1 3917.64 121.794  91
  -1   1   1 3860.54 100.844  68
   1  -1  -1 3726.14 119.428  90
   1  -1  -1 3791.82 102.734  34
   1  -1  -1 3503.71 132.101  39
   1  -1  -1 3868.29 120.579  92
   1  -1  -1 3750.38 118.952  93
  -1   1   1 3631.97 117.672  63
  -1   1   0 505402. 1030.70  38
   1  -1   0 529033. 1589.33  90
  -1   1   0 524399. 1612.78  94
   1  -1   0 529436. 1581.12  96
   1  -1   0 528060. 1583.23  91
   1  -1   0 530479. 1582.35  92
  -1   1   0 503392. 1419.85  37
   1  -1   0 530617. 1580.96  95
  -1   1   0 503466. 1540.59  63
  -1   1   0 495372. 1536.44  65
   1  -1   0 529452. 1581.04  93
   1  -1   1 15659.4 200.301   4
  -1   1  -1 14410.5 295.170  65
   1  -1   1 14381.6 302.464  39
   1  -1   1 14237.0 298.932  62
   1  -1   1 15427.3 302.398  90
   1  -1   1 15016.5 297.776  92
  -1   1  -1 14354.4 293.919  37
   1  -1   1 14796.7 302.408  64
   1  -1   1 14874.2 297.056  93
   1  -1   1 14269.9 302.901  66
  -1   1  -1 13961.2 240.055   3
   1  -1   1 15356.6 210.287  68
   1  -1   1 15252.0 301.014  91
  -1   1  -1 14711.2 300.827  94
   1  -1   1 14932.4 296.285  95
  -1   1  -1 14236.4 290.099  63
   1  -1   1 14878.5 296.002  96
  -1   1  -2 49746.5 604.918  63
   1  -1   2 51900.6 504.305   4
   1  -1   2 51313.6 607.587  95
   1  -1   2 51101.2 649.236  39
  -1   1  -2 50110.7 648.603  37
  -1   1  -2 49469.8 609.092  38
   1  -1   2 51673.4 609.746  92
  -1   1  -2 49396.4 622.033  65
   1  -1   2 49561.6 642.192  62
   1  -1   2 51448.1 613.038  90
   1  -1   2 51526.0 610.727  91
   1  -1   2 50343.6 659.500  66
   1  -1   2 51501.8 608.368  93
  -1   1  -2 48012.6 434.397   3
   1  -1   2 51191.9 607.818  96
   1  -1   2 50651.4 520.542  68
   1  -1   2 50255.5 632.354  64
  -1   1  -2 49654.9 619.283  94
   1  -1   3 6277.69 235.136  90
  -1   1  -3 6252.31 261.949  38
   1  -1   3 6352.75 263.033  39
  -1   1  -3 6691.06 246.651  94
   1  -1   3 6525.87 238.828  92
   1  -1   3 6392.13 236.777  96
  -1   1  -3 7246.97 284.738  37
   1  -1   3 6935.56 246.717  91
   1  -1   3 6678.05 242.571  93
  -1   1  -3 6889.04 263.323  65
  -1   1  -3 6384.91 241.099  63
   1  -1   3 6408.04 232.475  68
   1  -1   3 6733.74 241.545  95
   1  -1   3 6525.81 260.912   2
   1  -1   3 6642.82 221.882   4
   1  -1   4 405.754 68.5396  68
   1  -1   4 1599.36 128.702  93
  -1   1  -4 620.793 99.0651  37
   1  -1   4 1884.95 138.858  90
  -1   1  -4 430.712 74.1499  65
   1  -1   4 1977.14 142.966  95
   1  -1   4 1799.76 137.720  92
   1  -1   4 568.531 76.4923   4
   1  -1   4 1816.97 138.317  91
  -1   1  -4 490.452 90.7473  38
   1  -1   4 432.896 77.0503   2
  -1   1  -4 521.040 74.9545  63
   1  -1   5 20938.2 614.196   2
  -1   1  -5 20585.1 619.409  37
  -1   1  -5 21400.6 573.808  65
  -1   1  -5 21664.7 651.390  38
   1  -1   5 20653.9 570.095  68
   1  -1   6 162.026 36.3850  18
   1  -1   6 169.711 39.9516  24
   1  -1   6 165.078 41.0471  59
   1  -1   6 199.468 44.0311  74
   1  -1   6 438.272 97.9630   2
   1  -1   6 238.072 46.3922  81
  -1   1  -6 240.503 84.8411  37
   1  -1   6 93.2928 45.8106  68
   1  -1   6 288.678 54.5487  82
   1  -1   6 314.533 53.6052  32
   1  -1   6 178.042 37.7201  42
  -1   1  -6 117.402 66.2712  38
   1  -1   6 216.983 48.8974  31
   1  -1   6 225.564 48.8489  54
   1  -1   6 264.224 44.1757  30
   1  -1   6 186.987 45.8223  88
   1  -1   6 170.202 45.6266  48
   1  -1   6 188.468 46.9584  49
   1  -1   7 24646.4 475.321  24
   1  -1   7 25705.1 470.039  59
   1  -1   7 26026.6 456.230  32
   1  -1   7 26976.0 462.558  30
   1  -1   7 25615.9 497.703  22
   1  -1   7 23636.2 486.771  88
   1  -1   7 25866.2 444.734  81
   1  -1   7 24657.2 461.171  49
   1  -1   7 24307.9 470.846  54
   1  -1   7 25588.3 487.722  31
   1  -1   7 25393.6 477.117  74
   1  -1   7 25993.9 462.576  42
   1  -1   8 5278.99 215.019  13
   1  -1   8 4929.61 207.439  54
   1  -1   8 5321.29 215.153  31
   1  -1   8 5011.23 189.691  42
   1  -1   8 5172.56 205.137  24
   1  -1   8 5541.87 209.698  59
   1  -1   8 5104.17 210.085  74
   1  -1   8 5326.64 218.115  22
   1  -1   8 5442.98 200.787  85
   1  -1   9 6413.32 190.148  59
   1  -1   9 6496.07 200.478  31
   1  -1   9 6348.55 200.957  54
   1  -1   9 5945.19 200.067  13
   1  -1  10 147.955 23.8308  54
   1  -1  10 179.230 27.5251  13
  -1   0  10 4661.24 173.329  31
  -1   0  10 4454.87 151.414  13
  -1   0  10 4587.86 149.359  54
  -1   0  10 4587.43 163.684  59
  -1   0   9 10031.3 274.141  29
  -1   0   9 9313.33 296.119  31
  -1   0   9 9639.73 266.901  54
  -1   0   9 10281.0 275.089  82
  -1   0   9 9773.71 288.506  59
  -1   0   9 9941.26 275.247  13
  -1   0   9 9900.44 277.688  57
  -1   0   8 3431.05 176.129  57
  -1   0   8 3144.89 181.699  31
  -1   0   8 3379.71 169.960  13
  -1   0   8 3344.82 167.759  54
  -1   0   8 3463.01 174.149  29
  -1   0   8 3231.39 176.647  59
  -1   0   8 3454.35 172.356  82
  -1   0   7 5194.10 363.165  68
  -1   0   7 5426.15 217.028  21
  -1   0   7 5893.15 358.368   2
  -1   0   7 5782.67 210.528  24
   1   0  -7 6280.63 384.071  38
  -1   0   7 5892.79 221.372  29
  -1   0   7 6369.21 222.667  11
  -1   0   7 6059.20 224.946  57
  -1   0   7 5818.16 217.542  48
  -1   0   7 5470.41 221.294  59
  -1   0   7 5838.91 219.769  82
  -1   0   7 5831.81 215.299  54
   1   0  -7 6246.21 387.295  34
  -1   0   7 5701.22 201.740  74
   1   0  -6 1425.45 165.297  38
   1   0  -6 1799.38 190.633  34
  -1   0   6 1398.01 145.671  40
  -1   0   6 1423.01 173.534  68
  -1   0   6 1536.39 168.468   2
  -1   0   5 85529.2 1161.90  68
  -1   0   5 86619.5 1119.63   4
  -1   0   5 93660.7 1119.68   2
  -1   0   5 90282.9 1058.45  40
   1   0  -5 95907.0 1172.67  38
   1   0  -5 93555.2 1178.60  34
  -1   0   4 42221.1 647.088   2
  -1   0   4 39746.5 668.421  67
  -1   0   4 39820.4 652.597   4
   1   0  -4 44061.9 679.377  38
   1   0  -4 41383.9 676.168  34
  -1   0   4 39340.8 683.940  68
   1   0  -4 41858.8 515.796  37
  -1   0   4 40493.4 624.032  40
   1   0  -3 43463.1 431.379  37
  -1   0   3 47247.4 569.548  40
   1   0  -3 46827.9 391.720  94
   1   0  -3 44249.5 591.455  34
  -1   0   3 45144.5 560.441   2
  -1   0   3 48609.0 393.230  92
  -1   0   3 45263.4 599.300  67
  -1   0   3 48972.9 392.001  96
  -1   0   3 43380.8 400.291   3
   1   0  -3 47702.2 394.841  90
  -1   0   3 48769.1 392.512  91
  -1   0   3 48051.3 391.379  93
  -1   0   3 45636.2 612.335  68
   1   0  -3 42299.5 284.661  65
   1   0  -3 44449.2 568.379  38
  -1   0   3 45418.0 594.531   4
   1   0  -2 123150. 604.446  92
  -1   0   2 116910. 630.187   3
  -1   0   2 123130. 604.764  93
  -1   0   2 123368. 599.319  96
   1   0  -2 121146. 602.226  95
  -1   0   2 119472. 768.618  40
  -1   0   2 121077. 767.799   4
   1   0  -2 120161. 485.045  37
  -1   0   2 119954. 806.080  68
  -1   0   2 117452. 728.488   2
   1   0  -2 113994. 782.350  34
  -1   0   2 117304. 776.880  67
   1   0  -2 121451. 601.117  94
  -1   0   2 124869. 605.835  91
   1   0  -2 124152. 607.784  90
   1   0  -2 115785. 720.217  38
   1   0  -1 12.4743 11.1247  94
   1   0  -1 15.0534 16.1794  34
  -1   0   1 2.08192 13.6864  40
  -1   0   1 4.54921 11.7752  91
   1   0  -1 10.8673 8.57729  95
  -1   0   1 28.9316 13.8797  68
  -1   0   1 10.4860 4.62164  65
  -1   0   1-0.74003 11.8866  96
   1   0  -1 11.8619 9.54872  38
  -1   0   1 4.51727 10.2746   4
   1   0  -1 20.2186 11.3349  92
   1   0  -1 8.17483 11.2719  90
  -1   0   1 24.9687 15.2264  35
  -1   0   1 43.2648 16.6193  67
  -1   0   1 37.3256 9.80125  63
   1   0  -1 5.35194 8.90740  93
   1   0   0 38.0690 13.8661  64
   1   0   0 67.7203 15.9627  39
  -1   0   0 51.0213 7.04158  67
  -1   0   0 68.8294 16.2189  63
   1   0   0 94.0132 18.3403  92
   1   0   0 82.8832 18.1933  91
   1   0   0 79.5984 17.3983  93
   1   0   0 84.3752 18.9797  94
  -1   0   0 83.7313 16.0107  65
   1   0   0 56.4679 12.9981  36
   1   0   0 81.0199 18.1837  90
   1   0   0 77.4829 12.8092  38
  -1   0   0 62.1998 15.1361   1
   1   0   0 101.938 20.1281  95
   1   0   0 83.1081 19.5514  66
   1   0   0 57.6157 17.9619  62
   1   0   0 124.019 21.8321  34
  -1   0   0 57.2679 13.1948  35
  -1   0   0 130.465 22.4651  96
  -1   0  -1 116019. 657.833  96
  -1   0  -1 110940. 523.746   3
   1   0   1 119482. 660.737  92
   1   0   1 118664. 657.166  95
   1   0   1 117916. 657.862  93
   1   0   1 105270. 665.371  36
   1   0   1 119054. 660.981  90
   1   0   1 119544. 661.301  91
   1   0   1 118411. 658.262  94
   1   0   1 119818. 496.098  68
  -1   0  -1 110321. 671.833  37
  -1   0  -1 110266. 494.583  35
  -1   0  -1 110849. 660.645  63
   1   0   1 109381. 589.536  39
   1   0   1 108959. 608.996  64
   1   0   1 107287. 590.921  62
  -1   0  -1 109260. 668.238  65
   1   0   2 110414. 730.705  62
   1   0   2 108243. 718.227  64
   1   0   2 108464. 738.452  39
  -1   0  -2 108720. 806.511  65
   1   0   2 112372. 723.450  93
  -1   0  -2 109771. 833.553  37
   1   0   2 114176. 725.147  91
   1   0   2 113534. 715.294  68
  -1   0  -2 108822. 491.819  35
   1   0   2 115054. 727.543  92
   1   0   2 110010. 819.648  66
  -1   0  -2 113933. 726.631  96
  -1   0  -2 107592. 764.683  63
   1   0   2 110491. 839.737  36
   1   0   2 115519. 723.618  94
  -1   0  -2 106069. 448.804   3
   1   0   2 115765. 727.839  95
   1   0   2 110190. 787.892   2
   1   0   2 115662. 726.475  90
   1   0   3 3850.52 147.375  94
   1   0   3 3831.79 148.313  93
  -1   0  -3 3762.76 175.041  65
   1   0   3 3760.11 145.314  95
   1   0   3 3945.34 169.507  68
  -1   0  -3 3570.74 157.251  63
  -1   0  -3 3823.30 186.043  37
   1   0   3 3848.17 147.646  90
  -1   0  -3 3777.59 148.327  96
   1   0   3 3797.81 146.882  91
   1   0   3 3724.19 175.695   2
  -1   0  -3 3464.79 90.1363  35
   1   0   3 3783.42 147.031  92
   1   0   4 38196.9 499.511  94
   1   0   4 35776.1 617.207  68
   1   0   4 38718.0 506.379  90
  -1   0  -4 36929.6 559.225  63
  -1   0  -4 37151.0 663.988  37
   1   0   4 38279.1 505.531  92
   1   0   4 38262.2 505.747  93
   1   0   4 37833.6 657.211   2
  -1   0  -4 36739.0 501.246  96
  -1   0  -4 39893.8 646.547  65
   1   0   4 37728.0 500.211  95
   1   0   4 38073.4 500.647  91
   1   0   5 14737.1 476.901   2
  -1   0  -5 14895.1 483.577  37
  -1   0  -5 13983.9 486.720  38
   1   0   5 13876.6 447.137  68
  -1   0  -5 15233.4 446.868  65
   1   0   6 5994.33 335.059  68
   1   0   6 6686.88 363.815   2
  -1   0  -6 6463.19 353.274  37
  -1   0  -6 6815.50 385.462  38
   1   0   7 81.7781 36.8053  82
  -1   0  -7-113.708 70.8695  38
   1   0   7-88.1611 60.9958   2
   1   0   7 167.787 39.1015  85
   1   0   7 33.4019 30.2896  31
   1   0   7-153.858 76.5228  68
   1   0   7 85.1529 34.9008  88
   1   0   7 71.6308 31.7043  42
   1   0   7 85.9203 29.8809  81
   1   0   7 60.7077 31.7262  59
   1   0   7 69.3921 26.5114  22
  -1   0  -7 100.420 57.9405  37
   1   0   7 75.5121 28.5188  24
   1   0   7 70.2755 36.2664  29
   1   0   7 50.2532 30.5673  54
   1   0   7 115.453 41.0249  74
   1   0   8 23908.8 467.770  59
   1   0   8 24449.3 440.376  42
   1   0   8 23945.0 457.817  74
   1   0   8 24542.9 458.309  22
   1   0   8 23769.9 486.856  31
   1   0   8 23482.4 459.097  54
   1   0   8 23789.8 463.518  24
   1   0   8 23166.6 461.149  13
   1   0   9 3669.53 170.582  59
   1   0   9 3950.19 182.654  31
   1   0   9 3979.59 179.149  13
   1   0   9 4089.73 176.978  54
   1   0  10 2474.64 115.704  13
   1   0  10 2565.41 111.330  59
   1   0  10 2596.33 114.781  54
  -1  -1  10 538.788 47.2445  59
  -1  -1  10 513.099 48.6728  31
  -1  -1   9 13579.2 305.903  13
  -1  -1   9 13486.6 323.072  31
  -1  -1   9 13637.2 295.174  54
  -1  -1   9 13624.1 314.865  22
  -1  -1   9 13896.0 315.545  59
  -1  -1   8 32971.6 498.857  74
  -1  -1   8 33009.4 566.436  31
  -1  -1   8 32782.1 540.254  59
  -1  -1   8 31621.4 509.367  54
  -1  -1   8 33378.2 530.040  57
  -1  -1   8 32695.5 493.201  82
  -1  -1   8 33794.0 509.005  29
  -1  -1   8 32803.0 530.565  88
  -1  -1   7 701.569 77.4468  74
  -1  -1   7 739.305 80.6038  29
  -1  -1   7 662.478 80.9335  59
  -1  -1   7 689.190 84.2663  21
  -1  -1   7 720.378 86.1668  88
  -1  -1   7 679.709 83.5801  48
  -1  -1   7 760.096 81.3916  82
   1   1  -7 806.910 151.839  38
  -1  -1   7 543.525 68.9380  54
  -1  -1   7 699.416 82.6161  57
  -1  -1   7 754.838 142.465  68
  -1  -1   7 649.801 80.6189  31
  -1  -1   6 3039.42 156.775  59
  -1  -1   6 2941.92 151.319  57
  -1  -1   6 2844.32 144.206  29
  -1  -1   6 2489.08 236.556  68
  -1  -1   6 2920.46 158.214  88
  -1  -1   6 2860.83 150.673  89
  -1  -1   6 3490.05 160.878  11
  -1  -1   6 2997.48 159.388  21
  -1  -1   6 3104.49 150.975  82
  -1  -1   6 3270.20 160.847  52
   1   1  -6 3040.45 269.531  34
  -1  -1   6 2847.44 146.425  54
  -1  -1   6 2663.79 233.820  40
   1   1  -6 2932.46 251.638  38
  -1  -1   6 2812.02 150.053  48
  -1  -1   6 3052.15 240.210   2
   1   1  -5 5983.87 324.306  38
  -1  -1   5 5574.20 302.518   4
  -1  -1   5 5346.11 313.595  68
   1   1  -5 6105.41 267.503  37
   1   1  -5 5329.91 314.890  34
  -1  -1   5 5179.25 291.273  40
  -1  -1   5 6100.47 297.140   2
  -1  -1   4-4.25753 13.8328   4
  -1  -1   4 39.1142 30.8976  40
   1   1  -4 11.8604 13.0342  90
  -1  -1   4 96.5216 33.6091  95
   1   1  -4 18.9079 26.0481  38
  -1  -1   4 36.5694 25.2402  91
  -1  -1   4 91.3258 30.6096  92
  -1  -1   4 69.9025 32.7920  93
  -1  -1   4 81.6266 32.0480  96
   1   1  -4 46.6741 23.3370  94
  -1  -1   4 67.4228 34.8335  68
  -1  -1   4-24.2785 18.1313   2
   1   1  -3 105988. 600.626  65
   1   1  -3 107884. 840.725  90
  -1  -1   3 102582. 1011.44  68
   1   1  -3 107155. 837.896  94
  -1  -1   3 106649. 894.531   2
  -1  -1   3 105306. 975.043   4
  -1  -1   3 109464. 829.641  95
  -1  -1   3 109229. 829.515  92
   1   1  -3 107656. 1015.65  38
  -1  -1   3 104977. 1009.07  40
   1   1  -3 107405. 848.408  37
  -1  -1   3 109743. 832.219  93
  -1  -1   3 101093. 470.135   1
  -1  -1   3 108627. 827.915  96
  -1  -1   3 107707. 830.966  91
  -1  -1   2 14257.2 273.689  96
  -1  -1   2 13788.2 314.202  40
  -1  -1   2 14018.8 314.398  68
   1   1  -2 13750.8 274.826  90
  -1  -1   2 13941.1 272.587  93
   1   1  -2 13925.1 276.890  95
   1   1  -2 13405.4 253.484  37
  -1  -1   2 12987.8 199.585   1
   1   1  -2 13909.7 276.116  94
  -1  -1   2 13903.3 272.092  92
   1   1  -2 13496.2 302.223  38
  -1  -1   2 13185.0 241.197  35
  -1  -1   2 13460.3 255.144   2
   1   1  -2 13239.7 315.803  34
  -1  -1   2 14106.4 273.095  91
   1   1  -2 13492.9 182.614  65
   1   1  -1 16093.5 285.214  34
  -1  -1   1 16109.1 198.592   2
  -1  -1   1 17141.1 276.437  93
   1   1  -1 16340.4 235.913  37
  -1  -1   1 17033.5 275.037  96
   1   1  -1 17978.0 284.881  95
   1   1  -1 17590.0 281.119  94
  -1  -1   1 16352.3 229.109   1
   1   1  -1 17165.9 279.224  90
  -1  -1   1 17084.6 275.825  92
  -1  -1   1 15437.3 247.669  35
  -1  -1   1 17611.8 298.025  40
   1   1  -1 16382.3 278.022  38
  -1  -1   1 17140.4 276.271  91
  -1  -1   0 278313. 1022.26  91
   1   1   0 280131. 1027.95  95
   1   1   0 277990. 1026.89  92
  -1  -1   0 278795. 976.143  40
  -1  -1   0 269732. 994.704  35
   1   1   0 281302. 1027.76  90
  -1  -1   0 278448. 1018.29  96
  -1  -1   0 276447. 1022.27  93
  -1  -1   0 266539. 917.547   1
   1   1   0 280094. 1024.76  94
   1   1   1 11859.8 224.043  36
   1   1   1 12248.4 154.824   2
   1   1   1 12186.6 157.584  64
   1   1   1 12454.5 147.648  66
   1   1   1 13125.6 210.658  94
  -1  -1  -1 13152.1 211.072  96
   1   1   1 12190.1 218.163  38
   1   1   1 12067.4 108.874  62
   1   1   1 12909.6 209.819  90
   1   1   1 13422.8 171.055  67
   1   1   1 12923.0 211.209  95
  -1  -1  -1 13018.9 210.768  91
   1   1   1 12818.6 209.821  92
   1   1   1 12065.6 197.438  34
  -1  -1  -1 12147.2 218.058  35
  -1  -1  -1 12038.2 196.663   1
   1   1   2 36915.1 357.639  93
   1   1   2 35040.5 450.780  36
  -1  -1  -2 38028.5 357.593  96
   1   1   2 37571.1 389.277  67
   1   1   2 36739.4 357.081  90
  -1  -1  -2 37714.8 358.472  91
  -1  -1  -2 34100.5 330.872   1
   1   1   2 37680.4 356.468  94
  -1  -1  -2 34996.7 403.050  35
   1   1   2 35703.1 256.656  64
   1   1   2 38176.7 397.278   5
   1   1   2 36850.2 430.357  68
   1   1   2 36744.4 358.284  92
   1   1   2 36854.7 357.450  95
   1   1   2 34028.2 382.618   2
  -1  -1  -2 34179.0 416.147  63
  -1  -1  -3 141250. 723.087  91
   1   1   3 129437. 976.424  68
   1   1   3 134174. 1032.29  36
   1   1   3 140191. 718.522  92
   1   1   3 141056. 722.456  90
  -1  -1  -3 131574. 914.967  63
   1   1   3 140625. 717.521  93
   1   1   3 140185. 926.824   5
  -1  -1  -3 140838. 715.818  96
   1   1   3 140610. 719.164  95
   1   1   3 143328. 714.979  94
   1   1   3 136140. 944.310  67
   1   1   3 133953. 952.559   2
  -1  -1  -3 132359. 859.706  35
  -1  -1  -3 131196. 1004.18  65
   1   1   4 2831.44 102.771  95
   1   1   4 2760.54 167.578   2
   1   1   4 2666.36 163.395  67
   1   1   4 2751.30 100.234  90
  -1  -1  -4 2733.10 145.687  63
   1   1   4 2579.15 163.209  68
  -1  -1  -4 2706.53 170.157  37
  -1  -1  -4 2933.05 170.685  65
   1   1   4 2771.47 102.138  92
  -1  -1  -4 2857.15 137.847  35
   1   1   4 2766.02 100.771  94
   1   1   4 2822.04 102.804  93
   1   1   4 2580.54 166.265  36
   1   1   5 1200.57 126.636  67
  -1  -1  -5 1321.94 109.869  63
   1   1   5 1267.95 133.137   2
   1   1   5 1222.38 133.384  68
  -1  -1  -5 1308.16 137.023  37
   1   1   6 8753.62 394.427   2
  -1  -1  -6 8636.06 356.898  65
   1   1   6 7732.88 376.369  68
  -1  -1  -6 9241.48 396.719  37
   1   1   7 531.958 69.4134  24
   1   1   7 513.803 69.0404  74
   1   1   7 528.403 64.7553  42
   1   1   7 559.909 66.1810  11
   1   1   7 603.268 72.5632  54
   1   1   7 557.276 75.0017  31
   1   1   7 577.800 75.1703  82
   1   1   7 572.530 72.8686  59
   1   1   7 650.404 125.449  68
  -1  -1  -7 806.211 130.240  37
   1   1   7 563.786 70.1629  57
   1   1   7 830.891 146.800   2
   1   1   7 584.564 71.5629  13
  -1  -1  -7 335.550 83.3900  38
   1   1   7 636.342 77.0303  29
   1   1   8 15039.6 347.477  42
   1   1   8 15550.3 348.409  15
   1   1   8 16020.5 380.315  29
   1   1   8 15802.0 358.924  57
   1   1   8 15540.5 381.739  24
   1   1   8 15214.4 366.875  54
   1   1   8 14704.5 376.083  59
   1   1   8 15136.4 396.025  31
   1   1   8 16767.6 384.418  82
   1   1   8 15370.0 374.758  13
   1   1   9 17079.2 386.529  59
   1   1   9 16671.9 400.625  31
   1   1   9 16768.8 381.269  13
   1   1  10 2679.38 138.586  31
   1   1  10 2605.44 132.330  13
   1   1  10 2468.47 127.309  59
   1   1  10 2618.55 127.362  54
   1   1  11 63.6321 18.7992  13
   1   1  11 62.8318 17.1915  54
  -1  -2   9 25913.9 364.853  31
  -1  -2   9 25906.2 347.611  59
  -1  -2   9 25668.5 372.403  13
  -1  -2   9 25567.0 387.037  22
  -1  -2   8 11116.6 277.081  74
  -1  -2   8 10996.8 282.986  54
  -1  -2   8 11435.5 307.228  88
  -1  -2   8 11542.8 305.684  31
  -1  -2   8 11321.6 288.308  59
  -1  -2   7 753.421 78.3543  49
  -1  -2   7 790.432 84.7858  74
  -1  -2   7 704.838 80.6611  54
  -1  -2   7 695.831 85.0601  48
  -1  -2   7 681.837 76.4850  18
  -1  -2   7 874.065 88.5140  57
  -1  -2   7 850.910 87.8032  59
  -1  -2   7 863.020 95.6074  88
  -1  -2   7 790.974 88.6751  31
  -1  -2   6 17256.7 584.063   2
  -1  -2   6 16177.9 363.961  74
  -1  -2   6 15082.6 372.866  89
  -1  -2   6 16292.2 365.323  54
  -1  -2   6 15787.0 373.539  48
   1   2  -6 17926.4 674.026  38
  -1  -2   6 15649.4 365.817  18
  -1  -2   6 15896.3 389.892  21
   1   2  -6 17451.8 680.548  34
  -1  -2   6 15833.4 350.047  49
  -1  -2   6 15635.0 626.489  68
  -1  -2   6 16342.2 399.767  88
  -1  -2   6 15890.5 366.818  59
  -1  -2   6 16648.2 365.313  57
  -1  -2   6 14699.1 347.257   7
  -1  -2   6 15013.6 588.799   4
   1   2  -5 26267.5 743.927  38
  -1  -2   5 23716.5 706.714  40
   1   2  -5 26409.5 767.491  34
  -1  -2   5 24126.8 677.743   4
  -1  -2   5 26728.4 663.845   2
  -1  -2   5 23951.0 710.006  68
   1   2  -5 28550.2 667.470  37
   1   2  -4 20614.1 583.360  38
  -1  -2   4 19838.4 500.263   2
   1   2  -4 19509.4 483.763  94
  -1  -2   4 20181.2 484.923  95
  -1  -2   4 20183.6 484.761  91
  -1  -2   4 19659.9 477.893  96
  -1  -2   4 19945.5 482.201  92
  -1  -2   4 19067.6 561.945  68
  -1  -2   4 18226.0 526.973   4
   1   2  -4 20761.5 522.745  37
   1   2  -4 19707.7 584.218  34
  -1  -2   4 18678.7 561.139  40
  -1  -2   4 20156.1 486.330  93
  -1  -2   3 1471.86 138.500  68
   1   2  -3 1532.88 143.349  38
  -1  -2   3 1508.26 133.108   4
   1   2  -3 1381.03 120.273  94
  -1  -2   3 1316.57 132.791  40
  -1  -2   3 1539.35 126.980  92
  -1  -2   3 1373.41 120.082  93
  -1  -2   3 1457.47 123.821  95
  -1  -2   3 1422.36 113.755   2
  -1  -2   3 1450.03 121.680  91
   1   2  -3 1373.88 121.488  90
   1   2  -3 1526.91 127.518  37
  -1  -2   3 1590.64 128.076  96
   1   2  -3 1513.07 100.105  65
   1   2  -2 34950.5 584.491  38
   1   2  -2 34805.6 587.687  34
  -1  -2   2 35398.6 550.704  93
   1   2  -2 35687.8 542.115  37
  -1  -2   2 36025.2 585.253  68
  -1  -2   2 35822.0 550.663  96
  -1  -2   2 35170.4 603.202  40
  -1  -2   2 35343.3 550.837  95
   1   2  -2 35296.5 557.490  94
  -1  -2   2 35322.9 549.644  91
   1   2  -2 35465.7 560.835  90
  -1  -2   2 35115.7 548.057  92
  -1  -2   2 35603.5 433.547   1
  -1  -2   2 33588.9 415.650  35
  -1  -2   2 35583.5 466.489   2
   1   2  -1 75064.3 748.372  38
  -1  -2   1 74121.4 618.302  35
  -1  -2   1 72170.6 515.630   2
  -1  -2   1 75547.1 736.812  96
  -1  -2   1 74715.2 737.760  92
  -1  -2   1 74976.1 754.370  40
   1   2  -1 74887.7 752.963  95
  -1  -2   1 73891.2 627.009   1
   1   2  -1 75202.1 751.000  94
   1   2  -1 72771.8 694.517  37
  -1  -2   1 76066.5 742.584  93
   1   2  -1 74477.7 751.349  90
   1   2  -1 73212.6 720.850  34
  -1  -2   1 75806.1 740.211  91
   1   2   0 128450. 898.579  94
   1   2   0 124232. 867.634  36
   1   2   0 123618. 777.909  34
  -1  -2   0 129286. 892.872  92
  -1  -2   0 127829. 890.951  93
  -1  -2   0 125646. 816.823   1
   1   2   0 121641. 843.589  37
  -1  -2   0 129159. 835.510  40
  -1  -2   0 128631. 887.600  96
   1   2   0 125892. 874.762  38
  -1  -2   0 123780. 827.816  35
   1   2   0 127708. 902.066  95
  -1  -2   0 126832. 891.628  91
  -1  -2   0 125003. 769.674  39
   1   2   0 126356. 895.647  90
  -1  -2  -1 170386. 771.989  40
  -1  -2  -1 160617. 922.641   1
  -1  -2  -1 162470. 665.401  39
  -1  -2  -1 163141. 997.319  35
   1   2   1 158510. 953.625  38
   1   2   1 163873. 1006.21  36
  -1  -2  -1 168040. 943.101  91
   1   2   1 169686. 959.283  90
  -1  -2  -1 168960. 945.995  93
   1   2   1 170722. 963.627  95
   1   2   1 169732. 957.707  94
  -1  -2  -1 167791. 938.835  92
   1   2   1 167536. 880.101  67
  -1  -2  -1 168774. 941.068  96
  -1  -2  -2 8519.40 213.439   1
   1   2   2 8865.41 207.063  90
  -1  -2  -2 9081.85 203.071  96
  -1  -2  -2 9034.34 204.296  93
  -1  -2  -2 9409.39 134.910  40
  -1  -2  -2 8397.68 128.570  39
   1   2   2 8685.43 183.831   2
  -1  -2  -2 8671.09 244.221  35
   1   2   2 8499.98 171.005  34
   1   2   2 8496.67 245.522  36
  -1  -2  -2 8975.97 203.771  91
   1   2   2 8171.81 94.7371  64
   1   2   2 9263.07 207.904  94
   1   2   2 8856.13 220.700  67
   1   2   2 9238.17 210.247  95
  -1  -2  -3 58731.3 448.513  39
  -1  -2  -3 58270.7 301.186  40
   1   2   3 60450.5 659.989  67
   1   2   3 60843.5 493.255  95
  -1  -2  -3 58516.5 557.410   1
  -1  -2  -3 62059.4 484.211  91
   1   2   3 61815.4 487.252  94
  -1  -2  -3 61737.0 481.068  96
   1   2   3 59730.7 609.215   2
  -1  -2  -3 62109.4 483.675  93
   1   2   3 59920.0 489.430  90
   1   2   3 62384.8 729.170  68
   1   2   3 61004.1 723.266  36
  -1  -2  -3 59545.1 692.385  35
  -1  -2  -4 206399. 1407.03  35
  -1  -2  -4 209735. 1322.50  63
   1   2   4 201751. 1398.19   5
   1   2   4 201064. 1499.06  68
   1   2   4 209514. 1367.95   2
   1   2   4 209805. 1490.71  36
   1   2   4 210462. 1422.96  67
  -1  -2  -4 206214. 1034.41   1
   1   2   5 30841.2 666.420  68
   1   2   5 31282.5 622.109   2
   1   2   5 30849.2 639.429  36
  -1  -2  -5 31531.4 546.094  63
  -1  -2  -5 31951.3 637.219  65
  -1  -2  -5 31810.9 592.970  35
   1   2   5 29640.6 622.594  67
  -1  -2  -6 57790.1 982.377  37
   1   2   6 54067.1 998.178  68
   1   2   6 53729.1 940.294  67
   1   2   6 59729.3 986.398   2
   1   2   6 59627.8 978.225  36
  -1  -2  -6 60948.5 961.349  65
   1   2   7 133.845 41.0054  31
   1   2   7 92.6707 29.9972  26
   1   2   7 79.0438 63.8389   2
   1   2   7 118.007 31.4072  57
   1   2   7 148.448 40.9427  24
   1   2   7 69.0751 40.8003  68
   1   2   7 117.994 41.7023  59
   1   2   7 291.136 52.5262  29
   1   2   7 329.258 56.3672  82
   1   2   7 108.159 33.0851  11
   1   2   7 141.536 38.2600  13
   1   2   7 97.5573 29.7300  46
   1   2   7 81.6825 27.4489  51
   1   2   8 4783.41 198.962  15
   1   2   8 5299.79 195.816  11
   1   2   8 4871.73 208.228  82
   1   2   8 5268.01 201.100  57
   1   2   8 4736.64 213.014  24
   1   2   8 5008.88 211.473  29
   1   2   8 4895.67 186.255  51
   1   2   8 4997.75 224.818  31
   1   2   8 4805.75 210.057  13
   1   2   8 4983.72 208.288  54
   1   2   8 4791.34 211.225  59
   1   2   8 4819.60 187.774  26
  -1  -2  -8 5242.60 371.436  38
   1   2   9-34.1506 23.6994  51
   1   2   9-11.2294 32.2061  59
   1   2   9 22.5811 32.2724  31
   1   2   9 56.8118 27.9385  15
   1   2   9 56.7129 29.0884  54
   1   2   9 306.280 58.7256  82
   1   2   9 25.5528 18.1488  26
   1   2   9 5.97227 24.8860  13
   1   2   9 307.429 57.1680  29
   1   2  10 10447.7 278.507  13
   1   2  10 10597.6 257.260  12
   1   2  10 11285.3 285.556  59
   1   2  10 11139.8 274.391  54
   1   2  10 11270.2 299.049  31
   1   2  11 2596.33 107.076  13
   1   2  11 2948.35 108.898  54
   1   2  11 2738.58 96.2541  12
  -1  -3   9 3459.05 113.332  22
  -1  -3   9 3555.30 106.040  13
  -1  -3   8 14737.1 317.142  88
  -1  -3   8 15267.7 287.922  74
  -1  -3   8 15360.2 330.782  22
  -1  -3   8 15465.5 291.977  54
   1   3  -8 15309.5 253.579  77
   1   3  -8 14671.5 279.529  55
  -1  -3   7 22.4895 26.1186  74
   1   3  -7 0.36295 23.6931  75
  -1  -3   7-41.2947 22.5120  31
  -1  -3   7 12.7672 22.7170  54
  -1  -3   7 115.897 39.9489  88
  -1  -3   7 26.4150 30.5168  48
  -1  -3   7 60.9023 27.7454  18
  -1  -3   7-23.1885 26.8425  49
  -1  -3   7-1.53036 20.7411  59
   1   3  -6 51518.8 596.748  73
  -1  -3   6 49825.8 661.815  74
  -1  -3   6 51814.0 634.413  59
   1   3  -6 52249.1 597.220  61
  -1  -3   6 51731.5 665.969  31
  -1  -3   6 48958.8 689.151  89
  -1  -3   6 50830.4 660.860  54
  -1  -3   6 50597.9 652.549  49
  -1  -3   6 50925.0 736.578  88
  -1  -3   6 51400.7 697.392  18
  -1  -3   6 48875.7 671.827  48
   1   3  -5 1316.51 97.3237  79
   1   3  -5 1469.06 190.959  38
  -1  -3   5 1353.90 111.552  86
  -1  -3   5 1663.85 196.235  68
  -1  -3   5 1439.39 175.383   4
  -1  -3   5 1353.16 181.425  40
   1   3  -5 1370.78 180.015  34
  -1  -3   5 1265.30 99.0028  59
  -1  -3   5 1544.22 126.365  88
  -1  -3   5 1500.90 110.630  52
  -1  -3   5 1357.50 114.763  89
  -1  -3   5 1460.15 112.618  74
  -1  -3   5 1452.53 109.855  49
  -1  -3   5 1569.26 117.501   7
  -1  -3   5 1442.26 113.721  48
  -1  -3   4 509.468 95.4914   4
   1   3  -4 673.571 112.095  94
  -1  -3   4 622.178 114.998  40
  -1  -3   4 532.684 96.0421  92
  -1  -3   4 443.919 85.7450  95
   1   3  -4 582.794 115.905  38
   1   3  -4 454.135 87.9165  37
  -1  -3   4 552.380 106.728  68
  -1  -3   4 604.605 92.7062   2
  -1  -3   4 540.770 99.1699  91
  -1  -3   4 611.603 101.804  96
   1   3  -4 555.083 112.533  34
  -1  -3   4 643.024 103.708  93
  -1  -3   3 613.585 98.0707  95
  -1  -3   3 663.115 100.053  93
  -1  -3   3 541.444 97.3571  68
   1   3  -3 427.312 77.6025  94
  -1  -3   3 666.956 98.8810  91
   1   3  -3 570.851 107.855  38
  -1  -3   3 442.586 79.2085  96
  -1  -3   3 544.743 100.732  40
   1   3  -3 502.618 85.5729  90
   1   3  -3 718.300 113.677  34
  -1  -3   3 530.603 86.3358  92
   1   3  -3 455.237 81.5125  37
  -1  -3   3 635.933 97.1878   4
  -1  -3   3 510.885 77.1239   2
   1   3  -2 290.521 61.1000  94
  -1  -3   2 343.404 71.0050  68
  -1  -3   2 381.082 73.6219  95
   1   3  -2 379.285 76.5611  38
  -1  -3   2 434.863 74.2628  93
  -1  -3   2 450.832 61.6733   1
   1   3  -2 447.970 75.8019  37
  -1  -3   2 419.615 75.7945  92
  -1  -3   2 353.103 71.8502  40
   1   3  -2 345.034 66.3713  90
  -1  -3   2 503.676 63.1403   2
  -1  -3   2 453.934 78.1761  96
   1   3  -2 452.358 77.2603  34
  -1  -3   2 419.559 72.9140  91
  -1  -3   1 31542.9 590.607  95
  -1  -3   1 32887.4 521.106   1
  -1  -3   1 31668.9 590.435  92
   1   3  -1 32346.4 604.921  94
   1   3  -1 32694.9 593.583  37
  -1  -3   1 31853.7 588.908  96
   1   3  -1 31156.2 579.957  38
  -1  -3   1 32097.7 592.984  91
  -1  -3   1 32335.2 479.795  35
   1   3  -1 31459.9 597.914  90
  -1  -3   1 32178.7 592.353  40
   1   3  -1 31629.5 550.671  34
  -1  -3   1 32399.9 584.690  39
  -1  -3   1 32627.8 597.033  93
  -1  -3   1 32505.5 429.932   2
  -1  -3   0 62140.8 696.207  35
   1   3   0 61829.8 758.233  37
  -1  -3   0 62747.4 715.785   1
  -1  -3   0 63940.3 705.341  39
   1   3   0 61776.2 782.742  90
   1   3   0 62320.9 750.515  38
  -1  -3   0 62625.8 771.099  93
  -1  -3   0 62969.6 771.026  96
  -1  -3   0 62906.7 773.101  91
   1   3   0 62358.7 653.317  34
  -1  -3   0 62136.0 772.226  92
  -1  -3   0 62065.1 714.658  40
   1   3   0 62993.7 788.539  94
   1   3   1 5019.82 151.656  34
  -1  -3  -1 4980.48 206.244  35
  -1  -3  -1 4925.29 170.305  40
  -1  -3  -1 5038.21 204.899  93
  -1  -3  -1 5038.49 202.980  96
   1   3   1 5147.26 207.063  38
  -1  -3  -1 4805.19 200.706  91
  -1  -3  -1 5033.48 173.926  39
   1   3   1 5421.65 225.222  36
   1   3   1 5184.21 211.656  95
  -1  -3  -1 4861.47 201.171  92
   1   3   1 4987.38 206.168  94
   1   3   1 4972.21 206.356  90
  -1  -3  -1 4908.45 198.754   1
  -1  -3  -2 76866.5 786.922   1
   1   3   2 76193.2 797.754  38
  -1  -3  -2 75680.3 740.652  91
  -1  -3  -2 75105.2 596.119  39
  -1  -3  -2 76714.3 742.491  96
  -1  -3  -2 77879.0 859.758  35
  -1  -3  -2 78110.4 498.235  40
   1   3   2 77421.8 760.301  90
   1   3   2 76407.8 760.384  95
  -1  -3  -2 76741.1 745.771  93
  -1  -3  -2 77013.6 746.457  92
   1   3   2 74922.5 784.460  67
   1   3   2 72728.2 456.126  34
   1   3   2 77402.6 869.616  36
   1   3   2 76720.5 754.921  94
  -1  -3  -3 20681.2 354.080  96
   1   3   3 21211.2 476.595  36
  -1  -3  -3 20620.4 355.550  92
   1   3   3 22068.5 380.998   2
  -1  -3  -3 20600.2 412.082   1
   1   3   3 21170.6 367.676  95
   1   3   3 22091.5 373.078  94
   1   3   3 20537.6 438.250  67
   1   3   3 21208.2 368.216  90
  -1  -3  -3 19346.6 294.604  39
  -1  -3  -3 21022.7 474.253  35
  -1  -3  -3 20521.2 354.050  93
  -1  -3  -3 20296.3 354.436  91
   1   3   4 41690.2 719.909  36
   1   3   4 41284.6 691.661   5
  -1  -3  -4 42277.6 591.922   1
   1   3   4 40735.5 683.413  67
  -1  -3  -4 42807.7 727.159  35
   1   3   4 43551.1 624.636   2
   1   3   5 94917.6 1072.93   2
  -1  -3  -5 93728.3 1151.88  35
  -1  -3  -5 90792.8 1018.07  63
   1   3   5 88018.6 1114.55   5
   1   3   5 88530.5 1106.83  67
   1   3   5 92436.0 1156.70  36
   1   3   6 14479.8 492.022  36
  -1  -3  -6 14901.0 493.508  35
   1   3   6 12325.5 462.039  67
   1   3   6 12192.6 491.961  68
   1   3   6 13637.7 463.663   2
  -1  -3  -6 14109.6 484.140  65
  -1  -3  -7 16624.2 562.101  37
   1   3   7 16262.0 321.543  11
   1   3   7 17094.2 381.416  31
   1   3   7 17060.5 364.557  15
   1   3   7 15833.6 614.945  68
   1   3   7 17740.2 583.399  36
   1   3   7 16061.3 348.600  26
   1   3   7 14852.6 553.988  67
   1   3   7 17093.4 365.194  54
   1   3   7 17097.7 581.018   2
   1   3   7 16407.9 354.590  29
   1   3   7 16544.9 335.499  25
   1   3   7 17152.4 370.982  13
   1   3   7 17045.9 366.277  59
   1   3   7 16790.2 355.208  51
   1   3   7 16378.2 353.212  82
   1   3   8 110310. 1023.40  31
   1   3   8 109738. 965.776  15
   1   3   8 113683. 977.956  29
   1   3   8 113899. 976.333  82
  -1  -3  -8 103571. 1618.79  38
   1   3   8 109186. 928.544  51
   1   3   8 111063. 976.619  54
   1   3   8 106559. 977.140  13
   1   3   8 110847. 879.807  25
   1   3   8 110324. 980.784  59
   1   3   8 107041. 926.670  26
   1   3   8 111206. 876.844  11
   1   3   9 6234.49 246.460  31
   1   3   9 6815.23 212.776  11
   1   3   9 6625.26 236.370  29
   1   3   9 6256.08 214.764  26
   1   3   9 6498.22 216.885  51
   1   3   9 6338.37 237.287  59
   1   3   9 6280.70 227.668  82
   1   3   9 6394.62 235.012  54
   1   3   9 7013.31 212.415  57
   1   3   9 6366.24 229.235  15
   1   3   9 6393.07 238.851  13
   1   3  10 251.595 50.8588  31
   1   3  10 218.244 42.7046  59
   1   3  10 202.733 44.0959  13
   1   3  10 281.497 49.3657  54
   1   3  10 267.983 47.0300  12
   1   3  11 12.3251 17.2867  54
   1   3  11-2.11224 14.9879  12
  -1  -4   8 1976.90 93.2037  22
   1   4  -8 1910.70 77.8899  55
   1   4  -8 1843.28 80.8045  41
  -1  -4   8 1893.12 85.9619  13
  -1  -4   7 4686.63 174.833  48
   1   4  -7 4743.10 153.452  75
  -1  -4   7 4902.75 192.723  88
  -1  -4   7 4809.20 172.959  74
  -1  -4   7 4836.52 167.766  49
   1   4  -7 4724.99 167.496  55
  -1  -4   7 4835.05 169.416  54
  -1  -4   7 4808.58 189.500  22
  -1  -4   7 4778.61 176.001  18
   1   4  -7 4848.00 161.283  77
  -1  -4   6 18456.6 408.010  89
   1   4  -6 18643.2 365.070  75
   1   4  -6 19299.5 355.882  61
  -1  -4   6 18431.9 384.268  49
  -1  -4   6 18424.1 389.709  74
  -1  -4   6 17716.4 385.889  48
  -1  -4   6 17930.6 377.117  54
  -1  -4   6 18561.2 412.516  18
   1   4  -6 18771.4 337.004  79
  -1  -4   6 18667.7 433.358  88
  -1  -4   6 18678.7 419.493  22
   1   4  -5 1694.34 113.400  79
   1   4  -5 1720.44 121.174  75
  -1  -4   5 1692.83 136.137  88
   1   4  -5 1686.68 115.799  61
   1   4  -5 1688.24 113.126  73
  -1  -4   5 1521.39 118.281  49
  -1  -4   5 1619.38 130.164  18
  -1  -4   5 1632.63 127.456  89
  -1  -4   5 1763.15 127.137  74
  -1  -4   5 1629.00 122.695  48
   1   4  -4 18133.5 365.278  97
  -1  -4   4 18022.3 627.344  91
   1   4  -4 18778.8 372.941  73
  -1  -4   4 18355.2 371.982 102
   1   4  -4 20574.6 713.384  34
   1   4  -4 18524.4 375.424 105
  -1  -4   4 18559.9 370.379 107
   1   4  -4 18326.5 374.764 103
   1   4  -4 19031.9 374.303  98
  -1  -4   4 18172.0 404.912  89
  -1  -4   4 17837.8 623.360  92
  -1  -4   4 18361.8 625.868  96
  -1  -4   4 18980.2 384.337  19
  -1  -4   4 19019.1 407.445  74
   1   4  -4 18847.0 372.333  99
   1   4  -4 17310.8 619.593  94
  -1  -4   4 17716.5 618.758   4
   1   4  -4 19335.5 698.779  38
  -1  -4   4 18471.5 411.165   7
  -1  -4   4 19533.7 442.402  88
  -1  -4   4 18629.7 393.379  48
  -1  -4   4 17209.6 636.986  68
  -1  -4   4 18107.1 629.278  90
  -1  -4   4 18160.9 400.438  86
  -1  -4   4 18575.6 632.571  95
  -1  -4   4 17752.6 620.653  93
  -1  -4   4 18113.7 363.198  52
   1   4  -4 18603.5 373.882  79
  -1  -4   4 18555.4 395.056  49
   1   4  -4 19423.4 659.929  37
  -1  -4   4 19095.3 371.680  76
  -1  -4   4 19038.9 376.341 101
  -1  -4   3 11799.6 298.483  74
  -1  -4   3 10032.3 449.764  93
  -1  -4   3 9848.96 478.600  40
  -1  -4   3 10286.5 454.348  95
  -1  -4   3 10325.8 453.301  92
  -1  -4   3 10951.7 285.685  49
   1   4  -3 9785.79 451.828  94
   1   4  -3 11328.4 483.579  34
  -1  -4   3 10163.4 450.353  91
  -1  -4   3 10924.1 292.631  86
   1   4  -3 10972.9 468.856  37
  -1  -4   3 10020.9 431.563   4
  -1  -4   3 9707.08 444.573  68
   1   4  -3 11445.2 493.326  38
  -1  -4   3 9956.42 443.897  96
  -1  -4   3 10855.3 298.218   7
  -1  -4   2 76090.1 1163.88  96
  -1  -4   2 77129.7 1175.66  92
   1   4  -2 74842.0 1176.65  94
  -1  -4   2 76353.1 1172.58  91
  -1  -4   2 74326.0 1175.50  40
  -1  -4   2 76634.1 1173.65  93
   1   4  -2 83650.7 1166.94  34
  -1  -4   2 76027.1 1170.82  95
  -1  -4   2 73652.0 1126.26  68
   1   4  -2 74939.3 1183.27  90
   1   4  -2 80624.9 1192.37  37
   1   4  -2 80976.7 1197.34  38
  -1  -4   2 82716.3 993.839   1
   1   4  -1 3284.56 225.813  37
  -1  -4   1 3880.92 217.763   1
  -1  -4   1 2995.40 217.760  96
  -1  -4   1 3348.91 231.297  93
  -1  -4   1 3273.84 229.107  95
  -1  -4   1 3334.71 229.693  91
  -1  -4   1 3422.02 231.685  92
   1   4  -1 3481.46 207.399  34
   1   4  -1 3291.70 222.039  38
   1   4  -1 3204.01 229.571  90
  -1  -4   1 3643.72 230.867  39
  -1  -4   1 3046.15 214.031  40
   1   4  -1 3090.70 223.651  94
  -1  -4   0 1476.09 134.475   1
  -1  -4   0 1417.05 128.422  39
  -1  -4   0 1316.83 135.914  91
   1   4   0 1387.06 142.980  90
  -1  -4   0 1557.40 143.943  93
  -1  -4   0 1456.40 143.938  92
  -1  -4   0 1303.87 134.164  95
   1   4   0 1522.97 147.984  94
  -1  -4   0 1339.26 135.027  96
   1   4   0 1540.20 143.489  38
  -1  -4   0 1334.55 126.886  40
   1   4   0 1394.79 142.589  37
   1   4   0 1587.02 152.072  36
  -1  -4   0 1402.84 122.535  35
   1   4   0 1419.79 115.459  34
   1   4   1 5802.94 271.180  94
  -1  -4  -1 5408.97 256.197  93
  -1  -4  -1 5434.92 259.373  95
   1   4   1 5997.34 189.555  34
  -1  -4  -1 5927.79 263.395   1
  -1  -4  -1 6195.29 243.372  39
  -1  -4  -1 5518.64 259.242  91
  -1  -4  -1 5790.21 266.038  92
  -1  -4  -1 5701.56 261.737  96
   1   4   1 5778.64 260.005  38
   1   4   1 5859.64 274.089  90
  -1  -4  -1 5784.92 256.596  35
  -1  -4  -1 5712.41 225.045  40
   1   4   1 6078.61 289.686  36
   1   4   2 9069.93 320.597  94
  -1  -4  -2 9352.12 343.920  35
  -1  -4  -2 8759.80 308.689  91
  -1  -4  -2 8654.50 307.615  95
  -1  -4  -2 8750.32 227.229  40
  -1  -4  -2 9312.63 270.903  39
  -1  -4  -2 8893.95 321.511   1
   1   4   2 9442.74 359.882  36
   1   4   2 8430.82 319.028  67
  -1  -4  -2 8669.63 306.571  96
  -1  -4  -2 9030.46 313.456  93
  -1  -4  -2 8720.46 307.645  92
   1   4   2 8843.97 317.841  90
   1   4   2 9321.67 323.544  38
   1   4   3 2684.93 163.109  90
   1   4   3 2706.94 184.723  67
   1   4   3 2582.39 193.341  36
  -1  -4  -3 2510.37 153.778  93
  -1  -4  -3 2529.44 134.243  39
  -1  -4  -3 2595.24 175.695   1
  -1  -4  -3 2606.00 155.708  96
  -1  -4  -3 2789.74 161.905  92
  -1  -4  -3 2701.81 160.172  91
   1   4   3 2700.81 165.308  94
  -1  -4  -3 2665.80 194.688  35
  -1  -4  -3 2520.76 153.368  95
   1   4   4 15890.5 495.293  36
   1   4   4 14859.5 458.681  67
  -1  -4  -4 16060.2 437.696   1
  -1  -4  -4 15803.5 502.439  35
   1   4   5 17731.2 539.701  67
  -1  -4  -5 19616.7 591.906  35
   1   4   5 19705.4 577.141  36
  -1  -4  -5 20941.4 492.408   1
   1   4   5 18697.8 559.188   5
   1   4   5 21119.6 520.791   2
   1   4   6 64.3193 44.0259   2
   1   4   6 98.5130 44.7155  67
  -1  -4  -6 99.5859 50.7512  35
   1   4   6 48.3250 39.9673   5
   1   4   7 6833.14 226.615  59
   1   4   7 6833.08 222.535  29
   1   4   7 7073.42 240.382  15
   1   4   7 6769.55 228.218  25
   1   4   7 6657.24 231.506  26
   1   4   7 7158.49 244.378  13
   1   4   7 7003.60 216.316  71
   1   4   7 7143.82 232.229  12
   1   4   7 6826.67 220.209  82
   1   4   7 7095.70 240.542  54
  -1  -4  -7 6938.41 386.700  35
   1   4   7 6853.11 223.426  84
   1   4   7 6181.29 371.165  67
   1   4   7 6891.90 379.033  36
   1   4   7 6702.18 229.225  51
   1   4   7 6820.42 233.921  31
   1   4   7 7404.81 384.058   2
  -1  -4  -7 7406.12 396.163  65
   1   4   8 26284.5 480.602  15
   1   4   8 27670.9 466.111  29
   1   4   8 27018.8 493.815  13
   1   4   8 25493.3 420.994  11
   1   4   8 27708.7 490.223  31
   1   4   8 25643.4 458.818  12
   1   4   8 26579.2 458.416  25
   1   4   8 25806.2 473.762  54
   1   4   8 27346.5 469.713  59
   1   4   8 26960.7 474.468  51
   1   4   8 27944.2 466.568  82
   1   4   8 25994.1 468.563  26
   1   4   9 8682.89 263.407  26
   1   4   9 8968.28 239.348  11
   1   4   9 8963.92 250.516  25
   1   4   9 9010.72 270.104  59
   1   4   9 8602.01 275.729  54
   1   4   9 8947.27 282.294  31
   1   4   9 8360.45 272.655  13
   1   4   9 8961.44 265.500  51
   1   4   9 9528.57 270.053  29
   1   4   9 9187.30 264.207  82
   1   4   9 8539.37 263.297  12
   1   4   9 8808.61 274.557  15
   1   4  10 4632.97 182.834  54
   1   4  10 4868.99 181.427  12
   1   4  10 4871.49 174.785  26
   1   4  10 4817.14 171.294  51
   1   4  11 263.759 37.4223  12
   1   4  11 271.135 38.1079  54
  -1  -5   7 4309.88 121.919  74
   1   5  -7 4161.24 99.9390  75
   1   5  -7 4230.27 122.578  41
   1   5  -7 4307.16 120.839  55
  -1  -5   7 4278.63 131.162  22
   1   5  -7 3892.49 105.233  87
   1   5  -7 4454.57 115.504  77
  -1  -5   6 111.444 32.4368  48
  -1  -5   6 134.905 37.2144  88
   1   5  -6 145.717 39.4327  55
   1   5  -6 137.146 34.0924  75
  -1  -5   6 89.7515 30.1628  22
  -1  -5   6 165.555 38.0892  49
   1   5  -6 195.575 32.1433  79
  -1  -5   6 130.069 34.9473  74
   1   5  -6 113.824 34.6970  77
   1   5  -6 126.916 29.6354  61
  -1  -5   6 119.015 30.9758  54
  -1  -5   6 122.557 34.5305  18
  -1  -5   5 2147.05 137.913  89
  -1  -5   5 2122.88 128.745  48
   1   5  -5 2131.00 115.560  73
  -1  -5   5 1999.42 140.415  88
   1   5  -5 2070.51 120.286  79
  -1  -5   5 2116.03 134.312  74
   1   5  -5 2143.30 127.971  75
  -1  -5   5 2018.77 133.149  22
   1   5  -5 2216.90 126.711  61
  -1  -5   5 2074.19 132.223  49
   1   5  -5 2076.43 128.492  55
  -1  -5   5 2072.27 140.406  18
  -1  -5   4 51066.0 682.969  74
   1   5  -4 51802.0 648.807  61
   1   5  -4 51910.4 641.076  97
  -1  -5   4 53196.2 644.997 100
  -1  -5   4 53463.6 649.820 107
  -1  -5   4 53009.8 736.763  18
  -1  -5   4 53358.8 648.789 101
   1   5  -4 50606.9 646.622 104
  -1  -5   4 50343.2 652.749  48
   1   5  -4 51763.1 648.896 105
  -1  -5   4 52173.2 730.924  88
  -1  -5   4 52552.0 694.569  22
   1   5  -4 53094.3 647.138  98
  -1  -5   4 52849.0 631.955  81
  -1  -5   4 51062.2 677.746  49
   1   5  -4 52141.9 652.412  75
  -1  -5   4 50282.7 680.759  89
  -1  -5   4 48319.5 664.616  86
  -1  -5   4 53110.0 648.391 102
   1   5  -4 49860.1 645.315  55
   1   5  -4 52970.0 599.245  60
   1   5  -4 52047.5 651.269 103
   1   5  -4 52539.8 641.838  79
   1   5  -4 52681.1 626.550  73
  -1  -5   4 54883.4 671.856  19
  -1  -5   4 53116.2 633.742  76
   1   5  -3 6438.81 230.877  75
   1   5  -3 6488.50 225.664  73
  -1  -5   3 6483.62 235.029 102
  -1  -5   3 5969.72 360.901   4
   1   5  -3 6558.15 236.064  97
   1   5  -3 6216.32 233.600 105
  -1  -5   3 6538.91 234.331 107
  -1  -5   3 6440.56 229.421  48
  -1  -5   3 6483.85 254.089  88
  -1  -5   3 6786.46 233.782  76
  -1  -5   3 6006.47 374.692  68
  -1  -5   3 6379.56 403.230  95
   1   5  -3 6347.64 226.846  79
  -1  -5   3 6280.40 237.102  86
  -1  -5   3 6257.40 399.227  96
  -1  -5   3 6169.67 394.839  93
  -1  -5   3 6789.64 227.244  33
   1   5  -3 7122.74 424.286  38
  -1  -5   3 6257.83 400.406  92
   1   5  -3 6797.87 413.431  36
  -1  -5   3 6358.31 406.735  91
   1   5  -3 6436.23 218.544  60
   1   5  -3 6933.89 417.011  37
  -1  -5   3 6332.86 238.466  74
  -1  -5   3 6252.35 401.501  90
  -1  -5   3 6455.79 239.771  49
  -1  -5   3 6483.24 240.041  89
  -1  -5   3 7062.94 231.795  42
   1   5  -3 6146.19 377.835  34
   1   5  -3 6370.34 236.287 103
  -1  -5   3 6676.75 245.104  19
   1   5  -3 6154.77 403.902  94
  -1  -5   3 6854.17 234.230  81
   1   5  -3 6336.31 232.783  98
  -1  -5   3 6531.59 235.720 101
  -1  -5   3 5827.62 237.559   7
   1   5  -3 6344.29 233.192  99
   1   5  -2 86220.5 808.264  75
   1   5  -2 86390.1 856.184 103
   1   5  -2 86432.1 803.681  73
   1   5  -2 86695.6 841.388  97
  -1  -5   2 84321.5 851.488   7
  -1  -5   2 77558.0 1295.91  68
   1   5  -2 86609.5 1388.30  38
  -1  -5   2 81204.5 1387.90  92
   1   5  -2 86257.5 858.021 105
  -1  -5   2 88631.8 870.460  88
   1   5  -2 89564.2 1458.27  36
   1   5  -2 85121.0 1406.05  37
  -1  -5   2 85315.8 791.523  33
   1   5  -2 85477.0 787.095  60
  -1  -5   2 87596.5 845.389  74
  -1  -5   2 86481.0 823.998  81
  -1  -5   2 80217.0 1379.15  91
   1   5  -2 78862.5 1390.40  94
  -1  -5   2 80954.4 1373.70  96
  -1  -5   2 86466.6 819.795  76
  -1  -5   2 87717.4 854.154 102
  -1  -5   2 87438.4 865.027  19
  -1  -5   2 85264.8 822.016  89
   1   5  -2 86331.9 843.142  98
   1   5  -2 84921.6 841.964  99
  -1  -5   2 86099.3 846.924 101
  -1  -5   2 84407.2 820.337  86
  -1  -5   2 87140.6 844.837 107
  -1  -5   2 80887.3 1384.28  93
  -1  -5   2 89744.5 815.669  42
  -1  -5   2 80465.1 1384.34  95
   1   5  -2 88558.1 820.210  79
   1   5  -2 92875.6 1338.56  34
  -1  -5   2 86310.2 841.905  49
  -1  -5   2 84573.3 786.572  48
  -1  -5   1 9284.86 422.601  68
  -1  -5   1 9677.62 459.099  95
   1   5  -1 9286.47 456.629  90
  -1  -5   1 9213.43 448.657  96
   1   5  -1 9503.46 459.363  94
  -1  -5   1 9655.87 461.081  93
  -1  -5   1 9661.27 456.937  92
   1   5  -1 10560.2 451.413  38
  -1  -5   1 10814.0 420.515   1
  -1  -5   1 9343.40 453.832  91
   1   5  -1 10136.8 462.862  37
   1   5  -1 10466.2 475.510  36
  -1  -5   1 9307.28 433.511  40
   1   5   0 1505.69 176.331  90
  -1  -5   0 1394.24 163.825  91
   1   5   0 1421.53 169.031  37
   1   5   0 1486.11 171.631  94
   1   5   0 1561.24 174.892  36
  -1  -5   0 1181.93 152.249  93
  -1  -5   0 1636.45 167.240   1
  -1  -5   0 1318.22 159.229  96
   1   5   0 1490.91 163.678  38
  -1  -5   0 1488.21 168.714  95
  -1  -5   0 1463.52 168.048  92
  -1  -5   0 1941.64 177.042  39
  -1  -5   0 1369.84 151.293  40
   1   5   1 210.798 61.1880  38
  -1  -5  -1 151.826 50.2540  95
   1   5   1 75.4007 36.7352  67
   1   5   1 96.1886 50.5453  36
  -1  -5  -1 24.4041 22.6405  92
   1   5   1 89.0043 43.0962  94
  -1  -5  -1 54.0264 45.9241   1
  -1  -5  -1 74.2791 36.3974  39
  -1  -5  -1 62.2211 34.6533  96
   1   5   1 124.899 47.4795  90
  -1  -5  -1 34.8630 29.5683  35
  -1  -5  -1 7.67635 15.9599  91
  -1  -5  -1 44.6064 27.1997  93
   1   5   2 16271.5 518.702  67
  -1  -5  -2 16170.9 501.567  93
   1   5   2 16722.7 516.954  90
   1   5   2 17888.7 580.385  36
   1   5   2 16558.7 514.731  94
  -1  -5  -2 16179.3 503.883  95
  -1  -5  -2 17556.3 537.178  35
  -1  -5  -2 17026.3 512.081  91
  -1  -5  -2 17921.1 459.089  39
   1   5   2 17041.4 505.572  38
  -1  -5  -2 16264.6 499.122  96
  -1  -5  -2 16903.4 516.444   1
  -1  -5  -2 16245.2 504.099  92
  -1  -5  -3 2395.63 197.308   1
  -1  -5  -3 2338.70 176.645  96
  -1  -5  -3 1991.29 167.019  95
  -1  -5  -3 2216.10 175.700  93
  -1  -5  -3 2262.76 179.275  91
  -1  -5  -3 2399.15 183.877  92
   1   5   3 2256.39 178.609  90
   1   5   3 2296.62 197.809  67
   1   5   3 2220.30 176.136  94
  -1  -5  -3 2459.60 213.266  35
   1   5   3 2678.13 225.140  36
   1   5   4 1136.77 144.338  67
  -1  -5  -4 1280.13 148.128   1
   1   5   4 1459.32 166.285  36
  -1  -5  -4 1499.04 177.020  35
  -1  -5  -5 1105.12 137.166   1
   1   5   5 938.744 137.167  36
   1   5   5 879.053 131.740  67
  -1  -5  -5 911.718 144.978  35
   1   5   5 883.298 137.207   5
  -1  -5  -6 14794.7 596.556  35
   1   5   6 15039.1 344.895  15
   1   5   6 14165.3 325.961  71
   1   5   6 13795.5 319.391  26
   1   5   6 14888.4 337.292  84
   1   5   6 12820.1 534.523   5
   1   5   6 14614.1 326.007  58
   1   5   6 14183.2 328.161  25
   1   5   6 13092.5 541.834  67
   1   5   6 15437.4 351.994  54
   1   5   6 13372.6 301.514   9
   1   5   6 14802.4 567.614  36
   1   5   6 14291.2 325.270  51
   1   5   6 14941.7 326.003  12
   1   5   7 15488.8 346.629  71
   1   5   7 15179.5 608.128  67
   1   5   7 16529.0 379.485  15
   1   5   7 16274.8 344.811  58
   1   5   7 16687.8 366.168  84
   1   5   7 16166.0 361.359  51
   1   5   7 15601.4 360.804  25
  -1  -5  -7 16493.9 648.133  35
   1   5   7 15633.3 356.288  26
   1   5   7 15986.5 338.025   9
   1   5   7 16100.5 355.222  12
   1   5   7 16832.0 378.543  54
   1   5   8 2597.70 150.065  25
   1   5   8 2651.42 156.354  54
   1   5   8 2288.40 139.160  12
   1   5   8 2549.88 149.558  26
   1   5   8 2628.73 149.988  51
   1   5   8 2674.65 140.548  71
   1   5   9 75.3479 35.3227  12
   1   5   9 65.3519 28.4547  25
   1   5   9 98.8958 38.2095  51
   1   5   9 119.702 38.1956  26
   1   5  10 9317.79 241.875  12
   1   5  10 9077.72 238.156  26
   1   5  10 9449.72 253.241  54
   1   5  10 9147.72 238.388  51
   1   5  11 14427.1 226.519  26
   1   5  11 14746.4 227.592  51
   1   6  -6 2091.85 78.0036  41
  -1  -6   6 1984.50 81.4262  30
   1   6  -6 1921.48 76.1732  87
   1   6  -6 2075.14 79.6816  55
   1   6  -6 2060.98 73.3603  75
  -1  -6   6 2106.03 82.1082  74
  -1  -6   6 2112.85 81.5423  49
   1   6  -6 2180.32 80.7931  77
   1   6  -5 925.427 71.3446  75
  -1  -6   5 878.286 75.1276  88
  -1  -6   5 913.657 74.2700  49
   1   6  -5 846.934 69.3564  77
   1   6  -5 959.923 70.6696  61
   1   6  -5 918.043 71.4093  55
  -1  -6   5 966.029 71.5798  22
  -1  -6   5 901.212 78.4103  18
  -1  -6   5 974.696 77.4499  74
   1   6  -5 873.381 69.5064  41
   1   6  -5 895.447 65.6281  79
  -1  -6   5 889.804 71.0974  54
  -1  -6   5 935.583 67.8537  48
   1   6  -4 8400.45 238.643 105
   1   6  -4 8640.83 246.627  55
   1   6  -4 8217.72 240.289  75
  -1  -6   4 8310.77 252.122  49
  -1  -6   4 8535.56 242.782  19
   1   6  -4 8316.39 242.359  61
   1   6  -4 8306.82 236.185  98
  -1  -6   4 8269.14 233.530 107
   1   6  -4 8194.35 236.276 103
  -1  -6   4 8524.12 236.529 100
  -1  -6   4 8143.34 226.018  76
   1   6  -4 8134.93 234.347  79
  -1  -6   4 8148.38 266.434  18
   1   6  -4 8384.12 225.175  73
  -1  -6   4 8622.15 239.695 102
  -1  -6   4 8272.69 247.515  89
  -1  -6   4 8281.70 260.203  88
  -1  -6   4 8416.88 255.553  74
   1   6  -4 8122.30 231.962  97
  -1  -6   4 8387.09 236.069 101
  -1  -6   4 7628.98 228.753  22
   1   6  -4 8298.88 237.813 104
  -1  -6   4 8051.94 228.341  48
   1   6  -4 8419.90 242.996  77
   1   6  -3 12363.4 316.292  75
  -1  -6   3 12489.5 323.128 102
  -1  -6   3 12639.4 299.493  42
   1   6  -3 12992.7 303.458  60
   1   6  -3 12299.3 317.059  61
   1   6  -3 12460.5 324.083  97
  -1  -6   3 13514.1 348.100  88
  -1  -6   3 12501.8 324.415 101
  -1  -6   3 13237.4 362.175  18
   1   6  -3 12483.5 328.642 103
   1   6  -3 12311.7 324.157  98
  -1  -6   3 12369.2 320.791 100
   1   6  -3 13449.8 319.992  73
   1   6  -3 12638.1 315.617  55
  -1  -6   3 12910.0 326.009  89
  -1  -6   3 12691.6 331.958  19
  -1  -6   3 11874.0 321.232  49
  -1  -6   3 12818.7 325.220 107
   1   6  -3 12751.2 319.635  79
  -1  -6   3 11191.1 319.353  74
  -1  -6   3 12223.4 312.662  81
   1   6  -3 12218.4 326.281 104
   1   6  -3 12326.1 326.978 105
  -1  -6   3 12647.0 314.747  76
  -1  -6   3 12835.5 307.699  48
  -1  -6   3 12632.5 305.300  33
   1   6  -2 14171.3 342.433  75
   1   6  -2 13742.4 331.116  55
  -1  -6   2 13772.3 354.103  74
   1   6  -2 13912.9 361.253 105
   1   6  -2 14092.0 332.683  60
  -1  -6   2 14107.2 356.383 107
  -1  -6   2 13707.4 333.149  33
  -1  -6   2 13792.3 354.626 101
  -1  -6   2 13824.6 337.474  89
  -1  -6   2 13805.3 344.139  86
   1   6  -2 14275.5 339.379  73
   1   6  -2 13664.4 338.291  61
  -1  -6   2 13746.4 353.350 102
  -1  -6   2 13755.1 347.708  81
   1   6  -2 14061.3 355.438  97
  -1  -6   2 14545.1 357.977  88
  -1  -6   2 14408.0 328.240  48
   1   6  -2 13988.9 357.275  99
   1   6  -2 13606.8 352.500  98
  -1  -6   2 14168.0 368.389  19
  -1  -6   2 14388.2 340.513  42
   1   6  -2 14084.8 361.085 103
   1   6  -2 14010.3 344.460  79
  -1  -6   2 13895.4 350.744  49
  -1  -6   2 14271.8 347.725  76
   1   6  -1 46781.6 611.079  75
  -1  -6   1 46599.4 1120.82  90
   1   6  -1 48592.6 581.246  72
   1   6  -1 46172.0 653.407 105
   1   6  -1 54183.7 1216.00  36
  -1  -6   1 47780.7 645.823  81
  -1  -6   1 48624.5 650.315  74
   1   6  -1 46457.5 647.819  97
   1   6  -1 48506.3 1060.12  38
  -1  -6   1 46904.2 654.596 102
   1   6  -1 45864.2 645.643  98
  -1  -6   1 45783.1 1110.35  95
  -1  -6   1 45796.9 665.753  19
  -1  -6   1 45721.4 1109.52  93
  -1  -6   1 46313.2 1111.22  96
  -1  -6   1 46457.2 649.753 101
   1   6  -1 46386.9 652.903  99
  -1  -6   1 46369.9 617.362  33
   1   6  -1 46071.7 1131.36  94
   1   6  -1 46924.6 617.976  73
  -1  -6   1 47732.0 606.611  89
  -1  -6   1 46745.4 1122.32  92
  -1  -6   1 46901.9 1124.90  91
   1   6  -1 47665.0 598.524  55
   1   6  -1 48348.9 620.812  61
  -1  -6   1 46146.2 607.103  86
   1   6  -1 46455.9 612.776  60
  -1  -6   1 47623.0 639.532  76
  -1  -6   1 46320.3 647.489 107
   1   6  -1 48012.5 626.549  79
  -1  -6   1 44261.1 1013.71  68
  -1  -6   1 45117.6 631.817  49
  -1  -6   1 49987.4 645.087  42
   1   6  -1 47029.6 661.068 103
   1   6   0 8185.67 252.531  60
   1   6   0 7675.13 256.507  99
  -1  -6   0 7830.09 266.007  19
  -1  -6   0 8096.02 264.118  74
   1   6   0 8252.62 254.952  73
   1   6   0 7658.79 239.276   6
   1   6   0 7910.33 237.257  55
  -1  -6   0 7892.75 263.217 101
   1   6   0 8032.23 248.917  79
   1   6   0 7604.05 238.238  72
  -1  -6   0 7837.05 252.370  49
   1   6   0 7678.46 261.433 105
  -1  -6   0 7895.19 443.331  92
  -1  -6   0 6913.72 232.675   7
  -1  -6   0 7789.99 251.510  33
  -1  -6   0 8049.90 264.096 102
  -1  -6   0 8181.78 260.814  42
   1   6   0 8038.08 243.427  61
   1   6   0 7934.51 260.034  98
  -1  -6   0 8112.02 410.921   1
   1   6   0 7413.34 415.098  67
  -1  -6   0 7792.25 439.610  96
   1   6   0 7710.04 446.475  94
   1   6   0 8047.60 245.644  75
  -1  -6   0 7296.83 425.453  93
   1   6   0 8249.42 417.210  38
  -1  -6   0 7541.51 253.383 107
   1   6   0 7867.64 237.185  56
   1   6   0 9010.71 487.719  36
  -1  -6   0 7213.39 425.993  95
   1   6   0 8082.99 262.027  97
   1   6   0 7802.63 262.339 103
   1   6   0 7945.33 233.986  58
  -1  -6   0 8034.61 264.238  81
  -1  -6   0 8042.58 260.525  76
  -1  -6   0 7394.86 430.239  91
   1   6   1 2851.72 139.949  75
   1   6   1 2600.51 140.296  72
   1   6   1 2808.17 136.238  61
   1   6   1 2637.50 240.810  67
   1   6   1 2674.20 149.984 105
   1   6   1 2805.04 267.498  36
   1   6   1 2778.59 150.172  97
  -1  -6  -1 2731.40 150.355 101
   1   6   1 2752.89 149.149  98
  -1  -6  -1 2365.91 234.866  91
  -1  -6  -1 2948.28 250.873   1
   1   6   1 2543.76 247.362  94
   1   6   1 2653.88 227.578  38
  -1  -6  -1 2706.88 247.263  96
  -1  -6  -1 2632.79 245.005  92
  -1  -6  -1 2201.72 223.152  93
  -1  -6  -1 2284.81 231.342  95
  -1  -6  -1 2926.12 154.251  76
  -1  -6  -1 2767.12 150.674 107
   1   6   1 2778.96 150.587  99
   1   6   1 2712.59 140.147  79
  -1  -6  -1 2825.76 150.029  33
   1   6   1 2814.77 149.376  60
  -1  -6  -1 2635.82 150.725  74
   1   6   1 2723.78 144.210  73
   1   6   1 2766.77 145.201   6
   1   6   1 2627.31 253.124  90
  -1  -6  -1 2853.54 156.646  81
   1   6   1 2741.13 140.891  58
  -1  -6  -1 2777.46 151.248 102
   1   6   1 2747.45 152.648 103
  -1  -6  -1 2759.78 152.520  19
   1   6   1 2670.69 141.000  56
  -1  -6  -1 2678.07 144.842  49
   1   6   2 598.432 114.593  94
   1   6   2 541.626 68.2178  58
   1   6   2 509.578 64.2395  72
   1   6   2 387.544 56.7095 103
   1   6   2 412.758 59.9793   6
   1   6   2 461.396 103.790  36
  -1  -6  -2 519.621 64.9559 102
  -1  -6  -2 425.705 61.2548 101
  -1  -6  -2 636.329 117.148  35
  -1  -6  -2 404.408 102.091  92
   1   6   2 565.101 65.9123  73
  -1  -6  -2 564.685 67.0296  49
   1   6   2 489.815 61.7362  98
   1   6   2 510.988 95.5535  38
  -1  -6  -2 380.613 63.9702  74
  -1  -6  -2 390.111 98.0562  93
   1   6   2 499.076 63.4351  97
   1   6   2 460.052 61.1103  99
  -1  -6  -2 290.204 89.5901  91
  -1  -6  -2 579.581 123.590   1
  -1  -6  -2 426.720 60.4722  19
   1   6   2 432.484 60.3370 105
   1   6   2 63.8844 55.5442  90
  -1  -6  -2 511.592 69.1978  76
  -1  -6  -2 379.331 98.5506  96
  -1  -6  -2 523.434 65.8879 107
   1   6   2 510.463 63.8090  56
   1   6   2 457.134 61.1420  60
  -1  -6  -2 476.951 106.401  95
   1   6   2 446.192 96.6129  67
  -1  -6  -3 247.777 81.6042  35
   1   6   3 144.283 34.6017  72
   1   6   3 332.019 53.8520   6
   1   6   3 76.5277 44.8116  36
   1   6   3-40.7453 30.3080  67
   1   6   3 104.824 37.2693  73
   1   6   3 85.2561 34.2645  58
   1   6   3 51.9091 27.0409  56
   1   6   3 108.935 38.6844  60
  -1  -6  -3 142.941 61.3877  91
   1   6   3 125.392 53.7137  94
  -1  -6  -3 3.93963 32.3226  95
  -1  -6  -3 110.761 39.1527  93
  -1  -6  -3 220.205 71.2648   1
  -1  -6  -3 161.378 66.5992  92
   1   6   3 84.6349 35.1375  84
   1   6   3 78.4514 30.4867  45
  -1  -6  -3 91.2514 50.2122  96
   1   6   4 2245.53 131.863  45
  -1  -6  -4 1781.32 187.884   1
   1   6   4 2068.74 125.774  84
   1   6   4 1970.92 123.162  73
  -1  -6  -4 2139.91 230.454  35
   1   6   4 1939.53 114.875  25
   1   6   4 2039.66 123.520  60
   1   6   4 1840.11 116.652   6
   1   6   4 2032.07 220.577  36
   1   6   4 2122.26 129.385  58
   1   6   4 1855.71 207.413  67
   1   6   4 2106.94 127.887  72
   1   6   4 2203.98 131.922  56
  -1  -6  -5 4716.86 311.769   1
   1   6   5 4704.86 188.976  72
   1   6   5 4998.99 201.892  58
   1   6   5 5032.01 202.213  84
   1   6   5 4418.30 176.935   6
   1   6   5 4857.37 187.144  60
   1   6   5 4507.93 330.504  67
   1   6   5 4624.43 329.257   5
   1   6   5 4866.24 190.047  73
   1   6   5 4602.70 185.251   9
   1   6   5 5097.71 355.694  36
   1   6   5 4672.94 186.568  25
   1   6   5 5059.31 201.860  56
  -1  -6  -5 4864.29 359.988  35
   1   6   5 4582.76 193.303  71
   1   6   6 17403.4 361.307   9
   1   6   6 16509.8 649.930  67
   1   6   6 18295.7 365.348  26
   1   6   6 19338.5 375.798  43
   1   6   6 17971.0 672.534   5
   1   6   6 18791.7 397.675  58
   1   6   6 18059.9 387.954  71
   1   6   6 19565.0 704.045  36
  -1  -6  -6 19656.9 741.743  35
   1   6   6 18228.4 384.481  56
   1   6   6 18468.7 364.698  51
   1   6   6 18507.1 398.494  84
   1   6   6 17985.1 381.898  25
   1   6   7 30361.8 506.721  25
   1   6   7 30110.8 497.101  71
   1   6   7 29593.8 501.787  58
   1   6   7 30891.8 531.905  54
   1   6   7 30436.5 471.739   9
   1   6   7 29899.4 485.121  26
   1   6   7 30164.2 485.674  51
   1   6   7 32012.6 504.807  12
   1   6   8 3080.23 157.020  12
   1   6   8 2976.45 151.495  71
   1   6   8 3265.41 166.127  25
   1   6   8 3096.96 170.803  54
   1   6   8 3346.86 162.812  51
   1   6   8 3225.32 161.003  26
   1   6   9 700.881 73.5204  26
   1   6   9 675.764 71.9364  25
   1   6   9 697.390 78.3504  54
   1   6   9 652.471 71.4727  12
   1   6   9 632.671 69.3748  51
   1   6   9 824.557 73.4984  71
   1   6  10 29.3217 21.5250  51
   1   6  10 23.5614 20.4140  26
   1   6  11 12918.5 197.729  51
   1   6  11 12869.3 198.665  26
   1   7  -4 195.561 33.2938  75
  -1  -7   4 132.499 29.0678  74
   1   7  -4 180.927 26.8578  73
  -1  -7   4 116.309 28.1877  18
  -1  -7   4 110.645 26.9145  54
   1   7  -4 124.673 23.6919 105
   1   7  -4 209.890 34.0809  61
   1   7  -4 159.786 26.9612  97
   1   7  -4 131.069 23.9842  98
   1   7  -4 169.029 32.4449  55
   1   7  -4 156.399 26.7893 103
   1   7  -4 147.929 27.5999 104
   1   7  -4 146.487 28.5232  79
  -1  -7   4 161.830 32.4002  49
   1   7  -4 156.306 29.9548  77
  -1  -7   3 817.039 73.1419 100
  -1  -7   3 871.762 77.7722  74
   1   7  -3 801.577 73.3010  98
   1   7  -3 779.114 72.0567 105
  -1  -7   3 788.295 73.7416  19
   1   7  -3 864.707 74.4808  75
  -1  -7   3 823.792 73.6506 101
  -1  -7   3 747.950 69.7649 107
   1   7  -3 780.217 71.7821  97
   1   7  -3 759.560 71.2474 103
   1   7  -3 824.311 66.0748  60
   1   7  -3 731.936 66.5033  73
   1   7  -3 765.638 72.3742 104
  -1  -7   3 687.069 67.0027 102
  -1  -7   3 799.701 77.1905  18
   1   7  -3 752.732 71.1173  61
  -1  -7   3 724.136 63.8057  88
   1   7  -3 807.104 73.1815  79
  -1  -7   3 793.034 73.5997  49
   1   7  -3 875.923 74.5185  55
   1   7  -3 843.665 72.2523  77
  -1  -7   3 741.636 69.5703  76
  -1  -7   2 16299.1 370.551  19
  -1  -7   2 16353.8 360.296 107
  -1  -7   2 15746.4 353.130 100
   1   7  -2 15863.1 331.107  60
  -1  -7   2 16368.3 361.290 102
   1   7  -2 16255.1 364.934 104
   1   7  -2 16367.6 344.778  61
   1   7  -2 16305.4 365.303 105
   1   7  -2 16008.6 356.637  97
  -1  -7   2 16178.1 347.649  81
   1   7  -2 16238.3 337.101  73
   1   7  -2 16519.0 346.311  75
   1   7  -2 16429.4 333.173  55
   1   7  -2 16323.8 361.555  98
  -1  -7   2 16193.1 360.542 101
   1   7  -2 15868.4 359.276 103
  -1  -7   2 16059.0 326.202  42
  -1  -7   2 15853.5 351.110  49
   1   7  -2 16067.4 345.055  79
  -1  -7   2 16613.3 360.156  74
  -1  -7   2 16637.6 368.991  18
   1   7  -2 15846.8 325.416  77
  -1  -7   2 15817.7 332.018  33
  -1  -7   2 16246.0 351.756  76
  -1  -7   1 27441.7 467.102  33
   1   7  -1 27429.3 469.711  73
   1   7  -1 24106.4 472.702 105
  -1  -7   1 27438.7 496.285 100
   1   7  -1 27023.9 465.528  60
   1   7  -1 23239.2 461.030  99
   1   7  -1 27641.6 445.625  55
   1   7  -1 23874.4 466.256  98
   1   7  -1 27408.8 464.419  75
  -1  -7   1 27774.1 511.202  19
  -1  -7   1 28563.6 479.176  42
   1   7  -1 28203.2 442.963  77
  -1  -7   1 27741.0 487.987  76
   1   7  -1 28617.4 468.005  61
  -1  -7   1 27714.9 495.664 107
  -1  -7   1 25214.7 473.013  74
  -1  -7   1 28586.3 492.536  49
   1   7  -1 23608.0 467.643 103
   1   7  -1 23755.3 463.448  97
   1   7  -1 27969.3 476.327  79
  -1  -7   1 29252.5 497.353  18
  -1  -7   1 27730.2 485.106  81
  -1  -7   1 27713.5 499.556 101
  -1  -7   1 28057.4 501.218 102
   1   7  -1 22941.1 462.583 104
   1   7   0 551.967 71.7400  75
  -1  -7   0 503.473 71.5051  76
   1   7   0 573.064 76.1768 105
  -1  -7   0 579.094 76.9412  74
  -1  -7   0 651.715 79.9013 101
   1   7   0 640.713 71.2424  43
  -1  -7   0 518.210 72.1144 107
   1   7   0 558.527 65.3218  56
   1   7   0 545.617 73.3925  60
  -1  -7   0 604.167 76.7546  42
   1   7   0 496.503 71.1890  98
   1   7   0 594.994 68.1059  55
   1   7   0 606.358 67.3415  77
  -1  -7   0 601.040 78.6962  49
   1   7   0 573.606 76.2142  97
  -1  -7   0 708.889 78.7148  18
   1   7   0 587.524 73.1431  79
  -1  -7   0 569.066 77.8264  19
   1   7   0 558.750 74.7852  99
   1   7   0 526.342 65.8631  72
   1   7   0 576.823 70.8661  61
   1   7   0 591.679 76.8563  73
  -1  -7   0 541.948 72.4367  33
  -1  -7   0 557.521 74.9428  81
  -1  -7   0 558.086 73.5520 102
   1   7   0 561.127 76.6458 103
   1   7   1 5166.31 215.345  99
   1   7   1 5300.66 201.972  75
  -1  -7  -1 5594.12 222.915  74
   1   7   1 5379.29 214.975  43
   1   7   1 5050.10 205.045  72
   1   7   1 5122.30 202.794  56
  -1  -7  -1 5300.31 218.048  76
   1   7   1 5296.33 202.223  58
   1   7   1 5147.13 214.821  98
  -1  -7  -1 5183.14 216.384 101
  -1  -7  -1 5164.75 214.022 107
  -1  -7  -1 5236.89 210.050  49
  -1  -7  -1 4937.82 210.110  33
   1   7   1 5583.02 199.040  61
   1   7   1 5170.27 210.295  60
   1   7   1 5326.21 214.419  73
   1   7   1 5432.13 193.512  55
  -1  -7  -1 5339.04 218.844 102
   1   7   1 5291.40 216.480  97
   1   7   1 5334.00 222.505 105
   1   7   1 5312.92 220.560 103
  -1  -7  -1 5376.51 226.349  81
  -1  -7  -1 5199.73 222.883  19
   1   7   1 5190.05 203.718  79
  -1  -7  -1 5299.08 220.299  42
  -1  -7  -2 11339.6 313.323  76
   1   7   2 10896.7 303.107  73
  -1  -7  -2 10463.2 319.489  81
  -1  -7  -2 10991.2 310.001  74
   1   7   2 10533.7 299.358   6
  -1  -7  -2 11168.4 298.109  49
   1   7   2 10946.5 304.811  99
   1   7   2 11249.8 304.312  56
   1   7   2 10636.5 302.371  72
  -1  -7  -2 10947.9 302.915 102
   1   7   2 11302.4 280.998  75
  -1  -7  -2 10875.9 310.138  33
   1   7   2 10999.6 307.717 103
   1   7   2 11474.2 314.936 105
   1   7   2 10735.0 295.636  58
   1   7   2 10961.6 534.638  94
   1   7   2 11300.7 307.164  98
  -1  -7  -2 12516.3 560.513   1
   1   7   2 12442.5 609.308  36
   1   7   2 11156.3 304.663  97
  -1  -7  -2 11100.3 303.490 107
  -1  -7  -2 11110.3 305.973 101
  -1  -7  -2 11064.6 311.747  19
   1   7   2 11123.8 287.885  79
   1   7   2 10875.4 305.049  60
   1   7   3 1502.40 108.073  99
   1   7   3 1543.15 109.622  97
   1   7   3 1425.45 113.028  72
   1   7   3 1584.78 112.958 105
   1   7   3 1604.42 109.013  71
   1   7   3 1462.74 109.807 103
  -1  -7  -3 1635.46 113.169 107
  -1  -7  -3 1636.92 113.191 102
  -1  -7  -3 1703.15 115.448  49
  -1  -7  -3 1592.25 121.081  74
  -1  -7  -3 1520.08 110.784 101
   1   7   3 1492.48 113.805   6
   1   7   3 1462.31 113.437  73
   1   7   3 1525.48 115.856  56
  -1  -7  -3 1916.80 229.114   1
   1   7   3 1493.72 116.830  60
   1   7   3 1502.01 107.369  98
  -1  -7  -3 1574.55 120.056  76
   1   7   3 1534.67 209.220  36
   1   7   3 1392.25 111.070  58
   1   7   3 1648.41 207.175  67
   1   7   3 1464.57 105.569  84
  -1  -7  -3 1874.78 214.571  35
  -1  -7  -3 1624.57 115.087  19
  -1  -7  -4 3623.62 316.582  35
   1   7   4 2926.23 157.047   6
   1   7   4 2804.72 149.381  71
   1   7   4 3215.56 160.195  84
   1   7   4 2983.68 159.056  60
   1   7   4 3008.79 160.119  73
   1   7   4 2730.73 154.097  72
   1   7   4 3487.31 310.651  36
   1   7   4 3099.27 165.540  58
  -1  -7  -4 2881.47 161.608  74
   1   7   4 3079.27 164.877  56
  -1  -7  -4 2960.19 157.363  76
   1   7   5 574.801 73.0532  72
   1   7   5 572.722 69.2964   6
   1   7   5 531.942 70.7550  60
   1   7   5 550.074 73.5075  56
   1   7   5 641.738 75.7065  43
   1   7   5 615.297 77.3171  84
   1   7   5 654.630 77.4113  73
   1   7   5 535.255 68.8899   9
   1   7   5 509.045 70.8650  71
  -1  -7  -5 497.201 64.7995  76
   1   7   5 648.005 79.7346  58
   1   7   5 593.243 67.6626  25
   1   7   6 783.989 79.4134  73
   1   7   6 736.021 83.8517  56
   1   7   6 711.407 81.1311  71
   1   7   6 785.939 89.2883  58
   1   7   6 847.417 82.6953  43
   1   7   6 811.429 82.1780   9
   1   7   6 795.592 81.2977  25
   1   7   7 1083.28 95.6338  71
   1   7   7 1128.17 96.3575  25
   1   7   7 992.385 82.5201  26
   1   7   7 929.509 90.3383  58
   1   7   7 1100.50 89.9790   9
   1   7   7 1108.64 87.2631  51
   1   7   8 267.058 48.4056  71
   1   7   8 284.664 43.9444  51
   1   7   8 301.967 51.1309  25
   1   7   8 339.864 50.6242  26
   1   7   9 120.686 30.0636  71
   1   7   9 113.890 28.4135  51
   1   7   9 113.924 30.3090  26
   1   7   9 107.712 31.3455  25
   1   7  10 4412.29 131.965  17
   1   7  10 4583.45 133.126  26
   1   7  10 4592.16 132.178  51
  -1  -8   3 5399.56 127.686  74
   1   8  -3 5764.51 128.960  61
  -1  -8   3 5300.71 129.582  30
   1   8  -3 5761.50 129.300  75
  -1  -8   3 5441.76 127.076  49
   1   8  -3 5345.45 125.687  79
   1   8  -3 5148.57 117.586 103
   1   8  -3 5243.92 117.925 105
   1   8  -3 4530.62 110.407 106
   1   8  -3 5134.44 116.422 104
   1   8  -3 5232.32 117.184  98
   1   8  -3 5128.61 115.881  97
  -1  -8   2 1777.88 94.5675 101
  -1  -8   2 1848.75 96.2171 102
  -1  -8   2 1808.49 95.4152 100
   1   8  -2 1866.98 98.1408 103
   1   8  -2 1825.28 95.7499  98
  -1  -8   2 1798.10 92.8296  49
   1   8  -2 1805.05 95.4564  97
  -1  -8   2 1781.81 94.6125 107
   1   8  -2 1810.81 92.1269  75
   1   8  -2 1759.32 88.6739  73
  -1  -8   2 1878.18 96.3811  74
  -1  -8   2 1827.24 98.2315  19
   1   8  -2 1737.57 84.0186  60
   1   8  -2 1793.40 93.2149  79
   1   8  -2 1857.69 97.9756 105
   1   8  -2 1707.30 94.3495 104
   1   8  -2 1926.97 94.9108  61
  -1  -8   2 1759.62 90.8944  76
   1   8  -1 3564.90 144.167  75
   1   8  -1 3408.25 141.928  60
   1   8  -1 3682.11 156.405  98
   1   8  -1 3742.95 151.165  79
   1   8  -1 3734.79 144.691  61
  -1  -8   1 3707.11 154.748 107
   1   8  -1 3629.30 156.152 105
  -1  -8   1 3846.80 148.669  33
   1   8  -1 3548.95 154.965 103
  -1  -8   1 3697.61 156.284 102
  -1  -8   1 3648.81 151.874  74
  -1  -8   1 3855.64 158.867 101
   1   8  -1 3781.80 157.843  97
  -1  -8   1 3509.92 134.576  18
  -1  -8   1 3806.94 157.818 100
   1   8  -1 3722.44 158.633 104
  -1  -8   1 3780.33 161.579  19
   1   8  -1 3558.87 146.896  73
  -1  -8   1 3672.41 150.736  81
  -1  -8   1 3662.78 147.335  49
  -1  -8   1 3562.12 150.232  76
  -1  -8   0 4885.41 187.387  74
   1   8   0 4704.08 185.080  60
  -1  -8   0 4735.18 187.364 107
   1   8   0 5032.45 194.785  98
   1   8   0 5003.61 172.735  43
  -1  -8   0 4868.30 187.235  42
   1   8   0 4821.45 194.377 105
   1   8   0 4825.19 170.053  61
  -1  -8   0 4644.69 187.992 101
  -1  -8   0 4854.76 196.170  19
  -1  -8   0 4869.10 191.569 100
   1   8   0 5072.67 194.755  97
  -1  -8   0 4770.67 181.031  49
   1   8   0 4538.77 173.051  75
   1   8   0 4641.61 181.249  73
   1   8   0 4950.92 196.890 104
  -1  -8   0 4898.33 183.915  33
  -1  -8   0 5066.82 195.731  76
   1   8   0 4980.16 196.613 103
  -1  -8   0 4604.97 190.334  81
  -1  -8   0 4868.45 191.705 102
   1   8   0 4796.21 182.639  79
   1   8   1 858.824 77.8354  75
  -1  -8  -1 787.669 81.6750  33
  -1  -8  -1 866.356 84.0308  74
   1   8   1 804.758 81.6438  73
  -1  -8  -1 865.711 85.4543 100
   1   8   1 854.136 84.9802 105
   1   8   1 851.497 85.5726 103
   1   8   1 819.335 85.2911 104
  -1  -8  -1 894.878 87.3306 101
   1   8   1 843.844 83.4527  97
  -1  -8  -1 831.514 84.6660  42
  -1  -8  -1 832.146 76.2428  47
  -1  -8  -1 797.070 82.9525  19
   1   8   1 823.966 77.2421  56
   1   8   1 922.657 87.5671  98
   1   8   1 770.999 81.8496  60
  -1  -8  -1 769.911 80.0501 107
  -1  -8  -1 778.836 82.9760  81
   1   8   1 806.368 79.2359  79
  -1  -8  -1 834.545 79.3642  49
   1   8   1 928.217 85.4929  43
  -1  -8  -1 871.983 85.8659 102
   1   8   1 733.889 70.2281  58
  -1  -8  -1 813.699 84.7969  76
  -1  -8  -2 11009.9 298.624  33
   1   8   2 9504.59 268.959  56
  -1  -8  -2 9830.71 273.582 107
   1   8   2 10049.1 282.107 103
  -1  -8  -2 10124.6 296.363  42
   1   8   2 9448.92 276.074  73
   1   8   2 9918.14 282.657  60
   1   8   2 9844.99 265.017  58
  -1  -8  -2 9903.87 276.348 100
  -1  -8  -2 9794.07 276.551 101
  -1  -8  -2 10782.2 310.725  81
   1   8   2 9849.22 275.899  98
   1   8   2 9588.66 270.574  97
   1   8   2 9659.34 248.763  75
   1   8   2 9716.67 257.977  79
  -1  -8  -2 9822.64 274.965 102
  -1  -8  -2 10215.7 280.894  74
   1   8   2 9367.71 279.942  43
  -1  -8  -2 9908.98 284.860  76
  -1  -8  -2 10040.3 283.383  19
   1   8   2 9526.02 274.746 105
   1   8   2 9578.07 277.239 104
  -1  -8  -2 10071.1 267.558  49
   1   8   3 510.750 70.3352  73
   1   8   3 606.590 68.3674 104
  -1  -8  -3 460.638 58.6117 107
   1   8   3 539.234 63.5178 105
  -1  -8  -3 546.061 76.1091  42
   1   8   3 516.867 69.5068  43
  -1  -8  -3 587.157 67.6391 102
   1   8   3 497.865 69.3627  60
   1   8   3 535.879 67.6882  58
  -1  -8  -3 642.738 74.6882  74
  -1  -8  -3 569.096 66.0359 101
   1   8   3 533.342 68.8091  56
   1   8   3 542.517 65.6105 103
  -1  -8  -3 571.338 74.2333  33
  -1  -8  -3 587.764 78.1325  81
  -1  -8  -3 517.859 64.0406  19
  -1  -8  -3 524.531 63.2161 100
   1   8   3 534.052 63.3455  98
  -1  -8  -3 500.549 61.8270  49
   1   8   3 623.514 67.8359  97
  -1  -8  -3 523.436 68.9641  76
  -1  -8  -4 9499.49 279.541  33
   1   8   4 9753.53 277.374  73
   1   8   4 9760.30 254.933  71
   1   8   4 9318.82 282.515  43
  -1  -8  -4 9250.43 286.179  81
   1   8   4 9455.71 276.963  58
   1   8   4 9446.41 262.231   9
  -1  -8  -4 9919.28 275.409  74
   1   8   4 9548.77 281.418  56
   1   8   4 9417.05 276.394  60
  -1  -8  -4 9620.47 272.377  76
   1   8   5 9423.04 275.049  43
  -1  -8  -5 9703.03 264.970  74
   1   8   5 9558.13 266.921  73
  -1  -8  -5 9522.31 281.155  81
   1   8   5 9529.80 279.935  56
   1   8   5 9038.98 265.801  60
  -1  -8  -5 9319.11 256.444  76
   1   8   5 9214.49 277.068  58
   1   8   5 9331.51 257.944  71
  -1  -8  -5 9424.85 268.273  33
   1   8   5 9695.63 258.831   9
   1   8   6 6669.25 208.732  73
   1   8   6 6898.95 221.531  43
   1   8   6 7063.79 205.134  25
   1   8   6 6853.25 230.842  58
   1   8   6 6547.78 202.420   9
  -1  -8  -6 6427.36 203.685  74
   1   8   6 6591.79 215.566  71
   1   8   7 366.861 54.0969  71
   1   8   7 397.854 60.5137  58
   1   8   7 373.362 50.3308  25
   1   8   8 3348.31 134.582  25
   1   8   8 3138.02 133.212  71
   1   8   9 1221.60 70.1469  17
   1   8   9 1329.64 73.3514  71
   1   8   9 1344.34 61.9393  51
   1   8   9 1195.72 58.8867  26
   1   8  10 698.319 40.5694  17
  -1  -9   1 16.4089 10.2066 101
   1   9  -1 31.0470 13.8891  98
   1   9  -1 29.9850 12.7036 103
  -1  -9   1 45.5427 14.2047  76
   1   9  -1 29.9602 12.1195  97
  -1  -9   1 15.4221 10.2137 102
   1   9  -1 9.50421 12.0903 104
  -1  -9   1 6.47091 9.23213 100
  -1  -9   1 3.45882 8.89633 107
   1   9  -1 13.7106 10.8552 105
   1   9  -1 8.86461 10.9831  79
  -1  -9   0 25.3902 14.9391  74
  -1  -9   0 21.5388 15.6997 107
   1   9   0 21.9683 17.4441 105
  -1  -9   0 50.4867 19.4190 101
  -1  -9   0 57.6523 20.2124 100
   1   9   0 54.2446 20.5068  98
   1   9   0 43.8574 19.2495 104
   1   9   0 15.1077 17.4463  60
   1   9   0 46.8440 19.1766 103
  -1  -9   0 45.0109 17.8787  33
  -1  -9   0 50.9011 20.7371  76
   1   9   0 48.4237 19.1536  97
   1   9   0 33.9312 18.7823  73
  -1  -9   0 50.6697 18.0472 102
  -1  -9   0 27.0709 16.9161  81
   1   9   0 37.9493 16.1398  79
  -1  -9   0 43.4803 16.5696  49
   1   9   1 1682.74 91.3902 103
  -1  -9  -1 1585.39 84.6323  74
  -1  -9  -1 1667.48 90.1117 100
   1   9   1 1675.93 91.1166 105
  -1  -9  -1 1643.30 78.4839  49
  -1  -9  -1 1661.27 89.3250 102
   1   9   1 1685.66 89.9651  97
  -1  -9  -1 1683.89 89.6269 107
   1   9   1 1682.92 81.3622  80
   1   9   1 1640.51 82.3680  43
   1   9   1 1674.85 92.1814  73
   1   9   1 1713.17 93.5316  60
  -1  -9  -1 1750.71 93.4849  33
  -1  -9  -1 1639.84 90.9451  19
   1   9   1 1686.84 90.4433  98
  -1  -9  -1 1769.54 95.6329  81
  -1  -9  -1 1634.16 89.0921 101
   1   9   1 1668.71 91.3485 104
  -1  -9  -1 1582.15 88.1902  42
  -1  -9  -1 1697.92 92.5219  76
  -1  -9  -2 1230.24 86.2830  81
  -1  -9  -2 1118.63 80.1210  33
  -1  -9  -2 1206.02 77.9898 107
  -1  -9  -2 1107.36 67.4270  49
   1   9   2 1207.49 85.2077  73
  -1  -9  -2 1210.18 78.1186 101
  -1  -9  -2 1160.16 77.4327  19
  -1  -9  -2 1163.43 75.8516 100
   1   9   2 1216.53 86.0553  60
  -1  -9  -2 1131.12 81.0783  76
  -1  -9  -2 1142.01 76.0451  74
  -1  -9  -2 1159.23 76.2739 102
  -1  -9  -2 1181.13 85.2623  42
   1   9   2 1212.64 82.8515  43
   1   9   2 1228.62 80.8456  80
   1   9   2 986.147 64.9061  58
  -1  -9  -3 11056.5 249.536  47
  -1  -9  -3 10959.6 265.450  81
  -1  -9  -3 11106.0 220.064 101
  -1  -9  -3 11084.3 224.259  19
   1   9   3 10390.3 230.027  58
  -1  -9  -3 11186.1 222.097 100
   1   9   3 11202.4 258.900  60
   1   9   3 10987.6 253.253  73
  -1  -9  -3 10951.1 218.731 102
  -1  -9  -3 11145.8 219.408 107
   1   9   3 10949.1 260.050  43
  -1  -9  -3 11105.7 256.500  33
  -1  -9  -3 11089.6 267.205  42
  -1  -9  -3 11019.7 235.842  74
  -1  -9  -3 11156.6 248.891  76
  -1  -9  -4 185.104 34.2406  74
   1   9   4 202.907 38.9020  73
  -1  -9  -4 122.757 34.9914  42
   1   9   4 190.621 38.2552  58
  -1  -9  -4 213.831 37.0045  76
  -1  -9  -4 206.424 39.8995  33
   1   9   4 194.523 40.7801  60
  -1  -9  -4 204.038 41.1681  81
   1   9   4 207.338 40.9531  43
  -1  -9  -5 20650.4 331.691  33
  -1  -9  -5 18854.0 284.138  74
   1   9   5 19197.0 323.687  73
   1   9   5 19981.1 292.027  71
  -1  -9  -5 17923.3 362.478  42
  -1  -9  -5 20201.0 344.719  81
   1   9   5 19968.4 345.177  43
   1   9   5 19644.9 320.285  60
   1   9   5 20750.9 342.799  80
   1   9   5 18866.2 338.097  58
  -1  -9  -5 19044.6 292.628  76
   1   9   6 299.760 38.7551  71
  -1  -9  -6 310.631 41.3052  33
   1   9   6 242.919 40.0734  58
  -1  -9  -6 303.241 46.8804  42
   1   9   6 305.365 41.7223  43
  -1  -9  -6 281.461 40.6952  81
   1   9   6 265.958 39.3155  80
  -1  -9  -7 6914.19 151.000  33
  -1  -9  -7 6649.12 180.520  42
   1   9   8 1286.31 64.2652  71
   1   9   8 1237.14 60.7240  23
  -1 -10  -3 1041.28 51.5083  81
  -1 -10  -4 252.426 28.8190  42
  -1 -10  -4 551.643 37.7190  33
   1  10   4 565.162 39.5744  80
   1  10   4 365.043 32.1595  73
  -1 -10  -4 402.612 33.7513  81
  -1 -10  -5 259.575 27.7019  47
   1  10   5 318.410 29.6038  80
  -2   9   5 2223.32 77.2429   9
   2  -9  -5 2128.40 74.2721  47
   2  -9  -5 2094.18 74.6748  70
  -2   9   5 2338.25 79.2685  80
   2  -9  -4 324.302 31.4702  70
  -2   9   4 251.911 29.6757  73
  -2   9   4 359.419 32.4336  80
  -2   9   4 323.088 31.9824   9
   2  -9  -4 282.623 30.3447  47
   2  -9  -3 506.807 36.5585  70
   2  -9  -3 601.762 41.0641  47
  -2   9   3 553.393 38.9103   9
  -2   8   8 47.0166 15.5041  23
   2  -8  -8 53.5538 15.5721  46
  -2   8   8 57.4916 17.3349  71
   2  -8  -7 9.57242 11.7991  47
  -2   8   7 15.3556 14.6798  23
  -2   8   7 3.43120 18.6183   9
  -2   8   7 25.4837 17.1643  71
   2  -8  -7-3.28024 12.5039  70
  -2   8   6 16998.9 257.347  71
  -2   8   6 17891.7 309.737   9
  -2   8   6 17646.4 299.196  80
  -2   8   6 16586.7 307.895  73
   2  -8  -6 17320.1 285.902  47
  -2   8   6 17042.4 268.836  23
  -2   8   5 7986.58 217.550   9
   2  -8  -5 7892.37 199.978  42
   2  -8  -5 8350.87 218.283  47
  -2   8   5 8447.98 186.341  23
  -2   8   5 8575.36 223.172  80
  -2   8   5 8053.54 221.655  73
   2  -8  -5 8400.89 226.706  46
  -2   8   4 16305.0 321.251  73
  -2   8   4 16303.5 289.984  55
   2  -8  -4 17239.2 311.468  42
  -2   8   4 16860.5 320.300   9
   2  -8  -4 16887.8 326.179  46
  -2   8   4 17288.5 322.030  80
   2  -8  -4 17276.7 327.291  47
  -2   8   4 15784.8 326.351  60
  -2   8   3 43.8332 24.3219  75
  -2   8   3 68.8375 31.9489   9
  -2   8   3 59.4940 28.3966  60
   2  -8  -3 73.2740 26.5974  42
   2  -8  -3 136.545 29.3744  81
   2  -8  -3 65.3469 21.6705  33
   2  -8  -3 101.205 30.6202  46
   2  -8  -3 90.8780 28.3337  47
  -2   8   3 94.5282 31.2869  79
  -2   8   3 134.424 35.7279  55
  -2   8   3 121.061 33.4863  80
  -2   8   3 90.3253 34.6755  73
   2  -8  -2 1364.92 81.1694 100
   2  -8  -2 1416.45 82.5359  33
   2  -8  -2 1419.60 76.4744  76
   2  -8  -2 1458.82 87.7248  46
   2  -8  -2 1406.04 89.0111  70
  -2   8   2 1470.25 89.4020  55
  -2   8   2 1312.28 87.5040  75
   2  -8  -2 1423.53 83.0676 101
  -2   8   2 1262.40 86.1962  60
   2  -8  -2 1338.38 89.7498  42
   2  -8  -2 1396.69 81.6272 102
   2  -8  -2 1423.26 81.6466  20
   2  -8  -2 1362.40 80.9169  99
   2  -8  -2 1431.89 92.7018  47
  -2   8   2 1375.89 90.7453  79
  -2   8   2 1407.38 83.8902  80
   2  -8  -2 1409.79 84.7563  81
  -2   8   2 1200.13 84.0209  73
   2  -8  -2 1358.42 79.9916 107
   2  -8  -1 8654.46 205.032  47
  -2   8   1 8516.90 204.156 105
   2  -8  -1 8548.29 200.880  99
  -2   8   1 7703.12 177.428  73
  -2   8   1 8787.69 206.958 103
   2  -8  -1 8642.24 211.016  42
  -2   8   1 7683.83 185.156  60
  -2   8   1 8657.60 202.532  55
   2  -8  -1 8412.43 184.243  76
   2  -8  -1 8685.23 201.718  81
   2  -8  -1 8624.30 202.673 101
  -2   8   1 8662.16 202.384  97
   2  -8  -1 8531.16 200.618 100
   2  -8  -1 8607.93 202.281 102
  -2   8   1 8189.25 210.710  79
   2  -8  -1 8452.01 199.399 107
  -2   8   1 8549.42 204.242 106
  -2   8   1 8834.82 206.254 104
   2  -8  -1 8612.80 200.702  20
  -2   8   1 8495.38 209.373  75
   2  -8   0 140.966 26.6855  81
  -2   8   0 115.915 28.3365  75
  -2   8   0 142.918 28.6546 106
   2  -8   0 125.144 25.4001 107
  -2   8   0 151.690 29.9017 105
   2  -8   0 168.641 29.0683 102
  -2   8   0 133.390 27.2393  97
  -2   8   0 139.925 27.2123 103
  -2   8   0 150.828 28.2813  55
   2  -8   0 150.664 27.5494  99
   2  -8   0 130.055 26.9040 101
   2  -8   0 147.165 28.8968  42
   2  -8   0 155.896 28.7633 100
   2  -8   0 130.959 25.1918  20
  -2   8   0 121.098 27.7311  79
  -2   8   0 162.259 29.7741 104
   2  -8   0 128.944 23.7149  76
   2  -8   1 660.164 45.0924  99
   2  -8   1 654.741 44.2842 100
  -2   8  -1 726.727 47.2383 105
   2  -8   1 650.063 44.3479  20
   2  -8   1 624.879 42.6688  81
  -2   8  -1 697.070 46.1524  97
  -2   8  -1 528.257 40.2308  79
   2  -8   1 594.242 39.3657  76
   2  -8   1 621.280 43.5617  32
  -2   8  -1 645.964 42.1641  61
   2  -8   1 660.266 44.5710 102
  -2   8  -1 630.404 43.6271  55
  -2   8  -1 628.634 44.5917 103
  -2   8  -1 645.713 43.8804  75
   2  -8   1 683.748 45.4600 101
  -2   8  -1 737.922 47.7361 104
   2  -8   1 661.089 44.4052  42
  -2   8  -1 636.421 44.5023 106
   2  -8   1 651.285 43.9988 107
  -2   7   9 18643.0 257.467  17
  -2   7   9 18337.0 263.227  71
  -2   7   8 11985.2 233.715  17
  -2   7   8 11594.6 245.793  23
  -2   7   8 11875.0 248.334  71
  -2   7   7 8802.80 234.095  71
   2  -7  -7 9194.92 219.252  47
  -2   7   7 9680.69 259.018   9
  -2   7   7 9699.50 224.227  17
  -2   7   7 9104.29 241.005  23
  -2   7   7 9496.49 237.737  80
  -2   7   6 27264.7 442.804  80
  -2   7   6 26673.9 459.542  73
   2  -7  -6 26165.6 398.460  42
  -2   7   6 26138.8 413.513  71
  -2   7   6 26179.9 402.512  55
  -2   7   6 26183.7 451.053   9
  -2   7   6 27262.3 375.375  17
  -2   7   6 26000.0 418.171  23
  -2   7   5 19427.3 400.602  73
  -2   7   5 18273.2 358.783  55
  -2   7   5 19243.0 349.122  71
  -2   7   5 18266.6 386.857   9
   2  -7  -5 19917.2 375.032  42
  -2   7   5 18767.9 362.288  75
  -2   7   5 18126.5 354.510  23
  -2   7   5 18490.7 397.284  60
  -2   7   5 18843.2 386.458  80
   2  -7  -4 65500.8 742.639  47
  -2   7   4 67136.1 624.062  71
  -2   7   4 67178.6 656.823  23
  -2   7   4 64081.3 751.079  60
  -2   7   4 65010.3 708.163  79
  -2   7   4 65453.7 731.880  80
  -2   7   4 62848.7 735.828  43
  -2   7   4 65054.7 704.726  55
  -2   7   4 64722.2 737.753   9
  -2   7   4 64844.0 708.644  75
  -2   7   4 66217.1 747.555  73
   2  -7  -4 67845.8 733.154  42
  -2   7   3 1733.71 130.562  60
  -2   7   3 1946.92 129.151  73
   2  -7  -3 1961.06 131.786  47
  -2   7   3 1796.83 123.584  75
  -2   7   3 1851.15 128.944  43
  -2   7   3 1928.99 127.560  80
   2  -7  -3 2015.02 117.055  33
   2  -7  -3 1860.36 119.931  81
  -2   7   3 1861.58 123.456  55
   2  -7  -3 1950.84 129.138  42
  -2   7   3 1773.48 121.739  79
   2  -7  -2 11684.7 289.362  33
  -2   7   2 11304.4 300.128  73
  -2   7   2 11967.9 300.902 104
   2  -7  -2 11418.1 312.220  47
  -2   7   2 11034.9 304.336  60
   2  -7  -2 11032.0 301.417  46
   2  -7  -2 11790.8 296.846 102
   2  -7  -2 11609.0 293.864 107
  -2   7   2 11848.6 298.356  98
   2  -7  -2 11673.3 296.969 101
  -2   7   2 11905.6 298.045  97
   2  -7  -2 11414.2 276.692  76
   2  -7  -2 11826.2 297.169 100
  -2   7   2 11360.1 301.555  75
  -2   7   2 11705.6 298.463 105
  -2   7   2 11251.3 299.541  55
   2  -7  -2 11600.0 314.887  42
  -2   7   2 11627.0 298.601 103
   2  -7  -2 11165.7 295.020  81
  -2   7   2 11302.3 291.359  80
  -2   7   2 11628.4 278.012  61
  -2   7   2 11251.7 302.830  79
  -2   7   1 5355.75 206.371 104
  -2   7   1 5175.86 189.452  61
  -2   7   1 4967.28 198.115  98
   2  -7  -1 4959.71 200.470  47
   2  -7  -1 4907.25 190.387  46
  -2   7   1 5140.60 200.214  75
  -2   7   1 5289.02 202.297  97
  -2   7   1 5034.07 195.616  55
  -2   7   1 4818.85 185.022  73
   2  -7  -1 5228.60 207.802  42
   2  -7  -1 5019.03 197.483 100
  -2   7   1 5300.33 205.735 103
  -2   7   1 5076.99 182.929  80
  -2   7   1 4847.89 190.345  60
   2  -7  -1 5131.18 191.739  33
   2  -7  -1 5067.73 198.567 101
   2  -7  -1 5225.87 200.668 102
  -2   7   1 5017.24 203.206  79
   2  -7  -1 5199.17 200.163  81
  -2   7   1 4987.26 200.004 105
   2  -7  -1 5168.22 198.881 107
  -2   7   1 4995.67 181.722  77
   2  -7  -1 4948.57 187.746  76
   2  -7   0 17725.0 347.828  33
   2  -7   0 17292.8 349.699  47
  -2   7   0 17112.4 315.913  73
  -2   7   0 17763.0 365.743  97
   2  -7   0 17251.6 359.411 100
   2  -7   0 17601.7 329.161  70
  -2   7   0 17774.1 330.349  60
  -2   7   0 17955.1 368.001  98
   2  -7   0 17256.0 360.212 101
  -2   7   0 17401.0 330.555  77
   2  -7   0 17833.8 365.442  42
  -2   7   0 17562.1 353.791  75
  -2   7   0 17574.9 367.677 104
  -2   7   0 17664.5 344.454  61
   2  -7   0 17252.4 343.130  76
  -2   7   0 17668.1 368.786 103
   2  -7   0 17309.7 359.239 102
   2  -7   0 17373.0 357.441  81
  -2   7   0 17247.7 353.984  79
  -2   7   0 17622.9 349.321  55
  -2   7   0 17672.0 367.894 105
   2  -7   0 17850.5 363.313 107
  -2   7  -1 2601.87 133.681 104
   2  -7   1 2666.19 134.074  99
   2  -7   1 2503.64 119.297  47
   2  -7   1 2604.00 131.944 100
   2  -7   1 2506.89 129.518 101
  -2   7  -1 2598.37 133.502 105
   2  -7   1 2564.50 131.539 102
  -2   7  -1 2453.26 129.638  98
  -2   7  -1 2467.07 129.345  97
   2  -7   1 2487.42 128.153  81
  -2   7  -1 2612.82 133.968 106
  -2   7  -1 2410.34 123.298  75
  -2   7  -1 2681.86 125.214  77
   2  -7   1 2523.03 128.928  42
  -2   7  -1 2610.93 118.099  87
  -2   7  -1 2628.88 127.761  55
   2  -7   1 2555.72 131.237  20
  -2   7  -1 2450.96 124.480  61
  -2   7  -1 2321.22 124.009  79
   2  -7   1 2501.86 128.603 107
  -2   7  -1 2482.45 131.597 103
   2  -7   1 2453.33 123.957  76
  -2   7  -2 3318.94 120.365  87
   2  -7   2 3088.34 115.588  30
  -2   7  -2 3369.33 135.110 104
   2  -7   2 3303.06 131.285 107
   2  -7   2 3300.09 130.548  20
  -2   7  -2 3259.37 133.435 103
  -2   7  -2 3208.66 123.750  75
   2  -7   2 3396.36 132.903  99
  -2   7  -2 3278.46 131.969  97
   2  -7   2 3387.40 132.710 100
   2  -7   2 3477.92 133.563  42
  -2   7  -2 3250.87 131.736 106
   2  -7   2 3395.29 134.117 101
  -2   7  -2 3135.33 130.658 105
  -2   7  -2 3402.34 130.237  61
   2  -7   2 3386.52 133.639 102
   2  -7   2 3408.49 132.311  81
  -2   7  -2 3088.05 123.469  79
  -2   7  -2 3374.70 126.855  55
  -2   7  -2 3266.91 124.033  77
   2  -7   2 3429.95 129.825  76
   2  -7   3 25.6192 12.9782  76
  -2   7  -3 30.6701 14.0505  75
  -2   7  -3 75.9413 19.8780  61
  -2   7  -3 43.4931 17.0561  55
   2  -7   3 49.5983 15.6932  42
  -2   7  -3 23.3081 13.3703 103
   2  -7   3 46.9025 15.3832  32
   2  -7   3 44.6099 16.0481  99
  -2   7  -3 46.3146 17.3903  87
   2  -7   3 68.0450 17.8796 100
  -2   7  -3 42.6468 14.7700 105
  -2   7  -3 63.7925 17.0266  97
   2  -7   3 41.0803 14.8634  54
   2  -7   3 44.4961 14.0602 102
   2  -7   3 58.2779 16.4947 101
  -2   7  -3 58.8771 16.7190 104
   2  -7   3 50.4942 15.2865  20
   2  -7   3 63.5067 17.8206  81
   2  -7   3 53.7549 16.5288 107
  -2   7  -3 57.1524 17.3032 106
  -2   7  -3 41.9321 17.7968  77
  -2   6  10 1442.74 73.5896  17
  -2   6  10 1317.26 72.1854  11
  -2   6   9 5816.33 176.899  17
  -2   6   9 5675.85 167.820  23
  -2   6   9 5969.54 175.840  26
  -2   6   9 5965.23 174.820  51
  -2   6   9 5548.66 170.253  71
  -2   6   8 236.766 44.8894  17
  -2   6   8 227.866 47.5679   9
  -2   6   8 243.598 43.8469  23
  -2   6   8 284.540 44.4793  26
  -2   6   8 265.569 44.4998  51
  -2   6   8 206.087 42.4433  71
  -2   6   7 1505.85 108.787  71
  -2   6   7 1629.17 103.976  26
  -2   6   7 1779.77 108.554  51
  -2   6   7 1567.66 118.140   9
  -2   6   7 1581.77 108.130  17
  -2   6   7 1550.65 105.451  55
  -2   6   7 1597.35 107.634  80
  -2   6   6 261.165 48.0675  17
  -2   6   6 230.869 49.9770  71
  -2   6   6 236.595 47.1484  80
  -2   6   6 248.576 50.5273  55
  -2   6   6 238.091 47.6066  75
  -2   6   6 284.632 57.5159  73
  -2   6   6 290.873 56.4692   9
  -2   6   5 9.49534 27.0427  75
  -2   6   5 3.97588 27.8556  73
  -2   6   5 11.0883 26.8945  60
  -2   6   5-48.9686 34.4673   9
  -2   6   5 17.7739 19.8318  17
  -2   6   5-11.1141 27.6556  55
  -2   6   5-7.42261 24.6657  80
  -2   6   5 28.4203 30.6234  79
  -2   6   4 38230.7 524.644  71
  -2   6   4 37409.8 579.268  73
  -2   6   4 37305.2 556.591  79
  -2   6   4 36757.8 527.177  23
   2  -6  -4 38287.6 571.686  42
  -2   6   4 36627.4 571.972  43
  -2   6   4 36964.2 564.162  55
  -2   6   4 36851.1 561.163  75
  -2   6   4 37122.1 570.199  80
  -2   6   4 37578.3 590.494  60
  -2   6   3 6371.32 238.432  73
  -2   6   3 6486.81 237.201  79
   2  -6  -3 6496.27 215.796  33
  -2   6   3 6754.65 227.923  58
   2  -6  -3 6928.56 418.943   1
  -2   6   3 6609.42 239.885  80
  -2   6   3 6344.39 242.068  43
   2  -6  -3 6471.28 416.811  39
  -2   6   3 6391.23 212.292  23
  -2   6   3 6517.97 237.310  55
  -2   6   3 6154.27 240.322  60
  -2   6   3 6185.30 235.463  75
   2  -6  -3 6488.82 227.605  81
   2  -6  -3 7023.59 244.902  42
   2  -6  -2 6773.32 422.310  62
   2  -6  -2 6895.32 230.671  33
   2  -6  -2 6805.25 248.672  47
   2  -6  -2 7119.75 227.630  76
  -2   6   2 6588.69 238.524  73
  -2   6   2 6781.14 237.738  98
   2  -6  -2 6674.94 233.677 107
   2  -6  -2 6761.04 234.509 100
  -2   6   2 6932.21 241.205 103
   2  -6  -2 7075.39 253.218  42
   2  -6  -2 6953.27 239.197 101
  -2   6   2 7041.90 231.084  61
  -2   6   2 6979.17 239.701  97
  -2   6   2 7103.58 225.593  77
  -2   6   2 7327.53 436.272  36
  -2   6   2 6541.89 244.193  60
  -2   6   2 6842.85 240.430 105
  -2   6   2 6444.24 241.797  43
   2  -6  -2 6910.66 238.548 102
   2  -6  -2 6794.15 234.528  81
  -2   6   2 6703.06 241.902  75
  -2   6   2 6542.27 236.450  80
  -2   6   2 6870.71 242.190  55
  -2   6   2 6593.98 241.352  79
  -2   6   2 7150.88 245.543 104
   2  -6  -1 62183.2 708.568  33
   2  -6  -1 63765.1 770.243  42
  -2   6   1 62634.2 711.654  73
  -2   6   1 62995.4 753.966 104
  -2   6   1 65933.7 673.937  87
  -2   6   1 63847.1 688.145  41
  -2   6   1 62884.7 724.438  60
  -2   6   1 62359.2 750.645  98
   2  -6  -1 61716.3 738.879 100
  -2   6   1 62788.3 712.319  61
   2  -6  -1 62198.1 744.767 101
   2  -6  -1 62410.0 744.894 102
   2  -6  -1 63540.6 748.060 107
  -2   6   1 61577.3 726.441  55
  -2   6   1 62942.7 755.799 105
  -2   6   1 60732.9 727.330  43
  -2   6   1 63753.8 759.023 103
  -2   6   1 64155.5 745.569  75
  -2   6   1 62081.3 695.093  77
   2  -6  -1 63015.8 733.067  81
  -2   6   1 63123.0 705.762  80
   2  -6  -1 64072.8 743.545  46
  -2   6   1 62334.7 738.784  79
   2  -6  -1 62559.4 748.493  47
  -2   6   1 62806.3 745.732  97
   2  -6  -1 62639.6 700.208  76
  -2   6   0 4591.26 200.570  75
   2  -6   0 4821.81 209.006 107
   2  -6   0 4533.33 204.017 100
   2  -6   0 4827.55 210.269 102
   2  -6   0 4644.81 194.416  46
  -2   6   0 4669.86 190.879  60
  -2   6   0 4523.32 206.861  98
  -2   6   0 4378.10 192.629  61
  -2   6   0 4415.12 199.168  79
  -2   6   0 4564.12 185.612  87
   2  -6   0 4744.73 209.945  42
   2  -6   0 4427.87 192.210  76
  -2   6   0 4587.64 209.814 105
  -2   6   0 4370.88 200.335  97
  -2   6   0 4523.74 186.487  73
  -2   6   0 4483.38 191.036  77
   2  -6   0 4868.26 211.868 101
  -2   6   0 4599.18 188.114  41
  -2   6   0 4481.88 171.629  69
  -2   6   0 4513.79 197.190  55
  -2   6   0 4536.83 206.998 103
  -2   6   0 4675.24 210.142 104
   2  -6   0 4552.98 194.996  33
   2  -6   0 4590.40 201.530  81
  -2   6   0 4422.31 178.633  80
   2  -6   0 4593.43 200.273  47
   2  -6   1 20051.8 407.959  33
  -2   6  -1 19364.5 408.262  75
   2  -6   1 22945.9 449.004 107
   2  -6   1 23807.8 436.266  47
   2  -6   1 23714.8 414.709  46
   2  -6   1 22554.7 449.325 101
  -2   6  -1 23498.3 389.758  69
   2  -6   1 25536.1 449.637  30
   2  -6   1 24228.8 411.908  70
  -2   6  -1 23860.3 427.041  87
  -2   6  -1 24436.4 470.745 104
  -2   6  -1 22884.6 430.614  55
  -2   6  -1 24006.3 463.518  97
  -2   6  -1 24076.5 466.148  98
   2  -6   1 20182.0 422.990  81
  -2   6  -1 23678.2 422.539  41
  -2   6  -1 23724.1 433.432  77
  -2   6  -1 23993.8 466.029 105
   2  -6   1 22607.7 449.186  42
   2  -6   1 21413.6 425.156  76
   2  -6   1 23126.0 454.525 102
  -2   6  -1 23510.5 463.360 103
  -2   6  -1 23719.2 441.987  61
  -2   6  -1 19726.6 406.872  79
   2  -6   1 22148.7 443.190 100
  -2   6  -2 7762.47 253.419  98
  -2   6  -2 7878.79 240.678  75
   2  -6   2 7589.02 218.132  74
   2  -6   2 7719.18 229.215  47
   2  -6   2 8188.58 253.409  30
   2  -6   2 8048.30 254.971 100
   2  -6   2 7855.18 253.098  42
  -2   6  -2 7735.38 254.485 104
  -2   6  -2 7709.61 251.770  97
  -2   6  -2 7702.92 234.131  41
  -2   6  -2 7765.59 239.430  87
   2  -6   2 7955.75 254.677 101
  -2   6  -2 7586.82 240.825  61
  -2   6  -2 7954.81 243.052  55
  -2   6  -2 7684.95 253.203 105
   2  -6   2 7853.15 251.174 107
  -2   6  -2 7829.79 256.497 103
   2  -6   2 8026.81 254.476 102
   2  -6   2 7378.40 247.759  81
  -2   6  -2 7920.53 240.649  79
   2  -6   2 7586.19 218.965  49
  -2   6  -2 7876.10 218.659  69
  -2   6  -2 7943.29 242.281  77
   2  -6   2 7519.48 243.344  76
  -2   6  -3 625.718 62.4569  75
   2  -6   3 590.048 57.0569  74
  -2   6  -3 581.920 65.4736 103
   2  -6   3 610.493 60.1435  49
   2  -6   3 648.736 68.4364  30
   2  -6   3 662.082 70.1641  42
   2  -6   3 662.834 67.9769  99
  -2   6  -3 661.943 67.2637  55
  -2   6  -3 608.934 67.0267 106
   2  -6   3 578.435 63.1771 102
  -2   6  -3 553.969 63.1501 104
  -2   6  -3 617.216 65.4256  61
  -2   6  -3 561.526 62.8937  87
  -2   6  -3 582.421 60.8482  79
   2  -6   3 634.153 65.9785 101
  -2   6  -3 641.198 67.2682  77
  -2   6  -3 537.629 62.0965 105
   2  -6   3 617.480 64.2766 100
  -2   6  -3 616.757 66.1349  41
  -2   6  -3 574.062 63.5376  97
   2  -6   3 558.235 61.4299 107
   2  -6   3 620.454 64.6131  20
   2  -6   3 540.239 64.3578  81
   2  -6   3 608.912 65.6561  76
  -2   6  -4 6223.01 150.914  75
   2  -6   4 6511.89 183.930  32
  -2   6  -4 6358.09 161.469 105
   2  -6   4 6163.31 178.956  30
  -2   6  -4 6304.81 161.006 103
  -2   6  -4 6287.33 160.140 104
  -2   6  -4 6585.32 170.345  41
  -2   6  -4 6302.10 158.685  97
  -2   6  -4 6420.46 167.486  61
  -2   6  -4 6480.14 165.556  55
  -2   6  -4 6518.28 172.864  87
   2  -6   4 5889.57 168.845  54
  -2   6  -4 6029.17 157.846 106
   2  -6   4 6424.88 174.264  42
   2  -6   4 6416.84 178.070  81
   2  -6   4 6307.60 151.562  74
  -2   6  -4 6519.17 170.878  77
   2  -6   4 6571.85 174.492  76
  -2   5  11 63.3245 17.3622  11
  -2   5  10 18522.7 287.762  17
  -2   5  10 18456.9 302.081  11
  -2   5  10 19500.9 310.048  26
  -2   5  10 19044.9 303.837  51
  -2   5   9 569.067 60.0062  71
  -2   5   9 346.115 54.7244  11
  -2   5   9 427.497 50.1248  23
  -2   5   9 487.007 59.1359  17
  -2   5   9 483.248 59.8493  51
  -2   5   9 444.788 58.2210  26
  -2   5   8 9981.15 274.489  17
  -2   5   8 10447.3 277.243  71
  -2   5   8 10847.0 286.538  26
  -2   5   8 10408.6 270.556  29
  -2   5   8 10172.5 267.022  82
  -2   5   8 10070.0 259.375  57
  -2   5   8 10606.9 282.756  51
  -2   5   7 2931.33 151.614  17
  -2   5   7 3063.43 157.473  71
  -2   5   7 2897.24 148.867  82
  -2   5   7 3219.00 158.774  26
  -2   5   7 2761.28 144.331  57
  -2   5   7 2997.45 153.081  55
  -2   5   7 2841.41 160.199   9
  -2   5   7 3223.59 157.874  51
  -2   5   7 2943.42 149.335  29
  -2   5   6 8086.97 249.340  17
   2  -5  -6 8643.88 453.678  39
  -2   5   6 7249.62 435.702  67
  -2   5   6 8033.37 256.002  71
  -2   5   6 8187.82 272.443  73
   2  -5  -6 9282.19 509.894  35
  -2   5   6 8309.88 271.361   9
  -2   5   6 7976.35 249.469  75
  -2   5   6 8608.54 250.270  26
  -2   5   6 8108.90 245.967  57
  -2   5   6 8029.55 253.640  80
  -2   5   6 8955.34 252.255  51
  -2   5   6 8111.22 255.489  55
  -2   5   5 2164.66 219.446   3
  -2   5   5 2132.00 138.812  73
  -2   5   5 2005.21 126.917  71
   2  -5  -5 2015.59 208.272   1
  -2   5   5 1709.40 201.245  67
  -2   5   5 2018.30 133.938  60
  -2   5   5 1991.04 125.641  43
  -2   5   5 2023.62 126.657  57
  -2   5   5 2240.27 135.442  55
  -2   5   5 1877.12 130.501   9
   2  -5  -5 2651.67 252.378  39
  -2   5   5 2224.56 120.799  51
  -2   5   5 2228.23 121.347  26
  -2   5   5 2047.64 128.267  75
  -2   5   5 2120.31 132.700  80
  -2   5   4 652.105 76.7230  75
  -2   5   4 701.382 80.7788  60
  -2   5   4 633.458 62.8388  17
  -2   5   4 819.017 144.677   3
  -2   5   4 710.106 72.5832  71
  -2   5   4 649.726 77.1200  73
   2  -5  -4 728.288 134.461  39
  -2   5   4 687.211 75.9270  58
  -2   5   4 744.649 133.872  67
  -2   5   4 595.482 72.7714  55
  -2   5   4 714.856 78.5639  80
  -2   5   4 586.709 68.9604  43
  -2   5   4 597.988 70.1810  79
  -2   5   3 4744.15 194.333  43
  -2   5   3 4780.90 194.483  75
  -2   5   3 4705.48 193.253  73
   2  -5  -3 4285.28 283.623  95
  -2   5   3 4827.70 186.326  58
  -2   5   3 3976.69 295.639  67
   2  -5  -3 3895.02 273.028  94
   2  -5  -3 4341.38 287.348  93
   2  -5  -3 4050.11 277.069  91
   2  -5  -3 5003.99 324.478  35
  -2   5   3 4741.47 196.611  60
   2  -5  -3 4694.76 309.839  62
  -2   5   3 4513.05 187.887  80
  -2   5   3 4386.20 287.011  96
  -2   5   3 4616.30 306.022  36
   2  -5  -3 4874.40 337.896  39
  -2   5   3 4709.79 319.004   3
   2  -5  -3 4151.52 281.410  90
  -2   5   3 4571.21 190.746  55
  -2   5   3 4529.75 170.108  71
  -2   5   3 4520.42 184.834  79
   2  -5  -3 4265.70 285.354  92
  -2   5   2 3858.56 173.849  75
   2  -5  -2 3626.44 156.446  33
  -2   5   2 3680.30 170.502  60
  -2   5   2 3353.31 267.755  67
   2  -5  -2 3536.92 276.500  92
  -2   5   2 3757.34 173.476  43
  -2   5   2 3992.76 165.827  77
   2  -5  -2 3597.76 172.014  42
   2  -5  -2 3492.27 160.619 107
  -2   5   2 3642.46 166.719 105
  -2   5   2 3541.34 156.726  61
   2  -5  -2 3271.05 263.654  93
   2  -5  -2 3604.06 293.167  39
   2  -5  -2 3737.67 287.301  62
  -2   5   2 3372.41 143.247  23
  -2   5   2 4043.84 286.788  36
   2  -5  -2 3231.92 263.779  90
   2  -5  -2 3609.83 165.820  19
  -2   5   2 3759.43 172.064  55
  -2   5   2 3569.71 162.272  97
   2  -5  -2 3127.60 258.895  95
   2  -5  -2 3566.87 162.143 100
  -2   5   2 3417.48 161.317 104
  -2   5   2 3471.58 160.898  98
   2  -5  -2 3357.00 159.301 102
   2  -5  -2 3645.84 257.876  35
   2  -5  -2 3647.04 164.351  81
   2  -5  -2 3263.29 263.603  91
  -2   5   2 3931.64 173.485  80
  -2   5   2 3779.93 171.253  79
  -2   5   2 3639.74 166.004 103
  -2   5   2 3926.31 173.828  73
  -2   5   2 3656.32 280.944   3
   2  -5  -2 3482.39 161.263 101
  -2   5   1 426.127 60.7421  77
  -2   5   1 506.548 67.6937  75
   2  -5  -1 472.496 65.0834  47
  -2   5   1 298.903 53.3420  73
   2  -5  -1 275.726 81.0763  90
   2  -5  -1 447.340 63.0348 100
   2  -5  -1 353.673 50.6142  33
   2  -5  -1 359.936 58.8391  42
  -2   5   1 359.303 59.8783 104
   2  -5  -1 426.937 61.4832  19
   2  -5  -1 291.712 80.7016  92
   2  -5  -1 546.404 114.511  39
   2  -5  -1 285.536 82.6626  93
  -2   5   1 330.736 88.1639   3
  -2   5   1 389.774 62.6043  79
  -2   5   1 337.366 54.1247  98
  -2   5   1 417.342 60.5542  97
   2  -5  -1 398.332 61.8958 101
  -2   5   1 446.143 66.9381  55
   2  -5  -1 418.768 58.4248 107
  -2   5   1 353.664 54.6385 103
   2  -5  -1 472.924 115.450  62
   2  -5  -1 258.156 81.0175  95
   2  -5  -1 324.290 49.8512  76
  -2   5   1 571.926 108.157  37
  -2   5   1 410.711 62.0936  60
  -2   5   1 503.599 63.0048  87
  -2   5   1 263.017 79.0335  67
   2  -5  -1 361.955 57.3278 102
  -2   5   1 357.137 56.3848  41
  -2   5   1 389.387 63.9382 105
   2  -5  -1 394.642 60.0264  81
  -2   5   1 409.504 60.1305  80
  -2   5   1 380.571 58.3123  61
  -2   5   1 359.711 55.4139  43
   2  -5  -1 360.721 94.6064  91
   2  -5   0 15786.0 630.584  93
  -2   5   0 16049.5 362.460  75
   2  -5   0 16028.2 352.666  33
  -2   5   0 17113.2 604.578   3
   2  -5   0 15692.0 628.705  91
  -2   5   0 16463.2 362.495  61
  -2   5   0 16473.1 376.469  97
  -2   5   0 15677.1 349.591  43
   2  -5   0 16346.0 382.551  42
  -2   5   0 15860.0 376.844 104
  -2   5   0 15808.1 350.794  77
  -2   5   0 16504.4 383.063 103
   2  -5   0 16479.0 384.541  19
   2  -5   0 16183.8 373.900 100
  -2   5   0 16220.4 379.936 105
  -2   5   0 15962.5 340.634  73
   2  -5   0 15561.8 367.548 101
   2  -5   0 16603.0 375.656 107
  -2   5   0 15876.8 371.322  98
  -2   5   0 15759.6 346.774  41
   2  -5   0 15682.7 362.231  81
   2  -5   0 15765.3 630.937  92
   2  -5   0 16348.1 375.694 102
   2  -5   0 15071.6 621.580  90
   2  -5   0 16336.8 360.181  46
  -2   5   0 16305.4 360.372  55
  -2   5   0 15759.2 343.748  87
  -2   5   0 15558.2 575.072  67
  -2   5   0 16105.5 606.418  37
   2  -5   0 18249.0 684.905  39
  -2   5   0 15321.0 336.231  60
   2  -5   0 15076.9 615.594  95
  -2   5   0 15908.5 332.662  80
  -2   5   0 16044.9 365.601  79
   2  -5   0 17304.1 653.115  62
  -2   5   0 15724.5 329.133  69
   2  -5   0 16427.6 367.020  47
   2  -5   0 16092.2 358.327  76
   2  -5   1 2973.03 158.829  33
  -2   5  -1 2865.64 156.458  75
  -2   5  -1 3256.72 163.900  41
   2  -5   1 2938.49 159.485  47
  -2   5  -1 2285.87 221.686  67
  -2   5  -1 3007.75 160.100  55
  -2   5  -1 2973.80 150.227  69
   2  -5   1 3096.42 170.659  42
  -2   5  -1 2854.22 165.311 105
   2  -5   1 2866.57 285.167  93
   2  -5   1 2827.39 160.768 107
  -2   5  -1 2870.93 165.479 103
   2  -5   1 2917.59 168.633  19
  -2   5  -1 2799.26 163.989 104
   2  -5   1 2931.58 165.245 101
   2  -5   1 2947.32 166.207 102
   2  -5   1 2857.78 161.675 100
   2  -5   1 2953.46 158.191  76
   2  -5   1 2959.25 287.830  95
  -2   5  -1 3034.56 157.725  87
   2  -5   1 2830.16 280.438  92
   2  -5   1 2387.80 255.147  91
   2  -5   1 2637.72 270.781  90
   2  -5   1 3293.45 295.286  39
  -2   5  -1 2973.50 157.819  77
  -2   5  -1 2975.64 159.417  61
   2  -5   1 2790.51 159.792  81
   2  -5   1 2861.09 152.550  46
  -2   5  -1 2826.43 155.977  79
  -2   5  -1 3567.77 300.342  37
  -2   5  -1 2878.09 164.446  98
  -2   5  -1 2941.23 165.595  97
   2  -5   2 23136.8 448.040  33
  -2   5  -2 23559.7 439.974  75
   2  -5   2 24637.9 433.337  74
  -2   5  -2 24010.5 451.638  61
  -2   5  -2 23011.6 465.143 104
   2  -5   2 24134.1 420.808  46
   2  -5   2 23258.9 463.400 102
   2  -5   2 24593.5 478.527  30
  -2   5  -2 23000.9 463.553 105
   2  -5   2 23463.0 463.509 100
   2  -5   2 23822.5 467.590 101
   2  -5   2 23744.8 465.262 107
  -2   5  -2 24128.6 453.351  87
   2  -5   2 24457.8 475.659  42
  -2   5  -2 23163.5 463.260  97
  -2   5  -2 24158.9 448.333  77
   2  -5   2 23015.8 452.558  76
  -2   5  -2 23929.0 447.098  55
  -2   5  -2 22698.1 462.629  98
   2  -5   2 23880.0 440.988  47
  -2   5  -2 23670.8 471.474 103
   2  -5   2 22954.5 461.599  81
  -2   5  -2 23488.0 441.597  41
  -2   5  -2 23711.1 424.952  69
  -2   5  -2 24106.1 445.434  79
   2  -5   2 24272.4 432.190  49
   2  -5   3 528.545 69.2074 107
  -2   5  -3 443.357 62.4867  75
  -2   5  -3 455.868 67.8579  98
   2  -5   3 690.679 75.6306  74
  -2   5  -3 540.305 70.2133  69
   2  -5   3 489.648 62.7975  47
   2  -5   3 471.318 69.7451  30
   2  -5   3 425.701 66.2244  42
  -2   5  -3 484.255 69.8563 105
   2  -5   3 494.425 67.3972 102
   2  -5   3 508.686 69.2028 101
   2  -5   3 464.760 64.8603  49
  -2   5  -3 515.938 69.8329  61
  -2   5  -3 443.348 69.2381 104
  -2   5  -3 480.916 68.3482  41
   2  -5   3 499.516 70.3064  81
   2  -5   3 458.821 66.3651 100
  -2   5  -3 412.011 64.3916  97
  -2   5  -3 474.216 66.2205  77
  -2   5  -3 471.910 67.3743 103
  -2   5  -3 526.726 71.0166  87
  -2   5  -3 486.165 67.9489  79
  -2   5  -3 551.085 72.8547  55
   2  -5   3 442.795 66.3835  76
   2  -5   4 94.3025 32.1209  74
  -2   5  -4 115.261 35.2472 106
  -2   5  -4 115.446 35.1598  97
   2  -5   4 76.7800 29.7245  30
  -2   5  -4 322.056 50.3225  55
   2  -5   4 108.922 32.0330 100
   2  -5   4 147.265 36.8656 101
   2  -5   4 85.2136 33.3631  42
  -2   5  -4 63.5833 30.5293 105
  -2   5  -4 108.320 34.0177 104
  -2   5  -4 163.155 38.3639  61
  -2   5  -4 109.151 41.9490  41
   2  -5   4 120.952 33.0400  99
   2  -5   4 107.858 35.8002  76
   2  -5   4 86.8795 30.5794 107
  -2   5  -4 127.344 35.5671  75
  -2   5  -4 126.651 42.3120  87
  -2   5  -4 178.335 43.4101  69
   2  -5   4 97.4798 30.3482  20
   2  -5   4 114.609 36.2345  81
  -2   5  -4 101.230 31.1808  79
  -2   5  -4 137.092 35.6060 103
   2  -5   4 88.7854 33.4208  49
  -2   5  -4 95.0918 38.4474  77
   2  -5   4 92.3396 27.7062 102
   2  -5   5 2289.94 108.995  74
   2  -5   5 2255.98 121.820  30
   2  -5   5 2326.47 115.544  81
   2  -5   5 2347.31 115.628  42
   2  -5   5 2310.34 116.220  54
  -2   5  -5 2476.18 108.359  61
  -2   5  -5 2424.45 115.638  87
   2  -5   5 2377.61 113.878  49
  -2   5  -5 2389.76 108.426  55
  -2   5  -5 2510.08 118.920  41
   2  -5   5 2383.27 120.958  32
  -2   5  -5 2326.52 109.090  69
  -2   5  -5 2432.60 112.667  77
   2  -5   5 2515.85 117.688  76
   2  -5   6 5523.53 124.899  74
  -2   5  -6 5815.09 129.399  69
  -2   5  -6 5769.97 135.044  41
  -2   5  -6 5838.39 128.647  87
   2  -5   6 5772.77 147.255  85
   2  -5   6 5585.60 135.383  54
  -2   5  -6 5644.61 118.275  77
   2  -5   6 5305.71 142.645  30
  -2   4  11 15215.5 219.310  29
  -2   4  11 15700.0 225.670  11
  -2   4  11 15152.7 216.566  82
  -2   4  10 22405.2 325.304  17
  -2   4  10 23148.7 361.196  26
  -2   4  10 22521.4 361.674  29
  -2   4  10 23203.2 358.839  51
  -2   4  10 22963.0 361.229  11
  -2   4  10 22404.1 355.933  82
  -2   4   9 15372.7 321.277  17
  -2   4   9 15775.6 327.276  57
  -2   4   9 15253.1 300.131  71
  -2   4   9 15395.1 340.237  82
  -2   4   9 14981.5 336.895  11
  -2   4   9 16155.1 348.152  26
  -2   4   9 15714.9 339.359  51
  -2   4   9 15961.5 331.386  54
  -2   4   9 14887.6 341.339  29
  -2   4   8 6691.74 228.061  17
  -2   4   8 7140.54 229.781  71
  -2   4   8 6951.95 245.085  29
  -2   4   8 6984.12 243.965  82
  -2   4   8 7414.29 245.727  54
  -2   4   8 7024.09 242.316  26
  -2   4   8 7206.63 244.267  51
  -2   4   8 7083.49 237.818  57
  -2   4   7 48749.6 621.272  17
  -2   4   7 50178.3 617.651  71
  -2   4   7 49828.0 647.310  29
  -2   4   7 53411.1 652.948  26
  -2   4   7 48711.0 643.649  82
  -2   4   7 51662.9 644.406  54
  -2   4   7 50314.3 638.671  57
  -2   4   7 49951.4 1124.84  67
  -2   4   7 51971.7 667.543   9
  -2   4   7 53768.3 652.184  51
   2  -4  -7 54213.0 1126.64  39
  -2   4   6 2721.21 142.919  75
  -2   4   6 2811.08 149.384  55
  -2   4   6 2910.74 149.757  71
  -2   4   6 2712.05 147.633  29
  -2   4   6 2583.30 145.717  82
  -2   4   6 2906.51 155.673  73
  -2   4   6 2645.81 245.917  67
  -2   4   6 2746.10 151.152   9
  -2   4   6 2911.04 147.598  26
   2  -4  -6 3042.98 257.235  39
  -2   4   6 2671.38 145.092  57
  -2   4   6 3055.88 149.784  51
  -2   4   6 2908.96 141.724  80
  -2   4   6 2939.44 148.649  54
   2  -4  -5 59240.1 993.995  62
  -2   4   5 55839.1 620.096  71
   2  -4  -5 59459.7 1103.47  39
  -2   4   5 59142.8 1009.72   3
  -2   4   5 57800.6 659.116  73
  -2   4   5 55756.7 643.210   9
  -2   4   4 3753.34 254.406   3
   2  -4  -4 4274.27 252.931  66
   2  -4  -4 4245.01 264.393  62
   2  -4  -4 4073.88 278.710  39
  -2   4   4 3742.66 264.307  67
   2  -4  -3 39757.9 741.757  94
   2  -4  -3 39638.0 744.371  91
   2  -4  -3 43501.6 798.206  64
   2  -4  -3 40459.5 745.305  92
  -2   4   3 40787.5 694.885   5
   2  -4  -3 42846.0 841.304  62
   2  -4  -3 40387.7 749.124  93
   2  -4  -3 42990.1 787.502  66
   2  -4  -3 40758.1 747.965  95
   2  -4  -3 43197.2 897.154  39
  -2   4   3 41498.9 761.370  96
   2  -4  -3 41414.6 757.603  90
  -2   4   3 46186.5 812.450  36
  -2   4   3 41454.3 846.782   3
  -2   4   3 40337.3 824.337  67
   2  -4  -2 466.706 96.3087  62
   2  -4  -2 424.256 84.4108  92
   2  -4  -2 394.902 80.2315  95
  -2   4   2 520.004 91.7614   3
   2  -4  -2 445.656 84.2969  93
   2  -4  -2 435.632 89.0359  39
   2  -4  -2 463.254 85.4045  91
   2  -4  -2 427.659 86.8115  64
  -2   4   2 417.150 89.3675  67
  -2   4   2 486.380 84.4708  37
   2  -4  -2 308.101 69.2925  66
  -2   4   2 388.394 76.5163  36
   2  -4  -2 340.794 72.5535  90
   2  -4  -1 52279.6 962.953  93
   2  -4  -1 51922.6 960.117  96
  -2   4   1 52310.4 993.362  94
   2  -4  -1 51530.4 957.298  91
  -2   4   1 53446.5 916.747  67
   2  -4  -1 57253.0 1054.62  39
   2  -4  -1 57429.8 1000.11  64
   2  -4  -1 57103.6 1017.79  62
   2  -4  -1 50925.4 949.539  95
   2  -4  -1 57552.9 941.828  66
   2  -4  -1 51413.8 955.567  92
   2  -4  -1 50829.7 954.610  90
  -2   4   1 56596.8 936.363  37
  -2   4   1 56147.5 971.939   3
   2  -4   0 17858.4 598.046  90
  -2   4   0 19973.5 633.907  65
   2  -4   0 18479.0 604.219  95
   2  -4   0 18375.7 603.382  96
   2  -4   0 20074.7 589.421  66
  -2   4   0 17598.9 606.965  94
   2  -4   0 17639.8 591.633  93
   2  -4   0 20181.3 633.447  62
   2  -4   0 21036.2 656.839  39
  -2   4   0 20239.4 600.567  37
   2  -4   0 18290.1 600.695  92
   2  -4   0 18514.8 605.100  91
  -2   4   0 19821.5 570.847  67
  -2   4   0 20330.2 584.260   3
  -2   4  -1 823.793 117.468   3
   2  -4   1 1107.68 169.944  39
   2  -4   1 803.566 131.279  92
   2  -4   1 810.189 130.762  93
  -2   4  -1 1096.13 152.114  65
   2  -4   1 698.067 127.447  90
   2  -4   1 801.298 132.440  91
   2  -4   1 1040.18 157.058  62
  -2   4  -1 878.769 135.110  37
   2  -4   1 951.200 143.123  95
   2  -4   1 1189.85 152.266  66
   2  -4   2 6338.87 226.167  33
  -2   4  -2 6409.64 219.390  75
   2  -4   2 6237.79 214.318  74
   2  -4   2 6384.82 237.505  19
   2  -4   2 6310.19 215.316  46
  -2   4  -2 6809.38 402.919  37
   2  -4   2 7235.03 424.879  39
   2  -4   2 6139.98 225.338 100
   2  -4   2 6582.56 237.616  42
  -2   4  -2 6417.62 235.416 103
   2  -4   2 5863.95 375.807  95
  -2   4  -2 6260.44 213.659  69
   2  -4   2 6367.08 234.446 101
  -2   4  -2 6648.38 227.783  41
  -2   4  -2 6715.50 406.296  65
   2  -4   2 6150.52 229.082 102
  -2   4  -2 6327.96 231.519  98
  -2   4  -2 6573.01 226.488  77
  -2   4  -2 6429.43 232.518  97
  -2   4  -2 6464.26 236.077 104
   2  -4   2 6576.41 226.745  47
   2  -4   2 6074.57 387.172  91
   2  -4   2 6116.55 383.528  93
  -2   4  -2 6273.63 233.489 105
   2  -4   2 5752.77 371.969  92
   2  -4   2 6364.77 239.228  22
  -2   4  -2 6832.96 226.596  55
   2  -4   2 6810.21 239.502  81
   2  -4   2 6377.82 230.970 107
   2  -4   2 6418.36 397.693  90
  -2   4  -2 6442.30 219.710  79
  -2   4  -2 6921.08 232.843  61
   2  -4   2 6352.24 217.024  49
   2  -4   2 6421.33 242.244  18
   2  -4   2 6501.71 230.942  76
  -2   4  -3 27395.2 458.226  75
   2  -4   3 25999.2 460.691  74
   2  -4   3 27970.1 468.463  47
  -2   4  -3 29907.0 881.172  65
   2  -4   3 27339.2 447.727  46
  -2   4  -3 28601.9 474.602  69
   2  -4   3 27220.4 496.748  42
  -2   4  -3 27137.1 489.243 105
  -2   4  -3 26986.3 488.854 104
   2  -4   3 29328.6 835.418   2
   2  -4   3 26665.9 829.588  94
  -2   4  -3 26731.6 485.929 103
  -2   4  -3 27199.8 488.028  98
   2  -4   3 27208.8 484.137 101
  -2   4  -3 26474.8 838.403  96
   2  -4   3 27402.5 483.665 100
   2  -4   3 27018.0 481.390 107
   2  -4   3 32359.1 935.926  39
  -2   4  -3 26832.3 466.395  61
  -2   4  -3 27075.6 484.077  97
  -2   4  -3 26694.1 473.299  41
   2  -4   3 25544.2 508.910  18
  -2   4  -3 32539.6 928.540  37
   2  -4   3 26194.7 818.241  91
  -2   4  -3 27719.9 469.346  55
   2  -4   3 27341.3 486.169 102
   2  -4   3 26256.4 819.343  93
   2  -4   3 26342.5 817.779  95
   2  -4   3 27410.4 472.154  49
   2  -4   3 26573.3 490.860  81
   2  -4   3 26550.6 826.952  92
   2  -4   3 26409.8 513.686  22
  -2   4  -3 26906.1 450.187  79
   2  -4   3 26578.6 831.078  90
  -2   4  -3 27247.3 470.965  77
   2  -4   3 27009.0 483.586  76
  -2   4  -4 23798.8 412.767  75
  -2   4  -4 22779.7 434.680  98
   2  -4   4 23025.2 430.903 100
  -2   4  -4 23066.6 438.662 104
  -2   4  -4 22858.9 436.333 105
   2  -4   4 24254.0 488.588  30
  -2   4  -4 23156.4 426.584  61
  -2   4  -4 23137.2 435.533  97
  -2   4  -4 22853.6 439.216  41
   2  -4   4 22275.0 439.222  49
  -2   4  -4 22582.5 439.058  87
   2  -4   4 23561.7 437.233 101
   2  -4   4 23252.2 440.959  74
   2  -4   4 22992.3 448.160  76
   2  -4   4 22231.3 475.871  22
  -2   4  -4 24360.0 434.809  55
   2  -4   4 22358.6 453.638  42
  -2   4  -4 23334.9 442.751 103
   2  -4   4 23353.7 408.944  47
  -2   4  -4 22539.1 426.024  69
   2  -4   4 23907.6 442.672 102
   2  -4   4 23048.7 459.349  81
   2  -4   4 23438.5 436.882 107
  -2   4  -4 23897.3 403.379  79
  -2   4  -4 23798.8 436.732  77
  -2   4  -5 577.392 62.9181 105
   2  -4   5 529.746 66.2228  74
  -2   4  -5 555.679 69.9620  69
   2  -4   5 573.273 73.9075  32
   2  -4   5 540.401 68.4367  42
   2  -4   5 590.226 76.4343  30
  -2   4  -5 593.097 65.8869  61
  -2   4  -5 578.004 66.6417  55
   2  -4   5 511.833 65.0184  76
  -2   4  -5 587.912 64.0447 103
   2  -4   5 560.023 70.9017  49
  -2   4  -5 626.844 65.7561  97
  -2   4  -5 591.783 64.7939 104
  -2   4  -5 499.025 60.5155 106
  -2   4  -5 577.612 71.8119  87
  -2   4  -5 510.173 66.6572  41
   2  -4   5 633.255 74.8399  81
  -2   4  -5 501.798 64.8942  77
   2  -4   6 21826.4 361.410  74
  -2   4  -6 21884.6 354.014  69
  -2   4  -6 21932.9 320.184  55
   2  -4   6 21714.4 387.490  30
  -2   4  -6 21930.3 354.587  41
   2  -4   6 21622.3 367.331  54
   2  -4   6 21709.6 347.809  76
   2  -4   6 21934.6 361.923  81
   2  -4   6 21602.0 369.740  32
  -2   4  -6 20887.7 338.228  87
  -2   4  -6 21587.7 328.691  77
   2  -4   6 22007.1 361.818  42
  -2   4  -7 2763.87 98.5893  69
  -2   4  -7 2306.04 94.0646  44
  -2   4  -7 2646.92 93.1281  41
   2  -4   7 2828.29 107.538  85
   2  -4   7 2726.08 100.096  54
  -2   4  -7 2409.32 76.2475  87
  -2   3  11 2107.74 90.3453  29
  -2   3  11 2075.43 88.8573  82
  -2   3  10 91.7646 30.6841  11
  -2   3  10 68.5227 30.4520  57
  -2   3  10 67.8510 29.5401  26
  -2   3  10 68.6842 28.7043  51
  -2   3  10 165.382 38.7974  29
  -2   3  10 157.769 38.9748  82
  -2   3   9 14801.2 309.696  17
  -2   3   9 14513.6 352.850  29
  -2   3   9 15873.3 329.660  12
  -2   3   9 15129.2 335.663  26
  -2   3   9 14742.5 317.691  59
  -2   3   9 14152.2 345.227  82
  -2   3   9 14906.0 337.952  57
  -2   3   9 14071.8 334.100  11
  -2   3   9 15135.3 326.728  54
  -2   3   9 14848.6 332.455  31
  -2   3   9 15349.4 335.444  51
  -2   3   8 10569.7 280.904  17
  -2   3   8 10963.1 297.450  31
  -2   3   8 10759.9 265.800  71
  -2   3   8 10627.0 313.861  29
  -2   3   8 11235.7 302.056  26
  -2   3   8 10703.8 303.171  57
  -2   3   8 11195.2 293.395  12
  -2   3   8 10934.5 293.637  54
  -2   3   8 10970.4 284.762  59
  -2   3   8 9924.61 291.211  11
  -2   3   8 11186.7 299.615  51
  -2   3   8 10444.8 311.244  82
  -2   3   7 30152.8 467.588  17
  -2   3   7 30177.0 517.620  29
  -2   3   7 32121.9 502.535  26
  -2   3   7 30622.0 464.617  71
  -2   3   7 29388.1 834.847  67
  -2   3   7 32770.8 493.375  12
  -2   3   7 30210.5 496.078  57
  -2   3   7 31548.7 484.461  54
   2  -3  -7 33259.6 872.555  39
  -2   3   7 29257.5 835.107  68
  -2   3   7 32621.7 500.444  51
  -2   3   7 29993.1 514.654  82
  -2   3   6 8196.88 234.078  71
  -2   3   6 7494.29 244.463  29
  -2   3   6 8503.61 244.393  26
   2  -3  -6 8591.94 418.622  39
  -2   3   6 7417.77 392.752  67
  -2   3   6 7658.58 246.722  82
  -2   3   6 7017.57 374.871  68
  -2   3   6 8464.84 242.278  51
   2  -3  -6 8646.14 403.162  66
  -2   3   6 8139.78 246.140   9
  -2   3   5 40762.3 848.604  67
   2  -3  -5 40365.3 778.061  62
   2  -3  -5 46202.5 911.050  39
  -2   3   5 42906.1 834.089  68
   2  -3  -5 47523.7 864.478  66
  -2   3   5 45736.0 791.889   3
  -2   3   4 1027.39 120.478   3
   2  -3  -4 1097.68 127.136  39
  -2   3   4 977.936 123.982  67
   2  -3  -4 1208.48 126.357  66
   2  -3  -4 1219.55 116.089  64
   2  -3  -4 1187.27 134.334  62
  -2   3   3 800.112 102.611  67
   2  -3  -3 936.838 107.976  66
   2  -3  -3 1000.40 98.4656  94
   2  -3  -3 774.238 86.9339  95
   2  -3  -3 954.921 98.9906  90
   2  -3  -3 942.283 99.9884  92
   2  -3  -3 900.154 92.8507  91
  -2   3   3 1025.49 104.078  96
   2  -3  -3 997.511 107.864  64
  -2   3   3 883.921 89.7928  36
   2  -3  -3 958.912 119.006  62
  -2   3   3 832.479 108.256   3
   2  -3  -3 1145.66 104.947  93
  -2   3   2 47775.0 749.840  67
  -2   3   2 49351.3 753.645  96
   2  -3  -2 53307.4 799.357  64
   2  -3  -2 48001.0 740.886  94
   2  -3  -2 49396.0 848.149  39
   2  -3  -2 48656.7 747.170  93
   2  -3  -2 48651.7 746.651  91
   2  -3  -2 48793.4 747.755  90
  -2   3   2 50986.9 806.248   3
   2  -3  -2 51213.4 824.507  62
  -2   3   2 51896.0 624.430   5
  -2   3   2 50250.7 673.886  37
   2  -3  -2 49385.9 748.515  95
   2  -3  -2 49894.7 777.196  66
   2  -3  -2 48263.9 742.282  92
   2  -3  -1 55158.1 851.665  64
   2  -3  -1 50989.7 814.445  93
  -2   3   1 51974.7 849.424  65
  -2   3   1 52474.0 765.965  67
  -2   3   1 51828.1 829.405  63
  -2   3   1 53547.8 824.452   3
   2  -3  -1 52118.5 846.568  62
   2  -3  -1 51211.4 814.300  95
   2  -3  -1 51905.7 873.170  39
   2  -3  -1 49970.3 804.337  92
  -2   3   1 54229.3 760.397  37
   2  -3  -1 52740.9 810.209  66
   2  -3  -1 50127.5 807.398  91
   2  -3  -1 49646.2 813.476  90
  -2   3   0 9183.03 342.681  37
   2  -3   0 8881.41 348.826  66
   2  -3   0 9029.10 362.837  95
   2  -3   0 9154.56 368.667  64
  -2   3   0 9140.19 369.497  65
   2  -3   0 8514.45 351.357  96
  -2   3   0 9071.61 327.304  67
  -2   3   0 8675.27 359.874  63
   2  -3   0 8867.08 360.617  93
   2  -3   0 9203.79 380.432  39
   2  -3   0 8645.08 356.223  92
   2  -3   0 8787.92 361.120  90
   2  -3   0 8921.87 367.721  62
  -2   3   0 8817.94 371.599  94
   2  -3   0 8577.74 354.568  91
  -2   3   0 9239.09 342.957   3
   2  -3   1 107497. 1332.81  95
  -2   3  -1 121059. 1426.32  65
   2  -3   1 108846. 1343.78  96
   2  -3   1 106747. 1332.50  93
   2  -3   1 113533. 1348.25  66
   2  -3   1 126155. 1453.64  64
   2  -3   1 114051. 1413.95  39
   2  -3   1 108100. 1339.89  92
  -2   3  -1 104128. 1349.52  94
   2  -3   1 108128. 1339.63  91
   2  -3   1 107592. 1340.07  90
  -2   3  -1 115329. 1330.59  37
  -2   3  -1 115680. 1216.92   3
   2  -3   1 114213. 1396.74  62
  -2   3  -2 115.919 47.9927  38
   2  -3   2 191.616 69.4147  62
  -2   3  -2 424.036 89.6704  65
  -2   3  -2 158.527 50.4884   3
  -2   3  -2 229.689 67.2700  63
   2  -3   2 153.969 59.6655  39
   2  -3   2 226.971 68.0060  92
   2  -3   2 195.517 63.4042  91
   2  -3   2 159.884 55.6350  93
   2  -3   2 162.858 72.2019  90
  -2   3  -2 246.435 77.5652  37
   2  -3   2 112.627 59.0734  95
   2  -3   3 8854.11 257.588 107
   2  -3   3 7962.79 407.983  92
   2  -3   3 8939.13 255.254  49
   2  -3   3 8779.20 427.685   2
  -2   3  -3 8952.67 250.211  61
   2  -3   3 8069.58 412.741  94
   2  -3   3 9132.08 269.512  42
  -2   3  -3 8393.44 255.045 103
  -2   3  -3 9469.01 404.229  38
   2  -3   3 8419.86 279.710  88
  -2   3  -3 9604.29 448.361  63
   2  -3   3 8688.35 256.198 101
  -2   3  -3 8632.62 257.776  98
  -2   3  -3 8813.33 258.654  97
   2  -3   3 8028.18 413.806  91
  -2   3  -3 7793.74 411.219  96
   2  -3   3 8197.96 415.636  93
   2  -3   3 8188.80 414.899  95
   2  -3   3 8969.44 258.888 100
   2  -3   3 9111.09 453.739  39
   2  -3   3 8456.51 423.756  90
   2  -3   3 9501.10 289.578  22
  -2   3  -3 8782.26 442.808  37
   2  -3   3 8578.06 254.264 102
  -2   3  -3 9207.77 448.075  65
   2  -3   3 9218.75 269.617  81
   2  -3   3 8818.84 255.545  33
   2  -3   3 8974.95 279.541  18
  -2   3  -3 9266.04 254.654  77
   2  -3   3 9290.40 265.435  76
  -2   3  -4 20770.3 390.127  55
  -2   3  -4 20528.9 372.538  75
   2  -3   4 19544.3 404.190  74
   2  -3   4 19783.0 380.982  47
  -2   3  -4 20018.7 401.786  41
   2  -3   4 19230.3 391.975 102
   2  -3   4 19458.7 388.340 107
   2  -3   4 20757.4 441.053  30
  -2   3  -4 19834.1 383.057  61
  -2   3  -4 19387.5 397.391 105
   2  -3   4 20552.8 428.387  42
  -2   3  -4 21774.9 731.300  65
   2  -3   4 19359.7 389.046 100
   2  -3   4 18853.7 655.791  94
   2  -3   4 19418.1 391.622 101
  -2   3  -4 22484.1 686.726  38
   2  -3   4 19982.4 418.701  81
   2  -3   4 18797.8 439.487  88
  -2   3  -4 19903.5 394.238  97
   2  -3   4 18508.3 652.993  92
   2  -3   4 19930.3 406.793  76
  -2   3  -4 18525.6 656.453  96
   2  -3   4 18835.2 658.686  93
   2  -3   4 18155.0 642.560  95
  -2   3  -4 19646.3 392.679  98
   2  -3   4 18667.4 430.483  18
   2  -3   4 19782.6 441.733  22
  -2   3  -4 19338.6 397.315 104
  -2   3  -4 22778.5 763.833  37
   2  -3   4 18871.9 659.884  91
  -2   3  -4 19599.7 398.488 103
   2  -3   4 18869.0 657.011  90
   2  -3   4 19381.3 401.980  49
   2  -3   4 21664.1 711.551   2
  -2   3  -4 20209.9 392.738  77
   2  -3   5 3024.25 163.549  74
   2  -3   5 3062.01 167.457  81
   2  -3   5 3214.54 178.039  30
   2  -3   5 3045.23 170.956  32
   2  -3   5 3051.44 166.387  49
  -2   3  -5 3179.61 152.976  55
  -2   3  -5 3232.17 152.608  61
   2  -3   5 2997.50 160.524  76
   2  -3   5 3012.45 178.452  22
  -2   3  -5 3018.45 157.552  87
   2  -3   5 3031.71 166.799  42
  -2   3  -5 3084.31 162.500  41
  -2   3  -5 3245.77 158.902  77
   2  -3   6 6193.82 225.339  74
   2  -3   6 6310.14 233.389  32
   2  -3   6 5965.88 232.483  30
   2  -3   6 6325.23 224.523  81
   2  -3   6 6734.31 234.274  42
   2  -3   6 5973.95 223.166  24
  -2   3  -6 6528.63 202.723  55
   2  -3   6 6273.49 217.798  76
  -2   3  -6 6202.97 215.362  41
   2  -3   6 6338.33 249.282  22
   2  -3   6 5889.96 221.479  54
  -2   3  -6 6507.94 205.755  77
  -2   3  -6 6431.54 212.593  87
   2  -3   6 6238.29 228.817  49
   2  -3   7 125.542 31.7562  81
   2  -3   7 201.079 40.1775  74
   2  -3   7 189.068 37.7026  32
  -2   3  -7 190.464 41.1879  41
   2  -3   7 129.080 32.8847  30
   2  -3   7 174.129 36.8120  13
   2  -3   7 146.806 35.9578  85
   2  -3   7 180.331 36.8932  42
   2  -3   7 146.780 32.9340  54
  -2   3  -7 145.083 30.3703  87
  -2   3  -7 155.482 40.0709  69
   2  -3   8 15679.3 214.781  13
   2  -3   8 17367.0 250.165  85
  -2   3  -8 15640.0 192.243  41
  -2   3  -8 17004.0 236.857  69
   2  -3   8 17095.0 246.860  54
  -2   2  11 1771.72 81.7300  29
  -2   2  11 1836.23 82.3648  82
  -2   2  10 1387.07 98.4991  31
  -2   2  10 1547.83 103.076  29
  -2   2  10 1544.87 99.1277  57
  -2   2  10 1584.67 99.5206  11
  -2   2  10 1501.55 97.6685  59
  -2   2  10 1507.44 100.958  82
  -2   2   9 8016.66 265.303  31
  -2   2   9 8570.73 242.873  26
  -2   2   9 7954.24 250.993  11
  -2   2   9 8328.39 241.036  54
  -2   2   9 8039.65 254.706  59
  -2   2   9 8196.84 257.865  57
  -2   2   9 8010.93 263.215  29
  -2   2   9 8436.01 229.187  12
  -2   2   9 8578.25 240.863  51
  -2   2   9 8296.64 266.388  82
  -2   2   8 9682.61 290.750  57
  -2   2   8 9910.17 256.312  17
  -2   2   8 9853.89 274.135  54
  -2   2   8 10098.8 281.654  26
  -2   2   8 9414.33 295.361  29
  -2   2   8 10027.5 277.978  51
  -2   2   8 9276.27 279.934  11
  -2   2   8 10225.2 269.949  12
  -2   2   8 10007.4 302.610  31
  -2   2   8 9737.82 286.789  59
  -2   2   8 9933.33 302.286  82
  -2   2   7 210.179 40.4980  17
  -2   2   7 238.598 77.0183   2
  -2   2   7 186.460 34.7187  71
  -2   2   7 206.869 76.0958  67
  -2   2   7 189.918 65.7562  68
  -2   2   7 153.837 41.4902  54
  -2   2   7 156.070 41.2353  59
  -2   2   7 228.139 46.7213  51
  -2   2   7 175.846 41.9540  26
  -2   2   7 191.578 42.2859  12
  -2   2   7 227.896 53.4929  57
  -2   2   7 151.500 43.0699  29
  -2   2   7 170.074 45.0132  82
   2  -2  -6 2795.02 231.374  66
  -2   2   6 2428.59 217.807  67
   2  -2  -6 2475.30 222.934  39
  -2   2   6 2375.70 215.285   2
   2  -2  -6 2447.51 201.703  62
  -2   2   6 2083.01 203.022  68
   2  -2  -5 27573.5 664.309  66
  -2   2   5 25151.1 618.435  68
  -2   2   5 25204.4 626.576  67
   2  -2  -5 27644.1 677.565  39
   2  -2  -5 27002.3 624.058  62
  -2   2   5 27757.6 536.399   3
   2  -2  -4 2907.17 192.778  66
  -2   2   4 2855.21 183.282  68
  -2   2   4 2728.92 187.186  67
  -2   2   4 2897.95 173.028   3
   2  -2  -4 2910.18 194.053  62
  -2   2   4 2945.56 153.485  40
   2  -2  -4 2830.87 199.835  39
   2  -2  -4 3018.52 173.374  64
   2  -2  -3 37762.9 524.223  90
   2  -2  -3 36977.5 511.268  95
   2  -2  -3 38066.6 523.594  94
   2  -2  -3 37661.4 675.873  39
   2  -2  -3 37134.3 589.909  64
   2  -2  -3 37746.4 647.550  62
  -2   2   3 38788.6 567.459  68
  -2   2   3 36816.5 541.085  40
  -2   2   3 37064.7 418.975  36
   2  -2  -3 37960.1 477.402  34
   2  -2  -3 37124.0 509.377  92
  -2   2   3 38555.8 519.238  96
   2  -2  -3 37173.5 641.721  66
  -2   2   3 36119.7 606.199  67
  -2   2   3 36692.1 606.265   3
   2  -2  -3 38143.7 516.985  93
   2  -2  -2 8153.72 298.976  39
  -2   2   2 8234.86 263.143  63
   2  -2  -2 8686.85 266.824  94
   2  -2  -2 8675.09 267.236  95
   2  -2  -2 8548.74 293.523  66
  -2   2   2 8221.86 265.621  65
   2  -2  -2 8401.27 282.063  64
  -2   2   2 8546.35 204.127  37
   2  -2  -2 8292.63 219.590  34
   2  -2  -2 8583.62 265.598  91
   2  -2  -2 8635.87 266.636  93
  -2   2   2 8295.66 281.790   3
   2  -2  -2 8700.17 269.221  90
   2  -2  -2 8566.37 265.803  92
   2  -2  -2 8669.07 302.516  62
  -2   2   2 8450.47 268.294  96
  -2   2   2 8337.61 265.257  67
   2  -2  -1 33315.8 574.320  66
  -2   2   1 33982.9 563.373  65
  -2   2   1 34592.6 578.295  96
  -2   2   1 34824.9 507.358  67
  -2   2   1 37201.1 377.858   5
   2  -2  -1 34949.4 595.170  64
  -2   2   1 34104.1 563.664  63
   2  -2  -1 33931.8 564.279  90
   2  -2  -1 34643.9 608.249  39
   2  -2  -1 33819.7 560.804  94
   2  -2  -1 33998.6 563.767  93
   2  -2  -1 34073.0 562.387  92
  -2   2   1 34766.4 487.867  37
   2  -2  -1 33947.0 597.241  62
  -2   2   1 34181.4 568.372   3
   2  -2  -1 34120.9 564.697  91
   2  -2  -1 34102.9 562.758  95
   2  -2   0 2061.99 150.277  66
   2  -2   0 2062.17 150.584  91
   2  -2   0 2151.69 156.680  62
  -2   2   0 1882.79 134.764   3
   2  -2   0 1987.93 148.461  64
  -2   2   0 1918.38 143.708  65
  -2   2   0 1880.51 144.348  63
   2  -2   0 1915.08 142.999  95
   2  -2   0 2037.11 150.048  90
   2  -2   0 1939.70 149.730  39
   2  -2   0 1857.06 140.756  93
   2  -2   0 1862.31 141.155  92
  -2   2   0 1944.09 131.457  37
  -2   2   0 2042.75 87.0586  38
   2  -2   1 1110.60 118.088  93
   2  -2   1 1004.47 113.261  64
   2  -2   1 943.910 108.300  39
   2  -2   1 1189.29 122.909  66
   2  -2   1 1128.24 122.690  62
  -2   2  -1 1023.91 84.9860  38
   2  -2   1 999.532 112.491  95
  -2   2  -1 1097.92 117.663  63
   2  -2   1 1110.02 118.397  92
   2  -2   1 1040.78 113.451  91
   2  -2   1 1038.46 115.011  90
  -2   2  -1 1082.78 114.008  37
  -2   2  -1 1169.75 120.555  65
  -2   2  -1 1042.83 99.5556   3
  -2   2  -2 42942.5 781.834  63
   2  -2   2 40709.7 754.432  93
   2  -2   2 42670.1 795.122  66
   2  -2   2 43284.2 792.755  64
  -2   2  -2 43193.1 676.935  38
   2  -2   2 40485.7 751.026  95
  -2   2  -2 43185.1 794.642  65
   2  -2   2 43589.1 795.454  62
   2  -2   2 41200.2 762.055  90
  -2   2  -2 44390.4 799.118  37
  -2   2  -2 43978.0 629.157   3
   2  -2   2 40264.2 752.455  91
   2  -2   2 40790.8 754.635  92
   2  -2   2 44899.2 810.450  39
  -2   2  -3 3072.10 227.590  63
   2  -2   3 2932.37 215.203  94
   2  -2   3 3204.89 233.637   2
   2  -2   3 2919.16 215.076  91
  -2   2  -3 3207.17 238.859  65
  -2   2  -3 2760.16 212.472  96
   2  -2   3 2914.78 216.529  95
   2  -2   3 3171.82 237.819  39
  -2   2  -3 3256.18 217.672  38
   2  -2   3 2793.20 212.069  92
   2  -2   3 3098.34 222.820  93
   2  -2   3 2938.94 217.057  90
  -2   2  -3 3050.15 235.080  37
   2  -2   4 19038.6 585.313  92
  -2   2  -4 18237.6 579.377  96
   2  -2   4 18498.7 574.688  95
  -2   2  -4 20416.8 621.127  38
   2  -2   4 18123.3 574.163  93
  -2   2  -4 21423.2 630.965  63
   2  -2   4 20067.1 637.954   2
   2  -2   4 18749.2 582.523  91
   2  -2   4 18490.1 575.483  94
   2  -2   4 18341.4 575.206  90
  -2   2  -4 19523.8 657.617  37
  -2   2  -4 20149.8 643.095  65
   2  -2   5 44903.6 614.740  74
   2  -2   5 45098.3 621.330  81
   2  -2   5 46562.8 651.039  30
   2  -2   5 45688.6 631.067  42
  -2   2  -5 49431.8 1070.75  38
   2  -2   5 49527.0 1085.48   2
   2  -2   5 46012.5 667.094  22
  -2   2  -5 51975.6 1149.43  37
   2  -2   5 44747.0 631.616  32
  -2   2  -5 46903.0 562.749  55
   2  -2   5 43197.7 666.253  88
  -2   2  -5 44988.3 581.349  87
  -2   2  -5 49036.8 1055.87  65
   2  -2   5 44727.9 619.310  49
   2  -2   5 42425.0 636.058  18
  -2   2  -5 45941.3 562.735  77
   2  -2   5 45073.0 603.598  76
   2  -2   6 19304.5 416.700  74
   2  -2   6 20323.0 434.957  32
   2  -2   6 20126.1 435.386  30
  -2   2  -6 19427.2 388.144  41
   2  -2   6 19842.4 422.604  42
   2  -2   6 20808.1 408.569  76
   2  -2   6 19631.6 449.264  22
   2  -2   6 20156.6 422.278  54
  -2   2  -6 20057.2 382.156  87
   2  -2   6 20420.0 422.385  81
   2  -2   6 19457.4 418.748  49
   2  -2   7 32.6582 18.9045  76
   2  -2   7 56.2700 34.2734  74
   2  -2   7 28.5446 21.5044  30
   2  -2   7 123.605 37.3573  42
  -2   2  -7 11.5688 28.3591  41
   2  -2   7 38.2281 25.9837  24
   2  -2   7 18.1415 21.6071  22
   2  -2   7 47.7380 32.5887  54
   2  -2   7 196.411 42.3414  32
   2  -2   7 32.0739 31.0389  85
   2  -2   7 199.406 44.9449  81
   2  -2   8 58.3593 24.3983  42
   2  -2   8 42.8115 23.9660  85
  -2   2  -8 34.6496 22.2873  41
  -2   2  -8 66.2527 29.8137  69
   2  -2   8 39.7160 21.1488  24
   2  -2   8 42.7574 22.1766  54
   2  -2   8 93.3495 28.0876  13
  -2   2  -9 245.335 27.7433  69
   2  -2   9 265.273 29.6243  54
   2  -2   9 298.722 29.5478  13
  -2   1  11 3156.87 102.635  31
  -2   1  11 3264.28 100.112  59
  -2   1  10 1743.22 102.014  29
  -2   1  10 1700.99 109.661  31
  -2   1  10 1824.65 104.198  57
  -2   1  10 1682.19 104.207  59
  -2   1  10 1668.48 99.7650  82
  -2   1   9 12240.1 323.989  59
  -2   1   9 11911.9 333.613  31
  -2   1   9 12627.0 312.301  11
  -2   1   9 12231.4 314.406  57
  -2   1   9 12366.9 287.359  54
  -2   1   9 12119.7 316.516  29
  -2   1   9 11834.9 310.948  82
  -2   1   8 941.607 94.8933  57
  -2   1   8 1043.90 97.1398  11
  -2   1   8 1122.65 89.7499  26
  -2   1   8 995.439 98.1157  59
  -2   1   8 1021.83 99.3283  29
  -2   1   8 1015.97 90.6811  54
  -2   1   8 1079.82 96.3580  21
  -2   1   8 1137.60 92.1050  51
  -2   1   8 1003.55 98.3710  82
  -2   1   8 1002.37 101.831  31
   2  -1  -7 42795.8 1035.12  66
  -2   1   7 40697.9 535.037  54
  -2   1   7 38345.8 974.780  68
   2  -1  -7 41525.7 924.472  62
  -2   1   7 40559.8 588.701  59
  -2   1   7 40081.5 530.065  51
  -2   1   7 40384.5 533.255  26
  -2   1   7 39843.8 560.273  11
  -2   1   7 40183.8 587.689  29
  -2   1   7 43975.3 983.670   2
  -2   1   7 38465.5 556.951  21
  -2   1   7 40383.6 579.239  57
  -2   1   7 39500.6 583.997  82
  -2   1   6 6442.66 361.520  68
   2  -1  -6 7555.95 389.910  66
   2  -1  -6 7198.84 358.071  62
  -2   1   6 7103.55 360.788   2
   2  -1  -6 7693.80 354.667  34
  -2   1   6 6781.73 363.008  67
   2  -1  -5 35214.0 719.729  62
   2  -1  -5 36451.0 779.394  66
   2  -1  -5 35641.4 646.284  64
  -2   1   5 34847.1 618.715  40
  -2   1   5 32394.9 701.101  67
   2  -1  -5 36051.2 620.301  38
  -2   1   5 35469.7 714.893   2
  -2   1   5 32056.1 705.700  68
   2  -1  -5 37337.4 690.643  34
  -2   1   4 4805.15 209.996  40
   2  -1  -4 5014.51 225.454  64
   2  -1  -4 4901.76 245.232  62
   2  -1  -4 5130.58 259.017  66
   2  -1  -4 4594.59 186.033  38
  -2   1   4 5415.63 209.686   3
  -2   1   4 4785.87 235.362  67
  -2   1   4 4828.93 236.617  68
  -2   1   4 5352.57 245.910   2
   2  -1  -4 5230.46 228.683  34
   2  -1  -3 1815.85 99.7056  95
  -2   1   3 1671.87 120.856  67
  -2   1   3 1765.62 100.351  96
   2  -1  -3 1533.88 115.352  64
   2  -1  -3 1633.70 129.023  62
   2  -1  -3 1924.34 146.511  66
   2  -1  -3 1598.63 81.2363  38
   2  -1  -3 1702.02 115.432  34
   2  -1  -3 1822.78 100.294  94
   2  -1  -3 1912.31 102.324  92
  -2   1   3 1782.19 122.030  40
  -2   1   3 1702.18 97.8785  91
   2  -1  -3 1769.14 99.2053  90
  -2   1   3 1564.71 115.928  68
   2  -1  -3 1837.94 98.9173  93
  -2   1   3 1679.45 116.707   3
   2  -1  -2 429779. 1936.27  66
  -2   1   2 432964. 1515.94  68
  -2   1   2 421616. 1472.31  63
   2  -1  -2 419519. 1904.46  62
   2  -1  -2 423102. 1630.00  93
   2  -1  -2 408601. 1900.85  39
   2  -1  -2 419438. 1647.86  90
  -2   1   2 411792. 1414.71  65
   2  -1  -2 423829. 1644.45  95
   2  -1  -2 418763. 1638.45  94
   2  -1  -2 427281. 1643.30  92
  -2   1   2 425368. 1645.25  96
  -2   1   2 424570. 1645.04  67
   2  -1  -2 413542. 1639.35  34
   2  -1  -2 416271. 1815.77  64
  -2   1   2 421425. 1778.17   3
  -2   1   2 432142. 1768.15  40
  -2   1   2 413221. 944.995  36
  -2   1   1 56166.3 509.840  67
   2  -1  -1 54772.7 618.828  90
  -2   1   1 57621.5 364.836  68
  -2   1   1 54813.5 624.805  96
   2  -1  -1 54081.6 614.568  91
   2  -1  -1 55189.9 621.148  93
   2  -1  -1 53161.3 639.687  64
   2  -1  -1 51859.9 643.204  66
   2  -1  -1 55074.2 647.840  39
   2  -1  -1 53474.6 651.592  62
   2  -1  -1 55883.4 624.256  94
   2  -1  -1 54268.4 616.988  95
  -2   1   1 53789.3 564.916  65
  -2   1   1 51258.1 604.816   3
  -2   1   1 54146.4 442.031  37
   2  -1  -1 54093.2 620.600  92
  -2   1   1 52369.1 581.963  63
   2  -1  -1 53764.8 573.298  34
  -2   1   0 105782. 890.178  63
   2  -1   0 106423. 921.708  64
  -2   1   0 113752. 680.585  67
   2  -1   0 105866. 929.738  66
  -2   1   0 105255. 785.941  37
   2  -1   0 108780. 919.877  94
  -2   1   0 105668. 875.176  65
   2  -1   0 103789. 909.282  62
   2  -1   0 101521. 887.175  39
  -2   1   0 109390. 932.908  96
   2  -1   0 108803. 920.629  93
   2  -1   0 109023. 918.976  95
   2  -1   0 109001. 921.587  92
   2  -1   0 108191. 917.743  91
   2  -1   0 108758. 922.773  90
  -2   1   0 103694. 856.043   3
   2  -1   0 105519. 854.545  34
   2  -1   1 61199.3 739.993  92
  -2   1  -1 60368.8 706.813  37
  -2   1  -1 60890.9 740.745  65
  -2   1  -1 60536.6 736.784  63
   2  -1   1 60057.7 750.397  66
   2  -1   1 59700.2 736.270  64
   2  -1   1 61210.3 727.276  39
  -2   1  -1 59467.6 739.879  96
   2  -1   1 58927.5 718.889  62
   2  -1   1 61412.9 740.042  95
   2  -1   1 61121.9 737.511  94
   2  -1   1 61379.3 740.166  91
   2  -1   1 61876.9 745.053  90
  -2   1  -1 58973.7 633.037   3
   2  -1   1 61799.8 743.874  93
   2  -1   2 19008.5 270.998  68
   2  -1   2 17892.9 456.240  66
   2  -1   2 19168.5 444.787  91
   2  -1   2 18502.2 435.835  39
  -2   1  -2 17715.8 436.411  63
   2  -1   2 19358.3 445.347  94
   2  -1   2 17758.6 433.839  64
  -2   1  -2 19309.8 450.903  96
   2  -1   2 20034.4 453.744  95
  -2   1  -2 18144.7 448.092  65
   2  -1   2 19124.7 444.139  93
   2  -1   2 19606.8 449.480  92
   2  -1   2 19363.8 446.858  90
  -2   1  -2 17884.7 340.857   3
   2  -1   2 17633.4 431.797  62
  -2   1  -2 18034.8 443.787  37
  -2   1  -3 31152.4 667.659  37
  -2   1  -3 30383.1 624.204  63
   2  -1   3 31381.5 622.643  39
   2  -1   3 29494.9 626.655   2
   2  -1   3 30737.3 629.369  62
  -2   1  -3 28981.0 597.479  96
   2  -1   3 29169.6 590.312  95
   2  -1   3 29598.0 593.566  94
   2  -1   3 29207.2 592.690  93
  -2   1  -3 30989.5 620.777  38
   2  -1   3 29768.4 596.889  92
  -2   1  -3 30282.1 647.878  65
   2  -1   3 30260.2 602.170  90
   2  -1   3 29924.9 595.694  91
   2  -1   4 4786.60 284.066   2
  -2   1  -4 4872.32 298.764  37
  -2   1  -4 4752.96 282.691  38
   2  -1   4 4719.84 253.529  94
   2  -1   4 4644.81 252.174  92
   2  -1   4 4546.70 249.548  91
   2  -1   4 4663.34 253.906  90
   2  -1   4 4830.37 257.232  95
  -2   1  -4 4573.73 257.630  96
  -2   1  -4 4592.08 276.791  65
  -2   1  -4 4834.67 271.391  63
   2  -1   4 4635.42 251.621  93
   2  -1   5 412.460 83.1377   2
  -2   1  -5 205.738 64.9084  63
  -2   1  -5 444.332 93.4255  65
   2  -1   5 284.373 49.3009  42
  -2   1  -5 330.440 97.4167  38
   2  -1   5 350.322 55.8066  74
   2  -1   5 338.903 54.7584  32
  -2   1  -5 240.182 81.3604  37
   2  -1   5 328.906 58.8969  88
   2  -1   5 382.023 54.3197  81
   2  -1   5 345.631 58.6057  49
   2  -1   6 40326.0 589.856  74
   2  -1   6 38575.7 582.887  32
   2  -1   6 39344.5 586.908  49
   2  -1   6 41222.3 604.438  30
   2  -1   6 39813.4 587.936  42
   2  -1   6 41536.1 600.964  31
   2  -1   6 45350.7 1052.87   2
   2  -1   6 40857.5 575.250  59
   2  -1   6 39011.3 574.432  81
  -2   1  -6 44006.1 1062.12  38
   2  -1   6 39590.1 610.695  22
  -2   1  -6 44140.4 1062.34  37
   2  -1   6 39206.2 576.499  54
   2  -1   6 39143.4 554.312  76
   2  -1   7 6950.04 251.477  74
   2  -1   7 6686.26 243.297  32
   2  -1   7 7427.97 257.649  31
   2  -1   7 6630.92 239.395  30
   2  -1   7 7377.72 258.563  85
   2  -1   7 7270.74 252.480  13
   2  -1   7 6582.87 249.660  24
   2  -1   7 6862.54 257.217  22
   2  -1   7 6858.59 246.208  54
  -2   1  -7 6956.51 217.498  41
   2  -1   7 7000.10 248.626  42
   2  -1   7 6683.39 237.910  81
   2  -1   7 6923.65 240.049  59
   2  -1   7 6806.27 225.954  76
   2  -1   8 15178.6 336.615  31
   2  -1   8 14375.0 311.416  81
   2  -1   8 14405.0 329.476  54
   2  -1   8 14324.3 334.870  24
   2  -1   8 14038.3 334.661  22
   2  -1   8 14639.6 331.871  85
   2  -1   8 14443.9 330.996  13
   2  -1   8 14120.9 318.570  42
   2  -1   8 15046.4 318.402  59
  -2   1  -9 526.678 50.1040  69
   2  -1   9 501.122 51.8730  24
   2  -1   9 510.219 52.7909  54
   2  -1   9 508.032 53.6212  13
  -2   0  10 11472.4 251.163  59
  -2   0  10 11416.1 224.582  82
  -2   0  10 11421.7 262.130  31
  -2   0   9 3211.85 171.554  31
  -2   0   9 3284.08 153.012  29
  -2   0   9 3061.97 160.749  59
  -2   0   9 3365.73 154.571  82
  -2   0   9 3082.77 154.273  57
  -2   0   8 41351.8 629.386  59
  -2   0   8 41722.7 595.191  29
  -2   0   8 42965.5 566.161  13
  -2   0   8 41996.4 602.404  57
  -2   0   8 43115.9 568.508  54
  -2   0   8 41682.6 605.460  21
  -2   0   8 42482.7 597.177  82
  -2   0   7 624.584 114.168   2
  -2   0   7 790.887 84.7221  57
   2   0  -7 870.400 163.548  66
  -2   0   7 647.804 128.684  68
  -2   0   7 797.222 84.1789  11
  -2   0   7 811.860 79.2938  54
  -2   0   7 773.056 83.6852  82
  -2   0   7 810.108 87.6534  21
  -2   0   7 789.595 83.2753  52
  -2   0   7 719.534 81.3768  29
   2   0  -7 624.699 129.957  38
  -2   0   7 858.663 91.2268  59
  -2   0   7 775.569 78.5363  48
   2   0  -7 922.590 168.502  34
  -2   0   6 3285.10 268.194  68
  -2   0   6 3493.01 249.271   2
  -2   0   6 3226.77 233.971  40
   2   0  -6 4063.41 288.320  34
   2   0  -6 4068.60 267.019  38
  -2   0   5 72363.1 1004.71   2
  -2   0   5 68506.0 977.717  40
   2   0  -5 74608.6 1005.71  38
  -2   0   5 67312.7 1014.70   4
   2   0  -5 72426.0 1013.04  64
   2   0  -5 71773.5 1076.12  34
  -2   0   5 66526.0 1061.35  68
  -2   0   4 12848.2 389.255  67
  -2   0   4 11927.3 393.491  68
  -2   0   4 12752.7 378.018  40
  -2   0   4 12834.4 303.937   3
   2   0  -4 13358.8 365.964  38
  -2   0   4 12895.2 371.668   2
   2   0  -4 13063.9 402.441  34
  -2   0   4 12415.4 378.817   4
   2   0  -3 4578.49 164.800  90
  -2   0   3 4352.70 190.556  67
  -2   0   3 4193.94 171.445   3
   2   0  -3 4578.61 164.008  95
   2   0  -3 4020.41 198.408  64
  -2   0   3 4182.60 188.862   4
  -2   0   3 4359.71 160.794  91
  -2   0   3 4258.60 158.204  96
   2   0  -3 4492.08 160.515  94
  -2   0   3 4428.29 161.898  93
   2   0  -3 4492.44 161.086  92
  -2   0   3 4332.53 201.038  68
  -2   0   3 4286.95 197.117  40
   2   0  -3 4005.81 169.313  38
  -2   0   3 4309.20 182.826   2
   2   0  -3 4298.44 203.982  34
  -2   0   2 579321. 1256.91  63
   2   0  -2 590032. 1871.24  92
  -2   0   2 595584. 1920.23  68
   2   0  -2 566568. 2185.95  66
  -2   0   2 591646. 1802.43  67
   2   0  -2 577234. 1849.11  94
  -2   0   2 579793. 1854.43  96
  -2   0   2 602567. 1834.36   4
   2   0  -2 563372. 2106.26  64
  -2   0   2 564724. 2072.23  40
   2   0  -2 584879. 1871.94  90
  -2   0   2 578292. 1938.75   3
  -2   0   2 583641. 1865.98  91
   2   0  -2 582895. 1861.86  95
   2   0  -2 562247. 2065.52  34
  -2   0   2 556100. 1811.60   2
  -2   0   1 927582. 2375.81   3
  -2   0   1 925684. 2389.64  91
  -2   0   1 909308. 2012.94  63
   2   0  -1 936544. 2364.59  94
  -2   0   1 913464. 1266.96  37
   2   0  -1 904830. 2344.80  92
  -2   0   1 927946. 2377.61  96
   2   0  -1 911951. 2350.09  93
   2   0  -1 919323. 2359.78  90
   2   0  -1 927167. 2363.01  95
  -2   0   1 884926. 2387.09  35
   2   0   0 891586. 2378.65  94
  -2   0   0 871722. 2208.97  63
  -2   0   0 865477. 2078.43  65
  -2   0   0 848485. 2206.67   3
   2   0   0 875000. 2360.31  92
   2   0   0 876665. 2361.72  93
  -2   0   0 878528. 1890.88  37
   2   0   0 876427. 2358.28  95
  -2   0   0 890381. 2397.87  96
  -2   0   0 837705. 2157.76  35
   2   0   0 884503. 2377.88  90
   2   0   1 133.771 39.1968  34
   2   0   1 100.330 31.3290  36
   2   0   1 124.750 34.9327  91
  -2   0  -1 119.450 29.6223   3
  -2   0  -1 202.742 40.9324  37
   2   0   1 169.218 39.1005  64
   2   0   1 136.543 34.7553  66
  -2   0  -1 125.107 30.8976  65
  -2   0  -1 135.858 34.7424  96
   2   0   1 155.315 31.7906  39
   2   0   1 123.948 32.7380  93
   2   0   1 140.142 35.8481  95
   2   0   1 144.990 38.3601  62
   2   0   1 152.718 36.8176  92
   2   0   1 125.151 33.2320  94
   2   0   1 153.265 38.1181  90
  -2   0  -1 91.6726 22.0632  35
  -2   0  -1 289.142 48.7746  63
   2   0   2 1113.83 95.3027  91
   2   0   2 1108.49 93.4549  64
   2   0   2 1214.02 99.2359  94
   2   0   2 1125.69 94.8652  93
  -2   0  -2 1206.40 98.9483  96
   2   0   2 1172.30 97.1362  95
   2   0   2 1188.52 103.422  66
   2   0   2 1088.91 88.5097  62
  -2   0  -2 1226.01 104.536  65
   2   0   2 1134.51 86.0799  39
   2   0   2 1143.82 95.7164  90
   2   0   2 1097.27 94.7282  92
  -2   0  -2 1044.47 74.5159   3
  -2   0  -2 1149.88 101.746  37
   2   0   2 1209.30 70.0193  68
  -2   0  -2 1031.20 66.7248  35
   2   0   3 102412. 960.677  91
   2   0   3 103943. 969.029  93
   2   0   3 102506. 921.950  39
   2   0   3 105273. 848.742  68
  -2   0  -3 100048. 965.732  96
   2   0   3 105246. 972.749  94
  -2   0  -3 96192.7 627.467   3
  -2   0  -3 102296. 1093.22  37
   2   0   3 99698.0 1015.47   2
   2   0   3 100302. 932.301  62
   2   0   3 104738. 968.892  95
   2   0   3 103928. 966.751  92
   2   0   3 104089. 969.349  90
  -2   0  -3 100990. 1073.56  65
   2   0   3 101379. 948.051  64
   2   0   3 102212. 1066.99  66
  -2   0  -4 4211.13 230.127  63
   2   0   4 4673.59 253.432   2
   2   0   4 4266.05 207.158  68
   2   0   4 4711.74 220.436  95
   2   0   4 4576.39 217.118  94
  -2   0  -4 4295.69 247.592  65
   2   0   4 4494.90 215.720  91
   2   0   4 4187.66 207.859  93
   2   0   4 4459.13 214.679  90
  -2   0  -4 4310.49 256.117  37
   2   0   4 4422.58 213.854  92
  -2   0  -4 3934.27 203.765  96
  -2   0  -5 72225.1 1177.22  37
   2   0   5 72718.0 1135.64   2
  -2   0  -5 75212.2 1041.12  63
  -2   0  -5 73614.5 1134.26  65
   2   0   5 72083.7 990.513  68
   2   0   6 2753.41 149.251  74
   2   0   6 2780.52 150.675  32
   2   0   6 3162.60 169.365  31
   2   0   6 2741.89 139.700  46
  -2   0  -6 2554.04 253.055  38
   2   0   6 2526.41 139.700  30
   2   0   6 2790.31 151.004  42
  -2   0  -6 2813.62 250.176  37
   2   0   6 2832.48 253.617   2
   2   0   6 2813.47 148.701  54
   2   0   6 2825.78 148.406  81
   2   0   6 2999.63 157.846  59
   2   0   6 2718.68 149.162  22
   2   0   6 2928.69 159.559  24
  -2   0  -6 3067.99 250.853  65
   2   0   6 2541.44 135.865  76
   2   0   7 2429.42 148.577  74
   2   0   7 2348.45 146.685  32
   2   0   7 2147.63 138.439  22
   2   0   7 2267.85 150.599  31
   2   0   7 2195.59 133.804  30
   2   0   7 2212.95 138.952  85
   2   0   7 2303.24 149.265  24
   2   0   7 2289.52 143.595  13
   2   0   7 2272.30 144.433  59
  -2   0  -7 2328.47 246.694  37
   2   0   7 2241.33 142.203  42
   2   0   7 2241.94 139.969  54
   2   0   7 2395.65 142.917  81
   2   0   8 6251.01 223.778  85
   2   0   8 6039.46 221.537  22
   2   0   8 5856.75 226.328  13
   2   0   8 5673.45 229.814  24
   2   0   8 6191.61 241.667  31
   2   0   8 5982.01 228.706  59
   2   0   8 6134.11 229.108  54
   2   0   8 6298.69 229.073  42
   2   0   9 7.86451 21.2782  13
   2   0   9 5.66003 20.2396  59
   2   0   9-11.6262 22.5015  24
   2   0   9 11.1807 20.2962  54
   2   0  10 1935.91 86.5454  54
   2   0  10 1865.38 87.3735  13
  -2  -1  10 106.773 24.0915  31
  -2  -1  10 97.4127 23.3626  59
  -2  -1   9 11080.1 292.406  31
  -2  -1   9 11867.9 250.471  29
  -2  -1   9 11779.0 275.872  57
  -2  -1   9 11417.4 284.224  59
  -2  -1   9 12117.1 251.501  82
  -2  -1   8 60.4715 24.2246  54
  -2  -1   8 75.5746 32.1789  13
  -2  -1   8 23.1287 29.6248  31
  -2  -1   8 57.4417 35.8914  57
  -2  -1   8 19.1487 25.8804  59
  -2  -1   8 11.2265 28.5277  48
  -2  -1   8 23.1292 20.8695  29
  -2  -1   8 46.0501 29.5040  88
  -2  -1   8 9.36313 27.0668  82
  -2  -1   7 12097.4 317.625  89
  -2  -1   7 11800.2 332.961  59
  -2  -1   7 12185.5 321.666  57
   2   1  -7 12972.3 568.982  38
  -2  -1   7 12120.9 322.253  48
  -2  -1   7 11950.4 300.624  54
  -2  -1   7 12353.4 333.462  88
  -2  -1   7 11492.0 335.142  21
  -2  -1   7 11405.4 322.748  52
  -2  -1   7 12797.3 317.489  29
  -2  -1   7 12611.4 317.012  82
   2   1  -7 13785.9 607.170  34
  -2  -1   6 69.3009 33.3471  48
  -2  -1   6 37.5998 47.9141   2
  -2  -1   6 33.1254 34.1779  57
  -2  -1   6 27.1212 29.4266  21
  -2  -1   6 79.8240 27.6757  29
  -2  -1   6 77.0499 45.8367  40
  -2  -1   6 145.735 39.4589  59
   2   1  -6-44.6865 47.4310  38
  -2  -1   6 34.1296 32.1335  11
  -2  -1   6 62.3216 38.3531   4
  -2  -1   6 96.8526 41.2569  89
  -2  -1   6 67.2748 30.8559  82
  -2  -1   6 146.693 42.0808  52
  -2  -1   6-92.9081 48.0046  68
  -2  -1   6 131.432 43.9683  78
   2   1  -6 107.856 82.3967  34
  -2  -1   5 12.5064 30.3001   2
  -2  -1   5-23.1424 24.8203  40
  -2  -1   5 46.0704 15.1630  68
   2   1  -5-57.9692 34.3228  38
  -2  -1   5-32.1808 5.46988   4
  -2  -1   4 5939.28 298.350  68
  -2  -1   4 6261.55 291.857   4
  -2  -1   4 6563.06 232.893  95
  -2  -1   4 6416.59 300.396  40
   2   1  -4 6362.88 231.715  94
  -2  -1   4 6658.83 235.107  92
  -2  -1   4 6461.63 232.647  93
   2   1  -4 6676.34 320.362  34
  -2  -1   4 6535.10 232.924  91
   2   1  -4 6776.55 299.460  38
   2   1  -4 6487.66 235.143  90
  -2  -1   4 6384.00 258.580   2
  -2  -1   4 6572.97 232.969  96
   2   1  -3 70418.4 748.853  94
  -2  -1   3 70841.0 889.971  40
   2   1  -3 69753.1 831.992  38
  -2  -1   3 71323.2 845.166   4
   2   1  -3 72172.2 760.553  95
  -2  -1   3 70524.6 747.268  91
  -2  -1   3 71372.2 723.257   2
  -2  -1   3 71603.2 749.417  92
   2   1  -3 69016.0 565.207  37
  -2  -1   3 71274.2 748.573  96
  -2  -1   3 70815.7 746.822  93
   2   1  -3 71301.0 755.401  90
   2   1  -3 69345.5 903.135  34
  -2  -1   3 70252.7 883.347  68
   2   1  -2 25592.4 437.360  38
   2   1  -2 26081.3 437.487  95
  -2  -1   2 25944.5 460.116  68
  -2  -1   2 25158.9 370.483   1
  -2  -1   2 24679.7 274.349  63
  -2  -1   2 26403.6 432.918  96
  -2  -1   2 25495.5 481.674  40
  -2  -1   2 26343.6 432.693  91
   2   1  -2 26257.1 438.728  94
  -2  -1   2 26227.3 435.184  93
   2   1  -2 25882.9 433.662  92
  -2  -1   2 25270.3 439.283  35
   2   1  -2 25665.1 433.819  90
   2   1  -2 25091.0 260.533  36
  -2  -1   2 25868.4 354.805   2
   2   1  -2 25610.5 486.289  34
  -2  -1   1 3757.45 143.381   1
   2   1  -1 3828.75 158.150  66
   2   1  -1 3895.40 110.943  36
  -2  -1   1 4128.32 166.939  96
   2   1  -1 3909.61 162.412  92
  -2  -1   1 3691.79 95.9928  65
  -2  -1   1 3672.74 128.329  63
  -2  -1   1 3897.91 162.331  35
  -2  -1   1 4045.06 165.263  91
  -2  -1   1 3871.74 168.013  40
   2   1  -1 4030.68 164.835  94
  -2  -1   1 3868.60 162.328  93
   2   1  -1 3916.78 153.324  38
   2   1  -1 3925.93 163.778  90
   2   1  -1 3837.32 161.413  95
   2   1  -1 4204.34 177.749  34
  -2  -1   0 3046.34 116.593  65
   2   1   0 2968.59 122.503  66
  -2  -1   0 3136.48 144.993  91
   2   1   0 3159.22 146.573  95
   2   1   0 2929.43 133.877  64
   2   1   0 3193.22 144.086  94
  -2  -1   0 2935.40 128.542  63
   2   1   0 2989.51 139.308  93
   2   1   0 2910.45 114.967  36
  -2  -1   0 3170.28 142.423  40
   2   1   0 2955.51 142.624  34
   2   1   0 3060.48 141.467  92
  -2  -1   0 3085.56 134.841   1
   2   1   0 3008.17 126.756  38
  -2  -1   0 3081.20 142.919  35
   2   1   0 3091.63 143.981  90
  -2  -1   0 3053.77 143.174  96
  -2  -1  -1 1876.75 102.035   1
   2   1   1 1658.21 102.490  36
  -2  -1  -1 1737.21 107.684  63
   2   1   1 1668.71 93.3232  64
  -2  -1  -1 1912.04 109.698  65
  -2  -1  -1 1554.71 98.8830  35
   2   1   1 1752.09 107.265  90
   2   1   1 1740.39 85.2492  62
   2   1   1 1688.82 105.826  93
   2   1   1 1781.80 108.556  95
   2   1   1 1642.78 104.537  34
   2   1   1 1640.66 62.5910  39
   2   1   1 1722.51 106.880  94
  -2  -1  -1 1667.78 105.669  91
  -2  -1  -1 1802.68 109.537  96
   2   1   1 1703.81 105.523  92
   2   1   1 1670.33 90.5641  66
   2   1   2 2803.74 137.585  92
  -2  -1  -2 2819.89 126.014   1
   2   1   2 2752.07 131.451  66
   2   1   2 2678.20 121.385   2
   2   1   2 2679.33 107.315  62
   2   1   2 2767.58 118.139  64
   2   1   2 2911.44 97.1410  67
   2   1   2 2865.81 139.801  94
  -2  -1  -2 2776.03 149.398  63
  -2  -1  -2 2834.25 140.339  91
   2   1   2 2767.44 152.358  36
   2   1   2 2723.41 136.519  95
  -2  -1  -2 2812.45 139.410  96
  -2  -1  -2 3041.01 138.884  35
   2   1   2 2643.64 85.7392  39
   2   1   2 3111.12 145.842  90
  -2  -1  -2 2941.05 156.428  65
   2   1   2 2882.69 139.955  93
   2   1   3 26683.9 444.183  92
   2   1   3 28278.5 401.669   5
  -2  -1  -3 26169.2 498.467  63
  -2  -1  -3 25620.7 377.745   1
  -2  -1  -3 25947.5 517.841  65
   2   1   3 25808.0 455.396   2
  -2  -1  -3 26096.6 440.100  96
   2   1   3 26859.9 445.973  93
  -2  -1  -3 26663.0 447.243  91
   2   1   3 27024.1 447.146  95
  -2  -1  -3 25645.0 337.737   3
   2   1   3 25666.9 435.989  90
   2   1   3 26590.9 442.263  94
  -2  -1  -3 26014.5 414.278  35
   2   1   3 26123.7 379.971  64
   2   1   3 25682.8 524.323  36
   2   1   3 26993.1 401.159  67
   2   1   4 127049. 1009.96  90
  -2  -1  -4 124914. 1275.61  65
   2   1   4 125857. 1001.67  95
   2   1   4 124309. 1137.69  68
   2   1   4 122817. 998.269  92
  -2  -1  -4 124051. 998.930  96
   2   1   4 126707. 1005.94  94
   2   1   4 124429. 1302.16  36
  -2  -1  -4 123309. 920.404  35
  -2  -1  -4 125496. 1003.40  91
  -2  -1  -4 120860. 1297.10  37
   2   1   4 124597. 1009.18  93
  -2  -1  -4 124617. 1186.68  63
   2   1   4 120376. 1166.25   2
   2   1   5 5401.93 286.217   2
  -2  -1  -5 5533.94 296.990  65
  -2  -1  -5 5580.05 271.467  63
   2   1   5 5433.48 274.125  68
  -2  -1  -5 5816.85 314.657  37
   2   1   6 4522.11 296.841   2
  -2  -1  -6 5169.80 315.874  65
   2   1   6 4824.43 294.030  68
  -2  -1  -6 4875.86 321.519  37
   2   1   7 459.513 111.571   2
   2   1   7 410.297 68.3740  31
   2   1   7 381.118 58.1127  81
   2   1   7 381.456 56.3530  46
  -2  -1  -7 432.921 102.381  38
   2   1   7 377.405 60.8986  42
   2   1   7 406.084 63.6819  13
   2   1   7 425.521 66.0705  59
  -2  -1  -7 431.306 105.779  37
   2   1   7 397.429 64.7287  24
   2   1   7 483.365 66.3329  85
   2   1   7 358.742 55.1965  54
   2   1   7 400.211 66.0718  82
   2   1   8 6767.37 242.140  42
   2   1   8 6880.46 233.630  85
   2   1   8 6518.42 248.819  59
   2   1   8 6909.48 257.968  24
   2   1   8 6616.82 260.518  31
   2   1   8 6478.16 236.877  54
   2   1   8 6535.66 245.504  13
   2   1   9 455.539 70.6152  31
   2   1   9 610.113 66.3651  15
   2   1   9 452.775 64.8686  24
   2   1   9 488.342 66.9573  13
   2   1   9 528.288 81.4032  59
   2   1   9 573.081 69.1005  54
   2   1  10 977.829 77.4279  13
   2   1  10 1028.50 73.5205  54
  -2  -2   9 2415.31 114.582  31
  -2  -2   9 2372.85 119.083  22
  -2  -2   9 2361.38 108.248  59
  -2  -2   8 27848.9 463.672  59
  -2  -2   8 28275.1 473.061  88
  -2  -2   8 27600.3 479.580  31
  -2  -2   8 28234.2 464.379  48
  -2  -2   7 16041.4 341.862  74
  -2  -2   7 15765.2 378.290  59
  -2  -2   7 15974.9 396.029  21
  -2  -2   7 16630.7 364.812  57
  -2  -2   7 16583.4 402.344  88
  -2  -2   7 15399.3 343.007   7
  -2  -2   7 15622.2 373.878  89
  -2  -2   7 16395.7 351.587  54
  -2  -2   7 15741.1 375.683  48
  -2  -2   6 9661.55 267.362  74
   2   2  -6 11330.7 529.395  38
  -2  -2   6 9965.15 272.893  54
  -2  -2   6 9141.62 273.051  86
  -2  -2   6 8868.05 468.290  40
  -2  -2   6 9991.88 493.363   4
  -2  -2   6 9801.39 295.031  59
  -2  -2   6 10132.1 281.960  57
  -2  -2   6 9212.36 299.837  21
  -2  -2   6 9735.07 309.320  88
  -2  -2   6 9579.36 291.041  89
  -2  -2   6 9349.41 286.720  52
   2   2  -6 10783.5 542.294  34
  -2  -2   6 9791.50 513.770  68
  -2  -2   6 9200.26 283.937  48
  -2  -2   6 9307.78 276.811   7
  -2  -2   5 21163.6 423.101  21
  -2  -2   5 20253.8 393.049  52
   2   2  -5 21867.1 680.936  38
  -2  -2   5 19451.3 651.623  40
  -2  -2   5 19102.9 626.756   4
  -2  -2   5 18659.3 652.048  68
  -2  -2   5 20591.6 397.111  78
   2   2  -5 21225.5 698.926  34
  -2  -2   5 20883.2 398.109  48
  -2  -2   4 489.050 76.2256  95
  -2  -2   4 551.229 77.8402   2
  -2  -2   4 418.537 72.4227  96
   2   2  -4 423.857 74.5184  94
  -2  -2   4 495.456 79.5431  93
  -2  -2   4 305.746 62.7102  92
   2   2  -4 414.914 84.1973  38
  -2  -2   4 469.154 75.5405  91
   2   2  -4 425.190 73.1400  90
   2   2  -4 360.347 85.8943  34
  -2  -2   4 441.365 88.8159  40
  -2  -2   4 338.975 76.8490   4
  -2  -2   4 351.971 78.2456  68
  -2  -2   3 6506.51 204.912   1
  -2  -2   3 6540.10 268.932  93
  -2  -2   3 7127.99 279.073  91
  -2  -2   3 6732.98 275.863  92
  -2  -2   3 7011.16 314.663  40
  -2  -2   3 6483.16 287.722   4
  -2  -2   3 6726.33 274.421  96
  -2  -2   3 6273.48 296.764  68
  -2  -2   3 6888.60 231.145   2
   2   2  -3 7007.70 247.618  37
   2   2  -3 6563.34 272.890  90
   2   2  -3 6874.61 278.730  94
   2   2  -3 7190.77 323.901  34
   2   2  -3 6880.69 303.564  38
   2   2  -2 16745.8 418.489  38
   2   2  -2 16493.0 406.484  95
  -2  -2   2 16480.9 405.918  93
  -2  -2   2 16475.2 425.214  68
   2   2  -2 16649.0 407.650  94
  -2  -2   2 16204.1 402.629  92
   2   2  -2 15969.2 402.160  90
  -2  -2   2 16731.3 440.217  40
  -2  -2   2 16151.6 398.360  96
  -2  -2   2 15629.3 328.341   1
  -2  -2   2 16407.1 401.911  91
   2   2  -2 17036.8 438.297  34
  -2  -2   2 16484.9 282.479   2
   2   2  -2 16705.7 350.154  37
   2   2  -2 16862.8 338.136  36
  -2  -2   2 16468.9 370.733  35
  -2  -2   1 197136. 1156.79   1
   2   2  -1 194614. 1325.01  95
  -2  -2   1 197950. 1334.89  40
   2   2  -1 197368. 1321.49  94
   2   2  -1 197131. 1115.30  36
  -2  -2   1 201197. 1325.42  93
   2   2  -1 194069. 1298.35  38
  -2  -2   1 198783. 1318.99  92
   2   2  -1 196074. 1328.59  90
  -2  -2   1 201248. 1324.07  91
  -2  -2   1 198385. 618.519   2
  -2  -2   1 199515. 1316.44  96
  -2  -2   1 195983. 1246.84  35
   2   2  -1 198896. 1327.24  34
  -2  -2   0 203109. 1176.91   1
   2   2   0 204445. 1283.23  94
   2   2   0 201296. 1216.15  34
   2   2   0 198197. 1138.90  36
  -2  -2   0 204003. 1267.75  96
  -2  -2   0 206641. 1226.48  40
  -2  -2   0 202596. 1273.45  91
   2   2   0 206343. 1292.50  95
  -2  -2   0 202375. 1273.14  93
   2   2   0 196876. 1227.62  38
   2   2   0 203189. 1288.74  90
   2   2   0 202495. 1275.59  92
  -2  -2   0 202270. 1253.37  35
  -2  -2  -1 73786.6 668.502  40
   2   2   1 67932.8 451.058  66
  -2  -2  -1 69947.6 688.555   1
   2   2   1 72133.9 738.913  90
  -2  -2  -1 70798.1 750.693  35
   2   2   1 75758.4 533.443  67
   2   2   1 72375.4 740.694  95
   2   2   1 71776.8 733.728  94
  -2  -2  -1 71642.9 733.088  93
   2   2   1 71558.1 734.933  92
   2   2   1 69403.3 732.435  38
   2   2   1 68823.8 716.162  36
  -2  -2  -1 71856.5 729.437  96
  -2  -2  -1 72244.2 733.168  91
   2   2   1 69768.0 676.605  34
   2   2   2 1593.53 108.027  34
   2   2   2 1488.23 76.5567  64
   2   2   2 1477.07 105.274  92
   2   2   2 1559.78 77.9068   2
  -2  -2  -2 1474.65 90.8227  40
   2   2   2 1447.96 104.167  95
  -2  -2  -2 1438.78 100.159   1
  -2  -2  -2 1587.38 107.951  96
  -2  -2  -2 1499.09 113.527  35
  -2  -2  -2 1564.41 107.791  93
  -2  -2  -2 1492.06 105.140  91
   2   2   2 1522.87 117.183  36
   2   2   2 1521.46 72.8737  66
   2   2   2 1600.35 109.287  90
   2   2   2 1467.68 82.1019  67
   2   2   2 1541.53 107.004  94
  -2  -2  -3 80997.9 749.840   1
   2   2   3 81734.5 722.398  67
   2   2   3 79389.3 720.202   2
   2   2   3 81674.6 944.621  36
   2   2   3 82616.3 771.659  92
   2   2   3 82316.9 771.411  95
  -2  -2  -3 81817.6 898.206  63
  -2  -2  -3 81093.3 758.877  91
  -2  -2  -3 81465.1 759.638  96
   2   2   3 82439.0 766.991  94
  -2  -2  -3 82042.7 760.896  93
  -2  -2  -3 80734.4 856.909  35
   2   2   3 81736.8 766.199  90
   2   2   4 44897.8 650.413   5
   2   2   4 44719.3 626.052  67
  -2  -2  -4 44092.0 667.126  35
  -2  -2  -4 42791.8 746.455  65
   2   2   4 41790.0 632.104   2
  -2  -2  -4 43406.8 707.210  63
  -2  -2  -4 43557.4 548.348  96
   2   2   4 44502.7 774.479  36
   2   2   4 43777.2 555.067  92
   2   2   4 43516.8 553.591  95
  -2  -2  -4 44200.5 554.440  91
   2   2   4 44646.1 557.718  94
   2   2   4 44632.3 560.900  90
  -2  -2  -4 44217.6 543.177   1
  -2  -2  -4 44134.6 551.444  93
  -2  -2  -5 57954.3 959.409  65
  -2  -2  -5 58272.7 873.646  63
   2   2   5 57658.6 915.738  68
   2   2   5 57721.6 866.154   2
   2   2   5 58164.6 987.162  36
  -2  -2  -5 58213.1 802.395  35
   2   2   5 56352.5 819.989  67
   2   2   6 99.3877 53.7807   2
   2   2   6 58.5373 40.9540  68
  -2  -2  -6-6.33648 40.7042  37
  -2  -2  -6-6.76845 29.9301  65
   2   2   7 87.0191 35.1004  47
   2   2   7 55.8383 31.8631  31
   2   2   7 5.58383 18.7682  42
  -2  -2  -7-80.3805 81.8864  65
   2   2   7 31.9271 26.7850  54
   2   2   7-3.77532 24.3815  13
   2   2   7 121.015 35.0402  46
   2   2   7 4.05925 30.2845  82
   2   2   7 73.1699 26.2478  26
   2   2   7 95.4877 34.2204  51
   2   2   7-102.202 67.5707   2
   2   2   7 29.8901 29.3247  24
   2   2   7 12.7353 21.9257  85
   2   2   7 22.5957 31.3141  29
   2   2   7 20.2542 33.2268  59
   2   2   8 19844.3 391.913  46
   2   2   8 19450.5 421.366  13
   2   2   8 19453.8 450.529  31
   2   2   8 19414.5 431.644  59
   2   2   8 19094.4 404.549  54
   2   2   8 18724.9 362.758  26
   2   2   8 19569.9 418.948  82
   2   2   8 19196.5 367.023  51
   2   2   8 18740.2 423.043  24
   2   2   9 13691.2 365.357  31
   2   2   9 13771.2 344.233  13
   2   2   9 13791.1 326.690  15
   2   2   9 13579.6 346.524  59
   2   2   9 13428.0 326.187  54
   2   2  10 721.713 72.5660  13
   2   2  10 736.933 68.5568  54
   2   2  11 49.4010 16.7792  12
   2   2  11 43.5933 16.0543  54
   2   3  -9 15.5677 12.7983  55
  -2  -3   9 18.3360 14.3301  22
   2   3  -8 541.511 52.2594  75
  -2  -3   8 517.365 55.3232  31
  -2  -3   8 522.179 64.2980  22
  -2  -3   8 547.384 62.0049  88
  -2  -3   8 507.540 51.8955  59
  -2  -3   7 205.544 46.2523  48
  -2  -3   7 133.121 34.7885  74
   2   3  -7 156.802 38.9463  73
  -2  -3   7 222.472 46.0030  31
  -2  -3   7 229.416 43.9310  59
  -2  -3   7 201.789 50.2933  88
  -2  -3   7 316.966 56.2766  89
  -2  -3   7 135.720 38.2758  54
  -2  -3   7 151.416 37.5502  18
  -2  -3   6 34506.0 527.965  74
  -2  -3   6 32722.2 534.174  52
  -2  -3   6 36563.7 526.070  57
  -2  -3   6 34282.6 572.188  89
  -2  -3   6 33460.5 544.138   7
  -2  -3   6 33326.7 576.624  21
   2   3  -6 34149.9 493.181  79
  -2  -3   6 34890.1 542.583  59
  -2  -3   6 34805.8 520.511  54
  -2  -3   6 34617.3 608.776  88
  -2  -3   6 33503.6 538.468  86
  -2  -3   6 35521.8 516.856  49
  -2  -3   6 32725.2 553.111  48
  -2  -3   5 4726.37 203.940   7
  -2  -3   5 4698.30 192.687  74
  -2  -3   5 4641.29 196.860  59
   2   3  -5 4556.38 178.684  60
  -2  -3   5 4705.97 350.477  68
  -2  -3   5 4610.69 198.832  86
   2   3  -5 4962.01 350.552  38
  -2  -3   5 4434.79 323.970   4
  -2  -3   5 5312.02 194.726  57
  -2  -3   5 4559.12 199.337  78
  -2  -3   5 4794.76 204.680  48
  -2  -3   5 4619.55 208.992  21
  -2  -3   5 4808.66 209.994  89
  -2  -3   5 4351.28 192.375  52
  -2  -3   5 4284.90 336.336  40
   2   3  -5 5438.09 377.129  34
  -2  -3   5 4702.62 191.078  49
  -2  -3   4 10193.9 472.802  68
  -2  -3   4 10968.0 426.817  92
  -2  -3   4 9637.36 464.466  40
  -2  -3   4 11089.1 431.057  96
  -2  -3   4 10460.8 417.887  95
   2   3  -4 10666.7 428.733  94
  -2  -3   4 10539.4 421.496  93
  -2  -3   4 10697.3 424.322  91
   2   3  -4 10520.7 424.551  90
   2   3  -4 11313.9 490.494  38
   2   3  -4 11249.9 497.117  34
  -2  -3   4 10100.8 448.162   4
   2   3  -3 21298.0 609.226  38
  -2  -3   3 19861.1 603.183  40
  -2  -3   3 20291.4 551.708  91
   2   3  -3 22255.4 542.750  37
  -2  -3   3 19938.3 569.224   4
  -2  -3   3 20374.8 550.566  96
   2   3  -3 19747.1 556.260  94
  -2  -3   3 20107.2 550.534  93
  -2  -3   3 19816.6 546.309  92
   2   3  -3 23210.6 536.630  36
  -2  -3   3 19719.8 596.553  68
   2   3  -3 20256.7 565.378  90
  -2  -3   3 19852.0 546.884  95
   2   3  -3 21296.0 616.025  34
   2   3  -2 203259. 1673.03  94
   2   3  -2 221923. 1560.47  36
  -2  -3   2 213796. 1421.42   1
   2   3  -2 203931. 1681.67  90
  -2  -3   2 204411. 1752.48  40
  -2  -3   2 201470. 1652.35  92
  -2  -3   2 205744. 1668.32  93
   2   3  -2 212039. 1742.30  38
   2   3  -2 216254. 1752.56  34
  -2  -3   2 204734. 1661.40  91
   2   3  -2 210257. 1567.12  37
  -2  -3   2 203610. 1650.64  96
  -2  -3   2 207295. 1742.92  68
  -2  -3   2 214584. 1439.51  35
  -2  -3   1 15321.4 427.892  92
   2   3  -1 15692.5 437.949  94
  -2  -3   1 15586.8 428.892  96
  -2  -3   1 15315.6 427.925  91
   2   3  -1 15779.6 399.488  36
  -2  -3   1 15284.5 427.961  93
  -2  -3   1 15429.8 428.093  40
   2   3  -1 15654.0 438.103  95
   2   3  -1 16351.5 445.351  38
   2   3  -1 15361.6 435.141  90
   2   3  -1 16419.9 410.967  37
  -2  -3   1 15922.2 391.890  35
   2   3  -1 16400.8 426.547  34
  -2  -3   1 16128.5 386.925   1
  -2  -3   0 61123.2 760.091  40
  -2  -3   0 61842.2 809.328  96
   2   3   0 61806.7 827.079  95
   2   3   0 62042.8 826.240  94
  -2  -3   0 59258.4 799.054  92
  -2  -3   0 60810.7 810.072  91
   2   3   0 61979.6 830.061  90
   2   3   0 63024.1 821.078  38
  -2  -3   0 61487.8 812.950  93
  -2  -3   0 61505.6 752.491   1
   2   3   0 62086.1 785.053  36
  -2  -3   0 61609.5 783.677  35
   2   3   0 62854.0 751.650  34
  -2  -3  -1 70005.6 845.789  35
   2   3   1 68955.5 834.288  95
  -2  -3  -1 68453.9 824.224  91
  -2  -3  -1 70925.7 721.313  40
  -2  -3  -1 68236.4 818.103  96
  -2  -3  -1 67999.2 818.849  92
   2   3   1 68427.4 827.934  94
  -2  -3  -1 68181.1 825.598  93
   2   3   1 69010.4 833.821  90
   2   3   1 69627.4 843.149  38
   2   3   1 68851.1 836.089  36
  -2  -3  -1 69618.3 798.618   1
   2   3   1 69253.7 722.288  34
   2   3   2 162.581 38.9177  34
   2   3   2 111.003 36.2925  90
   2   3   2 122.841 34.0746  67
   2   3   2 152.189 44.3273  95
   2   3   2 112.487 41.4118  38
  -2  -3  -2 103.626 32.5752  91
   2   3   2 65.2805 32.8473  94
  -2  -3  -2 166.127 32.0969  40
   2   3   2 101.557 38.3533  36
  -2  -3  -2 133.676 41.6042   1
  -2  -3  -2 163.083 39.4823  96
  -2  -3  -2 125.926 38.4456  35
  -2  -3  -2 79.5250 32.5979  93
   2   3   3 141664. 1101.62  94
  -2  -3  -3 139685. 1075.16  96
   2   3   3 139785. 1080.85  67
  -2  -3  -3 141033. 1084.71  93
   2   3   3 140002. 1100.18  90
   2   3   3 142699. 1108.98  95
   2   3   3 139778. 1326.77  36
  -2  -3  -3 140250. 1079.98  91
  -2  -3  -3 140600. 1289.38  35
  -2  -3  -3 143006. 1150.36   1
  -2  -3  -4 16862.6 396.018   1
  -2  -3  -4 16647.6 466.119  63
   2   3   4 17116.6 365.469  95
  -2  -3  -4 18335.4 373.665  92
   2   3   4 17438.9 369.008  90
  -2  -3  -4 18944.5 377.571  96
   2   3   4 16663.1 361.089  94
  -2  -3  -4 18275.2 374.303  93
   2   3   4 16760.4 496.470  36
   2   3   4 16676.1 413.604  67
  -2  -3  -4 18892.2 378.790  91
   2   3   4 17164.7 384.967   2
  -2  -3  -4 17053.4 472.788  35
   2   3   4 16898.3 444.120   5
   2   3   5 3718.53 217.736  67
  -2  -3  -5 3548.49 226.415  63
  -2  -3  -5 4207.03 268.600  65
  -2  -3  -5 4164.86 248.242  35
   2   3   5 4153.65 223.141   2
   2   3   5 3566.57 223.527   5
   2   3   5 3774.55 254.559  36
   2   3   6 48839.9 875.636  67
  -2  -3  -6 53666.0 920.318  63
   2   3   6 51659.3 899.209   2
   2   3   6 50673.2 1010.02  36
  -2  -3  -6 52233.3 917.680  35
  -2  -3  -6 51120.2 1005.62  65
   2   3   7 49129.2 622.522  46
   2   3   7 50887.3 682.353  31
   2   3   7 50926.5 629.221  29
   2   3   7 51771.5 663.687  13
   2   3   7 47972.5 956.121  67
   2   3   7 51586.4 663.823  24
   2   3   7 49547.5 600.707  28
   2   3   7 48570.1 649.009  59
   2   3   7 46871.9 566.390  25
   2   3   7 49890.3 622.943  54
  -2  -3  -7 50837.5 1061.91  65
  -2  -3  -7 48277.9 1057.91  37
   2   3   7 50715.6 1001.79   2
   2   3   7 50191.9 1070.06  36
   2   3   7 50768.9 624.805  82
   2   3   7 49413.3 615.998  51
   2   3   8 12806.6 329.126  82
   2   3   8 12716.3 327.235  54
   2   3   8 12665.5 335.783  15
   2   3   8 12590.8 341.093  13
   2   3   8 11873.3 309.448  26
   2   3   8 12933.8 345.863  59
   2   3   8 12858.3 359.027  31
   2   3   8 12372.2 312.678  51
   2   3   9 2103.13 132.632  15
   2   3   9 2191.88 141.379  13
   2   3   9 2320.07 127.076  26
   2   3   9 2404.36 148.196  59
   2   3   9 2081.04 131.529  54
   2   3   9 2267.59 151.602  31
   2   3   9 2309.72 125.686  51
   2   3  10 2488.00 125.152  15
   2   3  10 2157.09 126.710  13
   2   3  10 2595.15 130.108  54
   2   3  10 2396.24 124.103  12
   2   3  11 5385.92 139.645  12
   2   3  11 5402.75 140.640  54
  -2  -4   8 6938.32 173.037  22
   2   4  -8 6556.73 149.295  55
  -2  -4   8 6741.88 166.594  88
   2   4  -8 6600.45 128.471  77
   2   4  -7 713.982 64.1901  75
   2   4  -7 654.515 56.3751  73
  -2  -4   7 658.676 72.9741  88
  -2  -4   7 674.587 73.4913  22
  -2  -4   7 649.981 69.6719  48
  -2  -4   7 724.160 67.8188  18
  -2  -4   6 24028.9 430.495  74
  -2  -4   6 23465.1 459.332  89
   2   4  -6 24388.9 409.438  73
  -2  -4   6 24303.8 409.696  54
  -2  -4   6 24283.1 492.217  88
   2   4  -6 24170.6 402.530  61
   2   4  -6 24047.1 397.835  79
  -2  -4   6 23879.2 418.525  49
  -2  -4   6 24176.0 466.451  18
  -2  -4   6 23047.4 442.987  48
  -2  -4   5 4776.46 203.054  74
   2   4  -5 4652.92 195.368  73
   2   4  -5 4841.57 194.862  79
  -2  -4   5 4316.10 204.926  89
  -2  -4   5 4728.94 227.898  88
  -2  -4   5 4624.16 207.119  86
  -2  -4   5 4510.05 193.528  52
   2   4  -5 4962.11 186.437  60
  -2  -4   5 4728.29 199.945  49
  -2  -4   5 4404.77 205.077   7
  -2  -4   5 4508.52 204.767  48
  -2  -4   4 81353.1 840.353  48
  -2  -4   4 84463.6 881.980   7
  -2  -4   4 83906.7 834.168  74
   2   4  -4 82141.6 771.735  60
  -2  -4   4 79553.5 1419.71  68
  -2  -4   4 82342.9 858.090  21
  -2  -4   4 80409.4 1460.95  40
  -2  -4   4 81719.5 776.590 101
  -2  -4   4 79740.2 775.646 102
  -2  -4   4 79823.9 1368.68   4
  -2  -4   4 78221.8 1292.35  95
  -2  -4   4 77760.5 1291.00  91
  -2  -4   4 78463.6 1288.62  96
  -2  -4   4 77103.7 1281.52  93
   2   4  -4 93945.0 1543.01  38
  -2  -4   4 78658.4 1297.10  92
  -2  -4   4 80195.5 861.427  89
  -2  -4   4 81171.8 842.007  86
  -2  -4   4 81637.8 770.535 107
   2   4  -4 92856.3 1527.48  34
  -2  -4   4 78301.0 776.776  52
  -2  -4   4 80230.7 788.421  19
  -2  -4   4 76832.0 800.117  78
  -2  -4   4 82520.5 815.387  49
  -2  -4   3 88.0033 37.2440  48
  -2  -4   3 85.2710 46.5802  40
  -2  -4   3 127.784 55.3535  96
  -2  -4   3 92.6636 47.0665   4
  -2  -4   3 151.782 55.6466  95
  -2  -4   3 45.9508 31.8196  86
  -2  -4   3 215.577 66.0568  93
  -2  -4   3 87.8321 34.1673   7
  -2  -4   3-56.2144 39.8855  92
   2   4  -3 65.7088 57.4239  38
  -2  -4   3 177.385 64.3843  91
   2   4  -3 45.0800 42.3999  90
  -2  -4   3 78.6329 36.4255  89
   2   4  -3-46.3926 33.0579  37
   2   4  -3 89.3658 58.3219  94
  -2  -4   3 177.263 64.5192  68
  -2  -4   3 50.6639 28.7800  49
   2   4  -3 209.301 67.4909  34
   2   4  -2 43.0319 47.1778  38
  -2  -4   2 113.331 54.3496  68
  -2  -4   2 23.0739 23.1283  95
  -2  -4   2 96.0236 44.5243  93
   2   4  -2 19.7887 34.4607  94
  -2  -4   2 8.81245 22.9373  96
  -2  -4   2 14.7777 35.5125  40
  -2  -4   2-28.8936 36.3671  91
   2   4  -2 54.1235 34.6957  90
  -2  -4   2 35.1491 30.7587  92
  -2  -4   2 36.4164 38.8546   1
   2   4  -2 35.0608 28.4144  34
   2   4  -1 1019.13 132.019  94
   2   4  -1 1289.22 140.885  36
  -2  -4   1 1155.39 135.236  40
  -2  -4   1 1303.34 146.685  96
  -2  -4   1 1251.48 127.220   1
   2   4  -1 1284.61 146.953  38
  -2  -4   1 1217.26 140.475  92
  -2  -4   1 1067.05 133.500  91
   2   4  -1 1169.20 135.954  90
   2   4  -1 1295.18 142.454  37
  -2  -4   1 1126.37 136.116  93
  -2  -4   1 1295.90 126.205  35
   2   4  -1 1303.02 133.478  34
   2   4   0 92910.5 1160.54  38
   2   4   0 89471.4 1162.86  95
  -2  -4   0 92103.5 1084.06  35
   2   4   0 94766.1 1156.11  36
  -2  -4   0 91699.0 1067.86  40
  -2  -4   0 93835.2 1078.86   1
  -2  -4   0 89073.7 1132.28  96
  -2  -4   0 88178.8 1136.90  92
   2   4   0 87650.3 1146.66  94
  -2  -4   0 89265.1 1141.66  93
  -2  -4   0 87917.7 1129.24  91
   2   4   0 88059.3 1150.95  90
   2   4   0 94985.7 1029.58  34
  -2  -4  -1 24604.1 567.600  96
   2   4   1 25054.9 584.573  94
  -2  -4  -1 25922.3 503.951  40
  -2  -4  -1 24977.7 575.102  91
   2   4   1 26156.2 599.821  38
   2   4   1 24871.3 585.443  90
   2   4   1 24407.0 579.582  95
  -2  -4  -1 24344.8 566.824  93
  -2  -4  -1 25022.9 575.474  92
  -2  -4  -1 25970.7 567.705   1
   2   4   1 25959.3 603.338  36
  -2  -4  -1 26967.6 596.748  35
   2   4   1 26524.7 479.294  34
   2   4   2 2550.81 167.996  67
  -2  -4  -2 2678.50 140.317  40
  -2  -4  -2 2819.68 182.615  96
   2   4   2 2953.55 192.024  95
  -2  -4  -2 3027.89 190.387  93
  -2  -4  -2 2770.81 182.502  92
   2   4   2 2760.44 196.928  38
  -2  -4  -2 2867.95 184.698  91
  -2  -4  -2 2624.97 181.435   1
   2   4   2 2676.01 197.434  36
  -2  -4  -2 2632.96 192.904  35
   2   4   2 2820.02 187.720  94
   2   4   2 2653.20 136.122  34
   2   4   2 2797.93 187.783  90
  -2  -4  -3 113012. 1304.53  35
  -2  -4  -3 109631. 1095.79  96
   2   4   3 111137. 1126.30  95
   2   4   3 109487. 1115.82  94
  -2  -4  -3 111995. 1108.81  93
  -2  -4  -3 111050. 1100.86  92
   2   4   3 110271. 1122.91  90
   2   4   3 112857. 1129.00  67
   2   4   3 111875. 1322.45  36
  -2  -4  -3 110745. 1175.66   1
  -2  -4  -3 110111. 1101.35  91
  -2  -4  -4 36610.1 678.656   1
   2   4   4 36280.4 605.537  94
   2   4   4 36562.8 791.695  36
  -2  -4  -4 34475.3 578.662  96
  -2  -4  -4 35326.3 586.871  93
  -2  -4  -4 34939.0 581.041  92
  -2  -4  -4 35029.1 585.109  91
   2   4   4 35575.2 600.550  90
   2   4   4 35758.8 601.847  95
   2   4   4 34981.9 671.503  67
  -2  -4  -4 36178.0 775.696  35
  -2  -4  -5 69129.0 926.244   1
   2   4   5 62284.3 1019.50   5
  -2  -4  -5 64099.4 1043.71  63
   2   4   5 65316.3 1120.30  36
  -2  -4  -5 63872.9 1087.32  35
   2   4   5 62341.1 972.205  67
   2   4   5 71893.4 912.658   2
   2   4   6 2593.25 139.830  15
   2   4   6 2245.01 195.849  67
  -2  -4  -6 2505.69 234.024  65
  -2  -4  -6 2400.65 207.268  63
   2   4   6 2630.21 144.842  13
   2   4   6 2429.08 230.446  36
   2   4   6 2358.76 215.871   5
   2   4   6 2943.35 210.760   2
  -2  -4  -6 2809.23 239.143  35
   2   4   6 2622.99 140.206  51
   2   4   7 19583.6 416.444  31
   2   4   7 18245.9 378.712  25
   2   4   7 18872.7 397.963  15
   2   4   7 19852.1 378.523  29
   2   4   7 19795.5 397.519  28
   2   4   7 19697.8 415.556  13
   2   4   7 18716.9 610.938  67
   2   4   7 19599.9 399.614  59
   2   4   7 19785.6 398.607  54
   2   4   7 19355.8 678.468  36
   2   4   7 19544.9 367.113  84
   2   4   7 20425.1 380.539  82
   2   4   7 20843.7 617.429   2
   2   4   7 19408.4 398.863  51
  -2  -4  -7 19519.1 685.910  65
   2   4   8 26344.5 486.525  15
   2   4   8 25992.2 468.362  26
   2   4   8 26741.5 452.090  25
   2   4   8 27361.8 486.728  59
   2   4   8 27041.4 479.337  54
   2   4   8 25899.9 466.757  51
   2   4   8 26550.4 498.226  13
   2   4   9 17214.3 380.139  15
   2   4   9 16813.1 361.426  26
   2   4   9 17248.3 392.819  13
   2   4   9 17420.2 332.366  25
   2   4   9 17277.7 373.128  54
   2   4   9 16432.6 355.717  12
   2   4   9 17346.4 364.279  51
   2   4  10 1798.51 109.202  15
   2   4  10 1658.14 96.7827  26
   2   4  10 1737.65 105.613  12
   2   4  10 1737.00 107.071  54
   2   4  10 1711.88 97.6216  51
   2   4  11 206.012 31.5563  12
   2   4  11 226.114 32.0384  54
   2   5  -7 4368.36 115.170  75
   2   5  -7 4413.75 120.604  77
   2   5  -7 4361.42 124.764  55
  -2  -5   7 4298.25 131.908  22
  -2  -5   7 4348.86 140.674  88
  -2  -5   6 6104.75 188.770  74
   2   5  -6 6159.94 172.549  73
   2   5  -6 6232.50 194.802  55
  -2  -5   6 6173.68 208.558  18
   2   5  -6 5909.28 174.725  61
  -2  -5   6 6467.07 208.777  22
   2   5  -6 6250.72 189.204  75
  -2  -5   6 6055.47 213.842  88
   2   5  -6 6204.87 173.914  79
  -2  -5   6 6190.24 186.501  49
  -2  -5   6 5933.53 195.919  48
  -2  -5   5 268.685 52.3533  48
   2   5  -5 248.916 51.1147  75
  -2  -5   5 304.944 51.6003  74
   2   5  -5 324.400 53.8388  73
   2   5  -5 300.753 47.0308  60
  -2  -5   5 318.145 58.4441  88
  -2  -5   5 304.575 57.4823  18
  -2  -5   5 251.668 54.2069  89
  -2  -5   5 292.748 46.8548  54
   2   5  -5 335.967 55.1900  61
   2   5  -5 276.482 50.3410  79
  -2  -5   5 276.421 50.8603  49
   2   5  -4 517.380 70.4556  73
  -2  -5   4 552.633 75.7038  48
  -2  -5   4 520.787 67.1018 101
   2   5  -4 548.799 70.4733 103
  -2  -5   4 605.030 72.7220 102
  -2  -5   4 859.429 96.1349  89
   2   5  -4 569.438 70.8752  99
  -2  -5   4 587.978 77.1129  74
  -2  -5   4 556.761 80.7677  88
   2   5  -4 578.240 72.3165  98
   2   5  -4 565.641 69.7370  60
  -2  -5   4 487.291 76.8411  86
  -2  -5   4 824.609 80.6776  52
   2   5  -4 613.041 74.1827 105
   2   5  -4 477.662 70.3471  75
  -2  -5   4 503.509 67.0529  19
  -2  -5   4 604.811 71.3991 107
   2   5  -4 556.387 73.7349  79
  -2  -5   4 641.238 80.2149  49
   2   5  -4 645.009 77.0259  97
  -2  -5   4 958.978 100.511   7
   2   5  -3 9413.35 277.741  73
  -2  -5   3 9060.30 285.528  74
  -2  -5   3 9062.50 288.862  89
   2   5  -3 9264.14 277.193  99
  -2  -5   3 9662.15 284.922 102
   2   5  -3 9088.32 275.879  98
  -2  -5   3 9564.09 281.535 107
  -2  -5   3 8870.99 469.432  96
  -2  -5   3 9130.39 482.564  91
  -2  -5   3 8809.46 472.410  95
   2   5  -3 8705.85 472.055  94
  -2  -5   3 9027.12 475.402  93
  -2  -5   3 8696.33 467.043  92
   2   5  -3 10565.0 530.187  38
  -2  -5   3 8815.21 477.455  68
  -2  -5   3 8810.62 282.954  86
   2   5  -3 9135.32 268.088  60
   2   5  -3 9008.59 273.608  97
   2   5  -3 9367.10 283.765 103
   2   5  -3 9183.69 275.247  79
  -2  -5   3 9635.24 284.882 101
  -2  -5   3 8924.03 281.812  19
  -2  -5   3 8891.81 459.493   4
   2   5  -3 9857.20 488.966  34
  -2  -5   3 9593.61 511.528  40
  -2  -5   3 9256.76 281.601  49
   2   5  -3 9154.01 282.253 105
  -2  -5   3 9234.31 280.155  48
  -2  -5   3 8901.13 293.453   7
  -2  -5   3 9916.91 271.019  76
  -2  -5   2 22519.8 427.312  49
   2   5  -2 21907.9 426.038  99
  -2  -5   2 23447.9 397.094  33
   2   5  -2 21954.5 411.113  73
  -2  -5   2 20988.8 706.306  92
   2   5  -2 22239.5 425.046  97
  -2  -5   2 21788.7 428.207 101
   2   5  -2 22069.5 407.641  60
  -2  -5   2 22666.3 433.375 107
  -2  -5   2 19805.0 689.029  68
  -2  -5   2 22043.3 430.395 102
  -2  -5   2 21801.9 402.711  76
  -2  -5   2 20754.5 696.138  96
   2   5  -2 21851.4 432.632 105
  -2  -5   2 23038.4 431.823  74
  -2  -5   2 20076.5 690.149  40
  -2  -5   2 21181.8 418.141  86
  -2  -5   2 19966.1 689.294  95
   2   5  -2 22140.4 729.196  38
   2   5  -2 19730.1 694.638  94
   2   5  -2 22102.5 425.683  98
  -2  -5   2 21053.4 408.610  48
  -2  -5   2 20204.0 693.053  93
  -2  -5   2 20671.2 699.979  91
   2   5  -2 20877.2 714.244  90
  -2  -5   2 21685.7 425.469  89
   2   5  -2 22156.4 433.992 103
  -2  -5   2 22736.7 446.132   7
  -2  -5   2 23450.3 409.502  81
   2   5  -2 21753.8 408.380  79
  -2  -5   2 21609.8 388.978  78
   2   5  -2 23242.2 691.816  34
   2   5  -2 24516.1 732.761  36
  -2  -5   1 39185.5 886.705  40
  -2  -5   1 40515.9 934.015  96
   2   5  -1 43641.0 960.598  38
  -2  -5   1 39616.2 930.951  95
   2   5  -1 38500.7 932.162  94
  -2  -5   1 39940.0 929.940  93
  -2  -5   1 39265.7 923.062  92
  -2  -5   1 45472.0 866.349   1
  -2  -5   1 39772.7 930.025  91
   2   5  -1 39485.4 942.915  90
   2   5  -1 47084.6 981.248  36
   2   5  -1 47119.4 886.337  34
  -2  -5   0 1587.08 157.088  35
  -2  -5   0 1357.20 164.709  95
  -2  -5   0 1327.83 164.523  96
   2   5   0 1569.76 177.914  94
  -2  -5   0 1464.04 171.749  93
  -2  -5   0 1365.74 163.946  92
  -2  -5   0 1519.99 173.975  91
   2   5   0 1602.73 183.204  90
   2   5   0 1604.86 182.646  36
  -2  -5   0 1564.63 164.266   1
  -2  -5   0 1728.11 168.385  40
   2   5   0 1464.07 168.383  38
   2   5   1 5985.19 306.027  67
  -2  -5  -1 5902.95 323.197  92
  -2  -5  -1 5659.87 269.566  40
  -2  -5  -1 5789.86 318.008  96
  -2  -5  -1 5600.30 316.483  95
  -2  -5  -1 5800.37 321.613  93
   2   5   1 5686.42 318.280  38
   2   5   1 5682.80 323.326  90
  -2  -5  -1 6262.15 322.748   1
   2   5   1 6156.17 342.626  36
  -2  -5  -1 6356.42 327.971  35
   2   5   1 6075.69 332.801  94
  -2  -5  -1 6000.62 325.776  91
  -2  -5  -2 2213.85 190.439  95
   2   5   2 2255.58 184.992  67
  -2  -5  -2 2128.69 185.859  92
  -2  -5  -2 2502.62 213.585  35
  -2  -5  -2 2083.16 184.402  96
   2   5   2 2284.07 196.302  94
   2   5   2 2159.70 192.124  90
  -2  -5  -2 2209.62 190.208  93
   2   5   2 2317.04 204.195  38
  -2  -5  -2 2362.20 195.466   1
  -2  -5  -2 1938.53 176.166  91
   2   5   2 2501.18 219.185  36
  -2  -5  -3 10711.1 398.085  95
  -2  -5  -3 10837.9 399.085  93
  -2  -5  -3 10700.0 395.752  96
   2   5   3 10929.2 406.135  94
  -2  -5  -3 11012.8 401.434  92
   2   5   3 10668.8 403.168  90
   2   5   3 10433.3 401.329  67
  -2  -5  -3 11116.3 425.269   1
  -2  -5  -3 10888.8 400.274  91
  -2  -5  -3 11072.2 460.721  35
   2   5   3 10786.4 461.864  36
   2   5   4 9853.67 405.593  67
  -2  -5  -4 10235.7 461.074  35
  -2  -5  -4 10387.8 414.621   1
   2   5   4 9806.76 451.221  36
   2   5   5 1630.76 197.651  36
   2   5   5 1400.93 171.177   5
   2   5   5 1635.34 171.846  67
  -2  -5  -5 1821.10 201.193  35
  -2  -5  -5 1845.85 173.153   1
   2   5   6 67164.2 1172.58  67
   2   5   6 71991.2 702.148  12
   2   5   6 74253.7 766.247  15
   2   5   6 71915.9 730.529  45
   2   5   6 75208.8 778.506  28
   2   5   6 68047.7 1240.08   5
   2   5   6 72277.8 709.583  58
   2   5   6 74326.9 766.472  84
   2   5   6 75993.8 1357.51  36
  -2  -5  -6 73414.1 1246.51  63
   2   5   6 74687.1 769.546  54
  -2  -5  -6 72215.0 1318.51  35
   2   5   6 73028.7 751.696  51
  -2  -5  -7 7249.12 440.302  65
   2   5   7 6236.39 233.397  15
   2   5   7 6175.32 230.879  25
   2   5   7 6359.61 393.103   5
   2   5   7 5368.12 343.104  67
   2   5   7 6219.25 219.194  71
   2   5   7 5998.91 226.270  26
   2   5   7 6584.41 229.884  84
   2   5   7 6196.51 218.480  12
   2   5   7 6627.35 237.050  54
  -2  -5  -7 6643.51 409.220  35
   2   5   7 6825.80 419.179  36
   2   5   7 6314.03 232.092  51
   2   5   8 9631.00 287.790  51
   2   5   8 10401.8 265.538  71
   2   5   8 9582.13 292.751  15
   2   5   8 9709.13 285.843  25
   2   5   8 9557.14 287.387  26
   2   5   8 9916.28 279.117  12
   2   5   8 10725.2 303.071  54
   2   5   9 65.1844 34.9201  15
   2   5   9 110.449 36.9914  51
   2   5   9 83.1688 32.5438  12
   2   5   9 63.7442 34.2327  54
   2   5   9 89.4888 32.7949  26
   2   5   9 65.7558 28.4039  25
   2   5  10 1629.74 98.3471  12
   2   5  10 1608.42 100.900  54
   2   5  10 1549.51 95.9254  51
   2   5  10 1589.42 97.2064  26
   2   5  11 2538.66 95.2835  12
   2   5  11 2493.88 95.7097  54
   2   6  -6 5731.54 132.140  75
   2   6  -6 5317.24 125.541  41
   2   6  -6 5728.78 134.851  55
   2   6  -6 5392.35 116.701  61
  -2  -6   6 5455.94 145.780  88
  -2  -6   6 5093.77 139.480  18
   2   6  -6 5671.95 135.154  77
   2   6  -5 2467.19 117.182  75
  -2  -6   5 2434.11 117.657  74
  -2  -6   5 2545.01 119.878  49
   2   6  -5 2569.32 111.106  73
  -2  -6   5 2461.92 129.893  18
   2   6  -5 2414.70 113.206  61
  -2  -6   5 2521.24 113.417  22
   2   6  -5 2436.86 114.655  55
  -2  -6   5 2237.35 117.744  89
  -2  -6   5 2444.50 126.907  88
   2   6  -5 2348.09 110.622  79
   2   6  -5 2509.50 118.536  77
  -2  -6   5 2379.66 115.377  48
  -2  -6   4 8270.94 253.447  74
   2   6  -4 8352.11 237.282  73
  -2  -6   4 8471.48 235.862 107
   2   6  -4 8364.24 237.499 105
   2   6  -4 8543.82 247.713  61
  -2  -6   4 8729.84 241.200 101
  -2  -6   4 8420.25 235.290 100
   2   6  -4 8501.83 235.516  98
   2   6  -4 8400.33 228.106  60
   2   6  -4 8461.29 237.730 103
   2   6  -4 8374.57 245.378  75
   2   6  -4 8511.79 242.173  55
  -2  -6   4 8476.37 259.267  89
  -2  -6   4 8643.98 239.646 102
  -2  -6   4 8644.53 273.430  88
  -2  -6   4 9314.48 248.401  22
   2   6  -4 8424.31 234.624  97
   2   6  -4 8426.94 239.436 104
  -2  -6   4 8568.60 255.793  49
  -2  -6   4 8684.76 244.974  19
   2   6  -4 8484.22 243.735  79
  -2  -6   4 8576.80 275.852  18
  -2  -6   4 8377.33 245.534  48
   2   6  -3 6861.64 236.359  75
  -2  -6   3 6832.40 244.448  74
  -2  -6   3 7020.45 244.155 101
  -2  -6   3 6753.62 236.278 107
  -2  -6   3 6589.45 234.747 102
   2   6  -3 6781.09 240.828 105
   2   6  -3 6755.02 237.209  99
   2   6  -3 6705.59 237.466  98
   2   6  -3 6992.16 240.154  61
   2   6  -3 6673.53 235.125  97
   2   6  -3 6742.08 226.870  55
  -2  -6   3 6887.32 247.471  89
  -2  -6   3 7316.34 262.608  88
  -2  -6   3 6904.34 248.149  86
   2   6  -3 6627.78 225.035  60
   2   6  -3 6762.51 240.284 103
  -2  -6   3 6737.16 244.251  19
   2   6  -3 7163.92 240.257  73
   2   6  -3 6821.76 236.210  79
  -2  -6   3 7117.35 248.618  49
  -2  -6   3 6548.04 245.615   7
  -2  -6   3 6839.06 224.205  76
  -2  -6   3 6281.46 227.055  48
  -2  -6   2 37473.4 524.705  33
  -2  -6   2 37389.0 580.932  74
   2   6  -2 37428.3 559.495  73
  -2  -6   2 37001.9 548.997  48
   2   6  -2 36517.5 583.791 105
   2   6  -2 37059.2 577.594  99
   2   6  -2 37254.7 586.980 103
  -2  -6   2 37341.9 577.814 107
  -2  -6   2 36314.4 575.062 101
   2   6  -2 36871.0 573.382  97
   2   6  -2 37094.9 551.298  75
   2   6  -2 36996.4 548.878  60
   2   6  -2 37046.4 526.796  55
   2   6  -2 36636.4 576.039  98
  -2  -6   2 37127.0 568.931  89
  -2  -6   2 39066.6 600.736  88
  -2  -6   2 36082.8 565.568  86
  -2  -6   2 37074.8 579.720 102
  -2  -6   2 37083.3 553.958  76
  -2  -6   2 38236.3 550.641  81
  -2  -6   2 37424.5 597.018  19
   2   6  -2 38123.2 562.365  79
  -2  -6   2 37218.5 575.873  49
  -2  -6   2 35604.9 579.542   7
   2   6  -1 53557.6 639.688  75
  -2  -6   1 53435.0 642.830  33
  -2  -6   1 52029.4 674.790   7
  -2  -6   1 55060.1 695.505  74
   2   6  -1 54181.8 630.014  72
   2   6  -1 52904.8 611.264   6
   2   6  -1 53597.7 699.115  99
   2   6  -1 54861.5 710.804 103
  -2  -6   1 56213.4 712.499 102
   2   6  -1 54125.2 708.896 105
  -2  -6   1 53574.3 665.438  89
   2   6  -1 54235.8 701.375  98
  -2  -6   1 49653.1 1082.25  40
   2   6  -1 53909.0 693.592  97
  -2  -6   1 53690.4 651.070  48
   2   6  -1 53753.9 658.850  60
  -2  -6   1 53751.2 1193.86  96
   2   6  -1 53357.7 658.377  73
  -2  -6   1 54042.7 1205.59  95
   2   6  -1 54948.5 626.744  58
   2   6  -1 53274.7 1215.36  94
  -2  -6   1 52781.0 707.262  19
  -2  -6   1 54828.1 1210.99  93
  -2  -6   1 55232.7 1215.41  92
   2   6  -1 54055.0 622.790  56
   2   6  -1 58753.8 1214.95  38
  -2  -6   1 53970.2 1203.66  91
   2   6  -1 53420.7 1218.86  90
   2   6  -1 53749.6 611.867  55
  -2  -6   1 52935.1 665.721  86
   2   6  -1 59384.9 1239.57  36
  -2  -6   1 54264.3 672.477  81
  -2  -6   1 55225.5 679.686  76
  -2  -6   1 55754.6 709.447 101
  -2  -6   1 54823.8 699.916 107
   2   6  -1 53675.7 654.357  79
  -2  -6   1 50230.1 1132.44  68
  -2  -6   1 53303.2 687.822  49
  -2  -6   0 24988.9 434.041  48
   2   6   0 25146.3 420.682  75
  -2  -6   0 25225.0 442.935  33
  -2  -6   0 26401.5 472.158  74
   2   6   0 25288.1 438.478  72
   2   6   0 26286.2 484.643 103
  -2  -6   0 25187.0 795.594  93
   2   6   0 26079.8 485.178 105
  -2  -6   0 26501.3 482.445 102
   2   6   0 26089.0 471.729  97
  -2  -6   0 26961.5 746.188   1
  -2  -6   0 25892.6 442.694  42
   2   6   0 24562.6 797.045  94
   2   6   0 24118.0 730.148  67
   2   6   0 26325.5 476.014  98
   2   6   0 26091.1 472.362  99
   2   6   0 25142.0 440.781  60
  -2  -6   0 24641.0 781.236  96
  -2  -6   0 24231.9 784.189  95
   2   6   0 25541.4 432.035   6
  -2  -6   0 25661.5 476.874 101
  -2  -6   0 26357.5 465.445  76
   2   6   0 25649.3 435.817  56
  -2  -6   0 23907.3 775.257  92
   2   6   0 26344.7 783.362  38
  -2  -6   0 24103.6 773.564  91
   2   6   0 25478.9 810.000  90
  -2  -6   0 25452.0 444.564  89
   2   6   0 27303.5 830.824  36
  -2  -6   0 24584.2 432.499  86
   2   6   0 26273.4 452.805  73
  -2  -6   0 26496.4 477.016 107
   2   6   0 26019.8 439.781  83
  -2  -6   0 25864.6 462.975  81
   2   6   0 25347.2 431.194  79
  -2  -6   0 25804.5 463.352  49
   2   6   0 24646.2 426.445  58
  -2  -6   0 24799.0 436.572   7
  -2  -6  -1 12867.2 323.491  76
  -2  -6  -1 11774.1 286.447  48
  -2  -6  -1 12915.4 327.051  74
   2   6   1 12579.9 304.646  73
  -2  -6  -1 10988.3 503.724  91
   2   6   1 12495.0 306.222  72
   2   6   1 12418.0 302.654   6
   2   6   1 12161.5 319.572 103
   2   6   1 11538.2 487.645  67
  -2  -6  -1 11896.5 313.905 102
   2   6   1 12293.4 315.131  97
   2   6   1 11787.6 316.230 105
   2   6   1 12434.8 303.777  60
   2   6   1 12553.6 319.128  99
  -2  -6  -1 10774.8 501.534  95
   2   6   1 12419.5 318.399  98
   2   6   1 11064.4 515.003  94
  -2  -6  -1 11335.4 508.509  96
   2   6   1 12267.7 301.098  58
   2   6   1 11894.6 297.149  56
   2   6   1 11952.8 515.946  38
   2   6   1 11026.2 514.889  90
  -2  -6  -1 11328.2 511.616  92
  -2  -6  -1 11890.0 314.361 101
   2   6   1 12433.5 553.284  36
  -2  -6  -1 12603.7 513.258   1
   2   6   1 12562.0 306.996  83
  -2  -6  -1 11077.8 508.627  93
  -2  -6  -1 12275.2 494.021  35
  -2  -6  -1 12190.6 315.558 107
   2   6   1 11935.1 283.951  79
  -2  -6  -1 12463.1 315.549  49
  -2  -6  -2 48379.8 606.398 102
  -2  -6  -2 49765.3 1021.17   1
   2   6   2 49122.1 604.551  56
  -2  -6  -2 47669.7 582.477  16
   2   6   2 49252.3 607.180  72
   2   6   2 49362.2 588.609  73
  -2  -6  -2 43940.6 960.118  93
   2   6   2 50193.6 607.985   6
   2   6   2 49942.8 612.186  83
  -2  -6  -2 46430.1 589.736 104
   2   6   2 49378.7 581.660  45
   2   6   2 48457.9 614.358 105
  -2  -6  -2 48885.7 614.848  49
   2   6   2 48963.8 604.512 100
   2   6   2 49344.9 618.627 103
   2   6   2 44969.9 990.419  94
   2   6   2 47960.6 599.897  99
   2   6   2 48767.0 603.338  98
   2   6   2 49524.0 591.288  60
  -2  -6  -2 48413.4 600.395 107
  -2  -6  -2 42987.7 947.809  96
  -2  -6  -2 43687.7 964.545  95
   2   6   2 48956.6 600.751  97
  -2  -6  -2 44655.5 971.957  92
   2   6   2 46160.5 964.939  67
   2   6   2 46220.6 996.910  38
  -2  -6  -2 43912.7 962.709  91
   2   6   2 45047.3 989.652  90
  -2  -6  -2 47247.7 599.879 101
   2   6   2 49937.9 1104.89  36
  -2  -6  -2 49296.6 1033.31  35
   2   6   2 50110.3 606.244  58
   2   6   3 27473.7 448.227  72
   2   6   3 28009.9 451.282  45
   2   6   3 26311.6 436.016  84
  -2  -6  -3 24355.7 683.535  92
   2   6   3 28054.5 452.218   6
   2   6   3 27774.6 457.010  56
  -2  -6  -3 24466.6 681.869  96
  -2  -6  -3 26393.7 740.821   1
   2   6   3 27510.2 454.890  58
  -2  -6  -3 24128.5 679.685  95
   2   6   3 24070.5 699.166  67
  -2  -6  -3 24117.1 680.565  93
  -2  -6  -3 25701.2 699.776  91
   2   6   3 24865.0 700.247  94
   2   6   3 25365.6 708.425  90
   2   6   3 26845.0 428.230  73
   2   6   3 27444.4 452.434  83
  -2  -6  -3 26830.1 787.469  35
   2   6   3 26589.4 809.231  36
   2   6   3 26296.5 425.740  60
  -2  -6  -3 27748.5 457.771  49
   2   6   4 861.582 130.240  67
   2   6   4 849.567 149.297  36
   2   6   4 994.873 87.2513  72
   2   6   4 941.150 86.3321  45
   2   6   4 1070.96 93.7510  56
   2   6   4 992.457 89.3355  84
   2   6   4 974.785 87.7213  83
   2   6   4 981.835 91.0615  58
  -2  -6  -4 975.671 161.375  35
  -2  -6  -4 858.262 133.181   1
   2   6   4 959.306 85.3309   6
  -2  -6  -5 6475.53 363.419   1
   2   6   5 6613.28 212.555  51
   2   6   5 6684.87 219.444  72
   2   6   5 6481.77 228.812  45
   2   6   5 6445.28 215.777   6
   2   6   5 6315.75 208.229  26
   2   6   5 6461.59 391.889   5
   2   6   5 6625.14 229.614  58
   2   6   5 6906.39 232.143  56
  -2  -6  -5 7221.10 437.358  35
   2   6   5 7028.11 428.307  36
   2   6   5 6663.57 233.494  84
   2   6   5 6117.82 366.931  67
   2   6   6 723.376 140.921   5
   2   6   6 556.203 70.9219  71
   2   6   6 647.338 76.8343  45
   2   6   6 554.298 64.9451   6
  -2  -6  -6 656.721 125.532  63
   2   6   6 666.699 73.6305  26
   2   6   6 812.220 150.580  36
   2   6   6 661.342 80.3051  84
   2   6   6 611.069 71.1216  56
   2   6   6 540.392 70.8040  58
   2   6   6 656.744 74.4827  51
  -2  -6  -6 617.116 144.217  35
   2   6   6 944.782 83.9797  12
   2   6   6 770.199 134.466  67
   2   6   7 19248.8 393.329  51
   2   6   7 19061.2 395.239  26
   2   6   7 20350.8 414.768  84
   2   6   7 19641.0 413.563  25
   2   6   7 20033.8 418.910  54
   2   6   7 20771.2 389.931  12
   2   6   7 20485.6 398.914  58
   2   6   7 19214.2 398.080  71
   2   6   8 6095.24 211.294  12
   2   6   8 5770.80 207.363  71
   2   6   8 5780.78 215.458  26
   2   6   8 5811.42 225.965  54
   2   6   8 5949.38 221.965  25
   2   6   8 5950.36 218.288  51
   2   6   9 4459.16 169.665  12
   2   6   9 4295.99 174.689  26
   2   6   9 4584.95 177.757  25
   2   6   9 4407.49 183.031  54
   2   6   9 4458.69 175.583  51
   2   6  10 221.597 39.1937  26
   2   6  10 261.475 40.1419  51
   2   6  11 13826.6 192.117  26
   2   6  11 13661.0 189.901  51
   2   7  -5 198.091 24.2906  75
  -2  -7   5 209.605 25.0406  30
   2   7  -5 158.499 23.9256  87
   2   7  -5 220.465 24.7950  77
   2   7  -4 1375.54 81.6219  75
  -2  -7   4 1330.44 81.4106  74
   2   7  -4 1457.41 78.8832  73
   2   7  -4 1308.40 71.1414 103
   2   7  -4 1345.46 72.4138 105
  -2  -7   4 1181.22 68.6230  48
   2   7  -4 1254.07 68.6398  98
   2   7  -4 1241.05 64.0456  60
   2   7  -4 1258.50 69.5875  97
   2   7  -4 1347.50 76.0295  55
  -2  -7   4 1227.74 75.1127  88
   2   7  -4 1306.61 78.3621  61
   2   7  -4 1230.78 69.2213 104
   2   7  -4 1269.37 76.9939  79
  -2  -7   4 1348.36 81.7104  49
  -2  -7   4 1373.60 87.9628  18
   2   7  -4 1312.24 77.5990  77
  -2  -7   3 32.9338 23.0525  48
   2   7  -3 63.3487 30.4095  75
  -2  -7   3 19.7647 22.4720  74
   2   7  -3 16.1816 27.0149  73
  -2  -7   3 10.9316 22.6260 102
   2   7  -3 19.6998 24.1848  97
   2   7  -3 26.3709 23.3635 103
   2   7  -3 5.05659 19.4769  98
   2   7  -3 17.1601 22.1126  60
  -2  -7   3 19.2317 26.5218  18
  -2  -7   3 32.4562 22.8547 107
  -2  -7   3 17.4075 22.7566 100
   2   7  -3 26.9862 24.4781  55
  -2  -7   3 8.99040 22.0710  89
  -2  -7   3 3.55487 15.1295  88
  -2  -7   3 5.96950 19.9783 101
   2   7  -3 2.46477 22.7900 105
   2   7  -3 30.2408 22.1189 104
   2   7  -3 8.43081 23.5138  61
   2   7  -3 14.3462 25.5767  79
  -2  -7   3 10.7950 22.6297  19
  -2  -7   3 11.5274 27.2766  49
   2   7  -3 14.4412 24.9730  77
  -2  -7   2 83.3964 32.4349  76
  -2  -7   2 85.9540 27.2057  48
   2   7  -2 73.9333 35.7986  75
  -2  -7   2 96.3043 29.8769  33
   2   7  -2 87.1025 39.7123  73
  -2  -7   2 90.6256 35.9921 102
   2   7  -2 57.2518 32.5589  97
   2   7  -2 67.3274 34.0471  60
  -2  -7   2 164.462 42.0584  74
   2   7  -2 86.7176 36.5422 103
   2   7  -2 58.2482 34.6305  99
  -2  -7   2 93.4618 34.8301 101
   2   7  -2 84.2654 36.3765  61
   2   7  -2 80.1207 32.6570  77
   2   7  -2 57.5366 31.6887  79
  -2  -7   2 63.9965 26.5719  88
   2   7  -2 72.6113 33.2573  55
  -2  -7   2 112.628 38.0335  89
  -2  -7   2 74.6790 31.6527  86
   2   7  -2 89.5374 39.0012 105
  -2  -7   2 56.8054 24.9831  81
  -2  -7   2 62.9188 28.9880  19
  -2  -7   2 71.5954 31.3756 107
   2   7  -2 62.0599 30.5521  98
  -2  -7   2 49.0317 34.7914  49
  -2  -7   2 96.7001 36.1257  18
  -2  -7   1 1413.68 102.805  48
   2   7  -1 1284.43 102.053  75
  -2  -7   1 1344.13 102.646  33
  -2  -7   1 1242.90 109.296  74
   2   7  -1 1352.78 98.3787  72
   2   7  -1 1323.21 106.959  73
   2   7  -1 1295.32 112.789 105
  -2  -7   1 1447.05 117.364 102
  -2  -7   1 1314.49 97.7640  42
  -2  -7   1 1327.36 111.761 101
   2   7  -1 1365.57 112.314  97
   2   7  -1 1412.21 99.4778  55
   2   7  -1 1307.99 112.019  98
   2   7  -1 1396.46 108.540  60
  -2  -7   1 1277.82 108.597 107
  -2  -7   1 1344.31 106.636  86
   2   7  -1 1294.38 110.902 103
  -2  -7   1 1364.70 105.996  89
   2   7  -1 1331.17 103.440  61
  -2  -7   1 1260.35 103.557  81
  -2  -7   1 1269.56 113.284  19
   2   7  -1 1312.43 105.453  79
  -2  -7   1 1336.36 111.323  49
   2   7  -1 1305.34 110.919  99
   2   7  -1 1385.40 98.2742  77
  -2  -7   1 1253.78 103.642  76
  -2  -7   0 16562.2 343.645  48
   2   7   0 16388.6 347.464  75
  -2  -7   0 15164.0 353.853  33
  -2  -7   0 15039.1 376.796  74
   2   7   0 15720.9 361.531  73
   2   7   0 15129.0 344.842   6
   2   7   0 15761.8 345.523  56
   2   7   0 15676.1 385.231 103
   2   7   0 15807.2 386.045 105
  -2  -7   0 15472.8 379.950 102
  -2  -7   0 15727.0 382.711 101
   2   7   0 15861.4 381.131  99
   2   7   0 16019.6 385.204  98
   2   7   0 16130.0 345.773  61
   2   7   0 15317.8 358.166  60
   2   7   0 15408.9 376.690  97
   2   7   0 15292.8 342.197  58
  -2  -7   0 15662.7 346.809  86
  -2  -7   0 15733.0 379.158 107
  -2  -7   0 16234.8 363.658  42
  -2  -7   0 15465.0 370.459  81
   2   7   0 15715.2 352.701  72
  -2  -7   0 15226.9 388.223  19
   2   7   0 16072.9 357.297  79
  -2  -7   0 15565.2 369.936  49
  -2  -7   0 15804.0 374.550  76
  -2  -7  -1 111.848 41.4692  76
   2   7   1 14.7054 26.6326  56
   2   7   1 61.1926 32.4981  75
  -2  -7  -1 2.90696 25.0071  33
  -2  -7  -1 30.4896 27.0588  74
   2   7   1 92.8833 41.7000  73
  -2  -7  -1 26.6340 30.0786 102
   2   7   1 49.9175 30.3221  72
   2   7   1 6.27375 26.9682 103
  -2  -7  -1 50.0291 30.5646 101
  -2  -7  -1 19.1354 30.4618  42
   2   7   1 11.2917 27.0433  99
   2   7   1 62.2585 27.8235  61
   2   7   1 59.6351 33.7553  60
   2   7   1 37.0576 26.2751 105
  -2  -7  -1 29.9125 24.0313  19
   2   7   1 60.3478 32.5744  58
  -2  -7  -1 46.4905 30.7620 107
   2   7   1 1.11873 28.9334  98
   2   7   1 19.5713 23.0906   6
  -2  -7  -1 51.8093 32.6519  81
   2   7   1 8.90113 26.6645  79
   2   7   1 76.8664 38.1834  97
  -2  -7  -1 74.3221 33.8179  49
   2   7   2 133472. 1032.40  73
   2   7   2 129593. 1045.91  72
   2   7   2 133976. 1075.73 105
   2   7   2 128837. 1039.28   6
  -2  -7  -2 129701. 1046.47 101
  -2  -7  -2 132262. 1056.04 102
  -2  -7  -2 129863. 1816.46  95
   2   7   2 133213. 1056.34  98
   2   7   2 133205. 1061.31  99
  -2  -7  -2 131058. 1044.37 107
   2   7   2 131457. 1036.78  60
  -2  -7  -2 127001. 1792.77  92
  -2  -7  -2 126309. 1780.32  96
   2   7   2 134096. 1054.82  97
   2   7   2 128124. 1823.88  94
  -2  -7  -2 131329. 1061.42  49
   2   7   2 129271. 1029.73  58
   2   7   2 131082. 1036.71  56
  -2  -7  -2 125914. 1057.71  19
   2   7   2 133978. 1073.47 103
  -2  -7  -2 127788. 1796.02  93
  -2  -7  -2 132159. 1099.38  74
  -2  -7  -2 127379. 1794.95  91
  -2  -7  -2 126510. 1086.27  76
   2   7   2 126672. 1828.32  90
   2   7   2 148089. 2074.92  36
   2   7   2 126960. 1756.89  67
  -2  -7  -2 148226. 1908.66   1
   2   7   2 134850. 962.218  79
   2   7   3 37267.0 551.233  45
  -2  -7  -3 38609.1 590.361  74
   2   7   3 37805.1 541.552  73
   2   7   3 37537.6 566.727  72
   2   7   3 36478.9 933.739  67
   2   7   3 42118.4 1110.27  36
   2   7   3 38240.6 566.685  56
   2   7   3 38234.5 552.219 105
   2   7   3 38550.2 553.225 103
  -2  -7  -3 38877.5 547.053 101
   2   7   3 38379.6 542.804  99
   2   7   3 38990.3 545.737  98
   2   7   3 38630.5 544.351  97
  -2  -7  -3 38428.0 566.435  49
   2   7   3 37258.6 560.668   6
   2   7   3 38162.0 567.708  58
   2   7   3 38577.3 553.823  60
  -2  -7  -3 38057.4 538.492 107
   2   7   3 38941.5 542.568  84
  -2  -7  -3 42757.1 1026.68   1
  -2  -7  -3 41843.3 1038.37  35
  -2  -7  -3 37860.2 552.201  19
  -2  -7  -3 38796.9 546.218 102
   2   7   4 18859.4 380.679  73
   2   7   4 18358.8 393.374  72
   2   7   4 19266.2 396.103   6
   2   7   4 19020.9 399.000  45
   2   7   4 19407.8 384.612  60
   2   7   4 17195.8 649.591  67
   2   7   4 19005.0 403.202  56
   2   7   4 19304.1 395.292  84
   2   7   4 19194.3 366.647  25
   2   7   4 18831.0 403.083  58
  -2  -7  -4 19315.6 399.433  49
  -2  -7  -4 20973.8 757.749  35
   2   7   5 984.817 92.4605  72
   2   7   5 995.863 91.2444   6
   2   7   5 838.527 89.5154  71
   2   7   5 928.052 92.0342  58
   2   7   5 937.085 93.6414  56
   2   7   5 1074.11 100.483  84
   2   7   5 1067.41 91.3037  25
  -2  -7  -5 1065.54 93.8228  49
   2   7   6 52111.4 614.084  72
   2   7   6 52138.3 607.605   6
   2   7   6 48341.9 644.225  71
   2   7   6 52601.9 661.620  58
   2   7   6 51665.5 591.029  26
   2   7   6 50481.6 639.326  25
   2   7   6 51115.2 640.691  56
   2   7   6 51450.7 663.317  84
   2   7   6 53145.4 594.633  51
  -2  -7  -6 54920.6 620.475  49
   2   7   7 17233.9 370.745  71
   2   7   7 17955.3 353.617  26
   2   7   7 17621.1 371.999  58
   2   7   7 16863.1 367.070  25
   2   7   7 17334.8 354.790  56
   2   7   7 17940.8 388.001  84
   2   7   7 18255.9 355.740  51
   2   7   8 4151.44 169.351  71
   2   7   8 4289.42 167.705  26
   2   7   8 4170.11 164.430  51
   2   7   8 4257.20 177.711  25
   2   7   9 5312.25 170.797  26
   2   7   9 5147.87 159.451  71
   2   7   9 5678.13 183.358  25
   2   7   9 5352.45 170.417  51
   2   7  10 1986.13 87.5913  26
   2   7  10 1996.50 87.3287  51
   2   8  -3 1714.56 74.0778  75
  -2  -8   3 1623.19 75.0938  74
   2   8  -3 1731.16 72.1547 103
   2   8  -3 1666.83 70.0801  98
   2   8  -3 1665.66 70.6472 105
   2   8  -3 1771.84 75.5295  61
   2   8  -3 1640.50 69.5217  97
   2   8  -3 1730.64 71.3695  73
  -2  -8   3 1694.30 77.1493  49
   2   8  -3 1645.30 70.0746 104
   2   8  -3 1709.42 75.0921  79
  -2  -8   3 1501.58 69.8413  18
   2   8  -2 173.031 31.8491  75
  -2  -8   2 198.456 35.4965  74
   2   8  -2 155.484 33.2622  73
   2   8  -2 150.630 31.5264 103
  -2  -8   2 158.742 32.6353 102
  -2  -8   2 211.978 36.6014 107
  -2  -8   2 146.768 31.5179 101
  -2  -8   2 121.362 32.0090 100
   2   8  -2 172.070 30.9767  61
   2   8  -2 152.914 33.5665  98
   2   8  -2 182.630 33.9208  97
   2   8  -2 147.356 31.7525 105
   2   8  -2 160.864 33.2851 104
   2   8  -2 145.104 32.3449  60
   2   8  -2 194.719 35.1616  79
  -2  -8   2 177.068 34.3581  19
  -2  -8   2 166.634 34.5821  49
  -2  -8   2 152.529 29.4671  18
   2   8  -1 5.34041 21.7973  75
  -2  -8   1 2.40939 19.0271  33
   2   8  -1-1.96744 27.9062  73
  -2  -8   1 74.7725 29.8044 107
  -2  -8   1 4.91128 21.8532  74
   2   8  -1 132.131 35.5579 103
  -2  -8   1 33.8245 23.8750 102
   2   8  -1 64.8809 30.6181 105
   2   8  -1 21.3303 19.4274  61
   2   8  -1 67.6210 30.3824  98
   2   8  -1-6.37950 22.2696  60
   2   8  -1 60.9646 27.7834  97
  -2  -8   1 0.76559 22.4510  76
  -2  -8   1 23.2349 22.2480 100
  -2  -8   1 13.0039 19.9590  81
   2   8  -1 9.64641 25.8720  79
  -2  -8   1 28.8451 21.6565  19
   2   8  -1 73.7816 30.0954 104
  -2  -8   1 37.1147 25.3257 101
  -2  -8   1-7.66124 21.9682  49
  -2  -8   1 41.0916 19.1884  18
   2   8   0 8481.52 226.547  75
  -2  -8   0 8473.28 238.714  33
  -2  -8   0 8508.98 253.727  74
  -2  -8   0 8218.50 255.331 101
  -2  -8   0 8660.07 257.356 107
   2   8   0 8544.01 246.158  73
   2   8   0 8471.58 260.985 105
   2   8   0 8734.19 227.527  61
   2   8   0 8443.17 256.602  99
   2   8   0 8474.79 256.233  98
   2   8   0 8232.99 220.517  56
   2   8   0 8051.15 246.029  60
   2   8   0 8589.68 257.690  97
   2   8   0 8843.79 265.708 103
   2   8   0 8180.33 228.372  72
  -2  -8   0 8488.52 248.853  49
  -2  -8   0 8643.36 260.700 102
   2   8   0 8137.96 226.471  43
   2   8   0 8282.73 218.716  58
  -2  -8   0 8665.37 251.025  81
  -2  -8   0 8621.24 265.908  19
   2   8   0 8519.87 236.815  79
  -2  -8   0 8283.09 249.584  76
  -2  -8  -1 1998.59 124.613  33
   2   8   1 2037.94 126.534  73
   2   8   1 2038.78 124.140  72
   2   8   1 1981.08 120.401  56
   2   8   1 2059.99 132.654 103
  -2  -8  -1 2112.47 133.131 101
   2   8   1 2159.06 129.602  43
  -2  -8  -1 2056.60 125.129  42
  -2  -8  -1 2036.35 130.540  74
   2   8   1 2213.24 135.062  99
   2   8   1 2134.70 131.445  98
   2   8   1 2061.19 130.077  60
   2   8   1 2087.57 123.344  58
  -2  -8  -1 1999.64 127.425 107
   2   8   1 2102.71 133.783 105
  -2  -8  -1 2064.77 132.387  81
  -2  -8  -1 1950.43 130.276  19
   2   8   1 2104.22 120.938  79
  -2  -8  -1 2015.97 128.821 102
  -2  -8  -1 2060.94 128.352  49
   2   8   1 1934.10 125.333  97
  -2  -8  -1 2014.21 129.860  76
  -2  -8  -2 16880.5 381.773  76
  -2  -8  -2 16669.7 371.591  33
  -2  -8  -2 17377.9 379.989  74
   2   8   2 16319.0 356.797  73
   2   8   2 16393.5 367.067  72
   2   8   2 17303.4 369.472  99
  -2  -8  -2 16639.8 364.685 102
  -2  -8  -2 16964.5 380.560  42
   2   8   2 16856.5 362.893  56
   2   8   2 16436.4 374.947  43
  -2  -8  -2 16679.8 366.103 101
   2   8   2 17071.2 366.753  97
   2   8   2 17172.6 368.623  98
   2   8   2 16706.2 363.285  60
   2   8   2 16572.8 356.455  58
   2   8   2 16984.6 372.515 103
   2   8   2 16912.9 372.127 105
  -2  -8  -2 16650.9 362.515 107
  -2  -8  -2 16384.1 385.230  81
  -2  -8  -2 16775.1 372.358  19
   2   8   2 17103.8 329.102  79
  -2  -8  -2 16770.6 366.672  49
  -2  -8  -3 5195.28 211.939  76
  -2  -8  -3 5132.64 209.228  33
  -2  -8  -3 5302.93 209.990  74
   2   8   3 5208.29 200.868  73
   2   8   3 4941.02 205.510  72
   2   8   3 4953.03 203.939   6
   2   8   3 4997.98 200.710  58
   2   8   3 5211.01 184.323  71
  -2  -8  -3 5180.45 192.119 107
   2   8   3 4910.18 198.668  60
  -2  -8  -3 5107.83 191.208 102
  -2  -8  -3 5109.13 192.733 101
   2   8   3 5223.61 195.747 103
   2   8   3 5135.27 192.236  99
   2   8   3 5147.98 192.414  98
   2   8   3 4839.88 200.489  56
   2   8   3 5467.19 196.868  97
   2   8   3 5111.77 195.207 105
  -2  -8  -3 5049.84 218.149  81
  -2  -8  -3 4926.14 194.027  19
  -2  -8  -3 5027.32 199.835  49
  -2  -8  -4 29464.8 498.275  76
   2   8   4 29787.3 479.723  60
  -2  -8  -4 30925.9 505.925  74
   2   8   4 30687.2 474.169  73
   2   8   4 29519.3 493.442  72
   2   8   4 30072.4 492.367   6
   2   8   4 29376.4 457.870  71
   2   8   4 29879.7 497.224  56
   2   8   4 30258.7 499.557  58
   2   8   4 32513.2 479.254  84
  -2  -8  -4 32126.5 482.642  49
  -2  -8  -5 8479.97 260.997  76
  -2  -8  -5 9776.78 278.896  74
   2   8   5 8892.90 257.185   6
   2   8   5 9010.41 257.820  71
   2   8   5 8998.98 268.251  43
   2   8   5 9379.92 250.751  73
   2   8   5 9560.05 268.813  84
   2   8   5 9416.28 275.460  56
   2   8   5 8963.47 264.556  72
   2   8   5 9439.54 255.066  60
   2   8   5 9155.28 272.427  58
   2   8   5 9829.74 245.629  25
  -2  -8  -5 9850.69 251.896  49
  -2  -8  -6 716.412 76.2580  74
   2   8   6 786.735 78.8490  71
   2   8   6 741.540 78.3552  56
   2   8   6 694.549 71.4720  43
  -2  -8  -6 705.762 71.6160  76
   2   8   6 745.855 79.0299  58
   2   8   6 752.451 71.4370  25
   2   8   7 4450.60 173.713  71
   2   8   7 4443.79 175.726  58
   2   8   7 4680.91 171.174  25
   2   8   8 209.922 36.3409  71
   2   8   8 229.921 32.7517  26
   2   8   8 230.942 38.9699  25
   2   8   8 221.804 33.1114  51
  -2  -8  -9 59.8105 15.6669  74
   2   8   9 51.8072 18.7099  71
   2   8   9 48.9468 19.7914  25
   2   8   9 45.8740 13.5620  26
   2   8   9 14.2595 11.7118  51
   2   8  10 27.2051 11.1701  17
  -2  -9   1 879.004 52.5338  74
  -2  -9   1 897.751 55.2284  19
  -2  -9   1 868.263 52.7222 101
  -2  -9   1 917.427 53.9765 107
   2   9  -1 963.582 56.0094 105
   2   9  -1 818.662 48.6110  60
  -2  -9   1 898.549 53.7830 102
   2   9  -1 850.199 52.6390  98
  -2  -9   1 919.369 54.7450 100
   2   9  -1 781.781 51.0700  73
   2   9  -1 917.498 54.5434  97
   2   9  -1 834.715 53.5456 104
   2   9  -1 913.340 50.8159  79
  -2  -9   1 848.530 49.9477  49
   2   9  -1 856.223 52.9839 103
  -2  -9   1 813.958 47.3280  76
   2   9   0 10571.0 211.274  73
  -2  -9   0 10889.4 224.432  19
   2   9   0 10928.6 221.877 105
  -2  -9   0 11087.2 219.881 107
   2   9   0 11108.3 222.206  98
   2   9   0 11052.3 223.554 103
  -2  -9   0 10803.9 218.848 101
  -2  -9   0 10602.0 216.332 100
   2   9   0 10703.8 221.434 104
   2   9   0 10912.1 219.329  97
  -2  -9   0 11093.4 221.310 102
   2   9   0 10551.8 211.957  60
  -2  -9   0 10900.9 207.565  49
  -2  -9   0 10844.1 216.355  74
  -2  -9   0 10966.1 215.082  76
  -2  -9  -1 74.6810 25.5650  76
  -2  -9  -1 26.0172 21.2511  33
  -2  -9  -1 0.72289 18.6476  74
   2   9   1 79.3474 27.7360  73
   2   9   1-9.89808 14.5429  58
   2   9   1-4.37018 16.8226  97
   2   9   1-5.59357 18.5636 105
   2   9   1-10.1166 21.1283 104
   2   9   1 8.91352 16.4062  43
   2   9   1 1.24952 20.5016 103
  -2  -9  -1-6.01820 17.3827 101
   2   9   1-9.22134 20.7611  98
  -2  -9  -1 6.72930 14.1686 107
   2   9   1-5.15127 21.7255  60
  -2  -9  -1-5.57992 14.6552 102
  -2  -9  -1-3.56042 17.4810 100
   2   9   1 37.7553 15.5075  56
  -2  -9  -1-4.82427 17.5031  81
  -2  -9  -1 8.02905 18.1638  19
  -2  -9  -1 23.0943 17.9259  49
  -2  -9  -2 3350.67 140.204  74
   2   9   2 3166.74 134.242  73
  -2  -9  -2 3387.01 139.632  33
  -2  -9  -2 3385.97 136.467  19
   2   9   2 3224.12 137.379  43
   2   9   2 3209.59 134.221 104
   2   9   2 3269.28 133.861 103
   2   9   2 2989.97 127.085  56
  -2  -9  -2 3216.05 130.648 102
   2   9   2 3381.35 133.556  98
   2   9   2 3091.87 124.019  58
  -2  -9  -2 3125.46 133.705  42
  -2  -9  -2 3316.94 133.156 101
  -2  -9  -2 3206.80 130.522 100
   2   9   2 3369.73 141.514  60
   2   9   2 3141.53 129.287  97
  -2  -9  -2 3292.05 142.410  81
   2   9   2 3257.68 133.572 105
  -2  -9  -2 3170.77 128.774 107
  -2  -9  -2 3440.78 133.175  49
  -2  -9  -2 3319.71 139.544  76
  -2  -9  -3 105.918 29.3499  76
  -2  -9  -3 114.732 34.7804  33
  -2  -9  -3 62.9232 26.8783  74
   2   9   3 100.493 32.7685  73
  -2  -9  -3 117.461 26.5309 107
  -2  -9  -3 111.498 26.0802 102
  -2  -9  -3 112.334 32.2069  42
  -2  -9  -3 112.360 26.8454 100
   2   9   3 119.207 32.8251  60
   2   9   3 87.8111 29.6437  58
   2   9   3 73.5350 28.9527  56
  -2  -9  -3 115.370 26.0733 101
  -2  -9  -3 84.5020 32.2153  81
  -2  -9  -3 105.911 27.0634  19
   2   9   3 101.020 31.5558  43
  -2  -9  -3 62.9133 23.9543  49
  -2  -9  -4 363.041 52.6221  33
  -2  -9  -4 329.955 49.4312  74
   2   9   4 350.247 47.4408  73
   2   9   4 337.853 39.1260  71
   2   9   4 311.698 47.7320  56
   2   9   4 327.058 50.5059  58
   2   9   4 374.294 51.7635  43
   2   9   4 341.381 48.6200  60
  -2  -9  -4 314.525 49.8299  42
  -2  -9  -4 355.423 54.3088  81
  -2  -9  -4 445.743 49.1123  49
  -2  -9  -4 363.322 50.1612  76
  -2  -9  -5 16822.1 314.203  33
   2   9   5 16338.2 314.330  43
  -2  -9  -5 15780.5 300.227  74
   2   9   5 15979.4 316.302  58
   2   9   5 15775.9 312.614  56
  -2  -9  -5 15710.6 324.164  42
  -2  -9  -5 16086.1 327.282  81
   2   9   5 16442.3 282.040  71
  -2  -9  -5 16198.0 293.034  76
  -2  -9  -6 2572.58 116.009  33
  -2  -9  -6 2468.26 107.881  74
   2   9   6 2538.96 111.909  71
   2   9   6 2583.62 114.969  43
   2   9   6 2556.41 119.608  58
  -2  -9  -6 2444.46 117.270  81
   2   9   6 2568.83 111.335  80
  -2  -9  -6 2173.43 96.5753  76
  -2  -9  -7 10012.4 202.755  33
  -2  -9  -7 8288.24 172.313  74
   2   9   7 10398.0 211.126  71
   2   9   7 9331.47 211.336  58
  -2  -9  -7 9128.66 203.176  81
  -2  -9  -8 18.3353 12.6267  33
   2   9   8 33.7635 16.0832  71
  -2  -9  -8 8.06027 8.94977  81
  -2 -10  -3 38.5254 15.7441  33
   2  10   3 12.8427 12.2238  60
   2  10   3 16.6508 11.2148  43
  -2 -10  -3 26.4814 13.0981  76
  -2 -10  -3 10.2073 10.0942  81
   2  10   3 44.7525 14.8024  80
  -2 -10  -4 93.6430 17.2436  76
  -2 -10  -4 95.3546 19.5434  33
  -2 -10  -4 110.789 22.1934  81
   2  10   4 133.401 22.5383  43
   2  10   4 126.520 21.7176  80
   2  10   4 117.338 19.5334  58
  -2 -10  -5 511.638 38.5615  33
  -2 -10  -5 307.408 32.6295  42
   2  10   5 533.121 40.5320  43
  -2 -10  -5 400.721 37.0904  81
   2  10   5 607.860 41.5801  80
  -2 -10  -6 423.479 37.1242  42
   3  -8  -7 239.701 25.5327  53
  -3   8   6 8030.87 144.043  23
   3  -8  -6 8293.08 172.898  46
   3  -8  -5 43.4485 16.7678  47
   3  -8  -5 47.8875 19.5817  46
   3  -8  -5 50.0353 17.6369  70
  -3   8   5 46.2496 22.8159   9
  -3   8   4 4852.41 139.581  73
   3  -8  -4 5283.58 147.872  47
   3  -8  -4 5516.53 155.342  46
   3  -8  -4 5445.10 150.032  53
   3  -8  -4 5535.62 154.479  70
  -3   8   4 5435.34 143.904  55
  -3   8   4 5545.01 148.823   9
  -3   8   4 5186.21 140.808  75
  -3   8   4 5328.25 148.927  80
  -3   8   3 108.437 26.8560  75
  -3   8   3 72.2041 20.1240  73
   3  -8  -3 97.4938 25.9248  47
   3  -8  -3 80.3523 23.3495  46
   3  -8  -3 95.1243 24.6176  70
   3  -8  -3 75.1001 16.8111  42
  -3   8   3 116.851 26.3181   9
  -3   8   3 78.2461 21.8413  80
  -3   8   3 81.5513 24.2366  55
  -3   8   3 107.831 26.1991  79
  -3   8   2 654.359 51.7613  75
   3  -8  -2 644.378 51.2568  47
   3  -8  -2 629.962 47.6301  46
   3  -8  -2 670.531 50.7452  70
   3  -8  -2 626.125 44.9107  42
  -3   8   2 617.555 47.3652   9
  -3   8   2 653.694 52.2383  79
  -3   8   2 591.680 48.6818  55
  -3   8   1 139.307 24.2896  75
   3  -8  -1 150.904 24.1822  47
   3  -8  -1 156.811 22.2788  42
  -3   8   1 182.575 27.0116  55
  -3   8   1 160.741 25.2804  79
  -3   7   9 19938.3 209.029  71
  -3   7   9 17951.3 206.763  11
  -3   7   8 1404.73 73.5592  23
  -3   7   8 1320.17 70.3823  71
  -3   7   7 1057.71 70.1899  71
   3  -7  -7 1040.64 71.4763  46
  -3   7   7 1146.28 76.5844  23
  -3   7   7 1116.44 79.2883   9
  -3   7   6 1639.26 90.8928  71
   3  -7  -6 1550.43 101.165  46
   3  -7  -6 1550.52 90.1179  70
   3  -7  -6 1624.58 88.4168  47
  -3   7   6 1619.97 96.0701  23
  -3   7   6 1644.81 96.7745  55
  -3   7   6 1648.25 102.717   9
  -3   7   6 1654.23 101.327  80
  -3   7   5 3271.85 148.160  75
  -3   7   5 3534.72 157.030  73
   3  -7  -5 3530.42 146.795  47
   3  -7  -5 3772.31 161.468  46
  -3   7   5 3806.68 135.097  71
  -3   7   5 3694.28 144.986  23
  -3   7   5 3751.43 155.831  55
  -3   7   5 3555.73 155.513   9
  -3   7   5 3731.55 159.852  80
  -3   7   4 7148.53 225.859  75
  -3   7   4 7130.78 227.811  73
   3  -7  -4 7322.55 223.929  47
   3  -7  -4 7481.78 233.111  46
   3  -7  -4 7331.17 201.290  42
  -3   7   4 6926.16 220.464  55
  -3   7   4 7189.51 223.100   9
  -3   7   4 7553.50 200.121  23
  -3   7   4 7061.29 224.138  80
  -3   7   4 7212.40 219.177  79
  -3   7   3 4731.85 187.905  75
  -3   7   3 4769.74 180.944  73
   3  -7  -3 4913.92 187.217  47
   3  -7  -3 4839.65 188.807  46
   3  -7  -3 4771.64 185.640  70
  -3   7   3 4721.19 188.530  60
   3  -7  -3 4815.48 172.449  42
  -3   7   3 4892.41 185.773  55
  -3   7   3 4662.22 179.776  80
  -3   7   3 4763.09 185.724  79
  -3   7   3 4656.99 179.531   9
  -3   7   2 92.8185 35.5850  75
  -3   7   2 74.5819 38.7360  55
  -3   7   2 109.122 32.2631  73
   3  -7  -2 55.2709 28.9635  47
   3  -7  -2 71.8699 27.1711  99
   3  -7  -2 57.8116 29.3548  46
   3  -7  -2 81.2908 29.5753  70
  -3   7   2 72.9443 26.0357 103
  -3   7   2 84.0460 31.8843  60
   3  -7  -2 89.1612 28.8409 107
   3  -7  -2 103.487 28.6738 102
  -3   7   2 99.6489 27.6985 104
  -3   7   2 108.916 28.9166 105
   3  -7  -2 108.197 27.9318 100
   3  -7  -2 73.5508 27.6545  42
  -3   7   2 81.3417 26.0575  97
   3  -7  -2 75.9282 25.8631  53
   3  -7  -2 76.0899 24.8583  20
   3  -7  -2 101.482 28.8627  81
  -3   7   2 97.4032 32.5618  80
  -3   7   2 103.290 33.9614  79
   3  -7  -2 110.604 28.6450 101
  -3   7   1 39909.3 509.416  75
  -3   7   1 42205.0 510.599 104
  -3   7   1 38603.2 421.434  73
   3  -7  -1 40677.1 519.197  47
  -3   7   1 38973.7 516.466  79
   3  -7  -1 40742.1 501.258  99
   3  -7  -1 40046.0 495.121  46
  -3   7   1 40473.0 436.571  80
   3  -7  -1 40210.1 496.928  70
  -3   7   1 40641.3 503.033 106
   3  -7  -1 41346.2 501.492 102
  -3   7   1 40788.4 481.985  61
  -3   7   1 39273.5 499.565  55
  -3   7   1 42362.9 512.412 103
  -3   7   1 42454.6 511.336 105
  -3   7   1 38121.9 454.008  60
  -3   7   1 43077.0 512.040  97
   3  -7  -1 41730.2 506.055  42
   3  -7  -1 41836.5 502.306 107
   3  -7  -1 41145.9 471.374  81
   3  -7  -1 40370.9 495.011  20
   3  -7  -1 41305.6 501.883 101
  -3   7   1 40592.3 468.432  77
   3  -7  -1 41163.6 500.169 100
   3  -7  -1 41275.7 439.267  76
  -3   7   0 2146.69 110.108  55
   3  -7   0 2024.70 101.577  81
  -3   7   0 2107.00 111.781 104
   3  -7   0 2041.63 108.015  47
   3  -7   0 2123.72 111.913  99
  -3   7   0 2145.48 113.286 103
   3  -7   0 2041.42 108.609 107
  -3   7   0 2061.07 108.461  75
   3  -7   0 2164.31 100.557  76
   3  -7   0 2194.07 113.130 101
   3  -7   0 1999.81 106.494  42
  -3   7   0 2162.27 112.288  97
   3  -7   0 2140.22 111.457 102
  -3   7   0 2117.98 113.673 106
  -3   7   0 2115.56 107.421  61
   3  -7   0 2103.30 110.267 100
   3  -7   0 1971.41 107.461  20
  -3   7   0 2092.51 111.371 105
  -3   7   0 2011.96 109.883  79
  -3   7   0 1947.45 100.438  77
  -3   7  -1 1267.44 75.4614  55
   3  -7   1 1268.36 77.5201 107
  -3   7  -1 1364.88 82.6738 105
  -3   7  -1 1381.15 82.0259 104
  -3   7  -1 1250.53 78.7354 103
   3  -7   1 1313.97 79.1922 102
  -3   7  -1 1320.94 75.4366  77
  -3   7  -1 1276.70 77.6178  61
  -3   7  -1 1344.75 80.5361  97
   3  -7   1 1288.74 78.4808 100
   3  -7   1 1274.23 76.4377  42
   3  -7   1 1337.08 74.2664  47
   3  -7   1 1335.08 80.4485  99
  -3   7  -1 1385.50 82.5313 106
   3  -7   1 1272.67 78.0052  20
   3  -7   1 1406.88 82.1104 101
   3  -7   1 1270.41 73.9207  81
  -3   7  -1 1201.63 74.3427  79
  -3   7  -1 1515.68 81.6284  75
   3  -7   1 1274.42 71.1197  76
   3  -7   2 2621.45 87.0011  81
   3  -7   2 2545.09 87.8698  32
   3  -7   2 2869.44 94.6747 101
   3  -7   2 2772.51 93.0436  99
  -3   7  -2 2746.82 94.0260 103
   3  -7   2 2784.06 93.4605 107
   3  -7   2 2947.77 95.6524 100
   3  -7   2 2775.30 92.3064  20
  -3   7  -2 2754.20 92.1677  61
  -3   7  -2 2724.21 92.2407  97
  -3   7  -2 2727.31 92.1968 104
   3  -7   2 2896.86 95.2589 102
  -3   7  -2 2587.67 85.8026  55
  -3   7  -2 2787.94 94.0641 105
   3  -7   2 2664.22 89.7098  42
  -3   7  -2 2725.29 92.7861 106
  -3   7  -2 2812.33 90.3963  77
   3  -7   2 2722.62 85.6616  76
  -3   6   9 849.738 58.9913  71
  -3   6   9 854.172 56.3935  23
  -3   6   9 775.892 59.9556  11
  -3   6   8 212.048 37.3612  17
  -3   6   8 230.718 41.2104  71
  -3   6   8 157.215 34.6854  23
  -3   6   7 10576.7 250.463  17
  -3   6   7 9971.63 254.651  71
  -3   6   7 9717.58 255.031  23
  -3   6   7 9935.92 253.560  55
  -3   6   7 10158.8 269.604   9
  -3   6   7 10038.2 251.560  80
  -3   6   6 7837.12 239.405  75
  -3   6   6 8208.96 261.269  73
  -3   6   6 8242.98 251.661  80
  -3   6   6 8514.45 228.863  17
  -3   6   6 8314.28 256.222   9
  -3   6   6 8103.03 245.523  23
  -3   6   6 7763.37 243.892  55
  -3   6   6 8351.65 241.081  71
  -3   6   5 2100.66 133.353  75
   3  -6  -5 2340.65 132.737  47
  -3   6   5 2186.28 123.814  71
  -3   6   5 2158.29 136.616  55
  -3   6   5 2186.82 125.792  57
  -3   6   5 2226.53 137.118   9
  -3   6   5 2071.75 126.955  23
  -3   6   5 2402.72 145.913  73
  -3   6   5 2146.40 136.228  80
  -3   6   5 2039.95 127.975  79
  -3   6   4 574.996 62.5884  71
  -3   6   4 553.190 75.0106  75
  -3   6   4 553.191 74.8551  60
  -3   6   4 509.763 72.9209  73
   3  -6  -4 620.235 74.1425  47
  -3   6   4 508.352 68.8064  79
  -3   6   4 541.941 66.6538  23
  -3   6   4 529.124 71.7310  55
  -3   6   4 478.268 67.8310   9
  -3   6   4 538.129 73.5400  80
  -3   6   3 3065.94 166.053  75
  -3   6   3 2966.37 159.095  73
   3  -6  -3 3152.95 163.818  47
  -3   6   3 3191.09 169.179  79
   3  -6  -3 3318.82 159.726  42
  -3   6   3 3329.77 155.117  61
  -3   6   3 3089.41 146.861  23
  -3   6   3 2843.33 162.662  60
  -3   6   3 2918.75 162.680  55
  -3   6   3 2996.18 146.451  41
  -3   6   3 2967.83 160.639  80
  -3   6   3 3076.35 148.041  77
  -3   6   2 3510.67 167.274  73
   3  -6  -2 3521.49 175.543  47
   3  -6  -2 3682.19 170.886 107
   3  -6  -2 3564.37 179.322  46
  -3   6   2 3444.37 151.073  69
  -3   6   2 3600.12 173.899  60
  -3   6   2 3530.56 169.304 103
   3  -6  -2 3821.57 175.526 101
  -3   6   2 3627.69 168.468  61
   3  -6  -2 3606.06 170.543  99
  -3   6   2 3479.98 177.001  75
   3  -6  -2 3657.49 157.548  33
  -3   6   2 3613.51 162.575  41
   3  -6  -2 3562.30 168.244 102
  -3   6   2 3668.91 173.355 105
  -3   6   2 3548.69 169.396 106
  -3   6   2 3873.51 178.330 104
   3  -6  -2 3537.72 167.974 100
  -3   6   2 3730.95 172.240  97
   3  -6  -2 3588.92 168.335  20
   3  -6  -2 3709.91 173.366  42
   3  -6  -2 3523.92 162.116  81
  -3   6   2 3478.32 169.200  80
  -3   6   2 3438.33 175.984  79
  -3   6   2 3500.56 163.526  77
  -3   6   2 3666.75 179.465  55
  -3   6   1 758.914 86.1133  75
  -3   6   1 695.646 79.2388  61
  -3   6   1 788.747 78.9336  73
   3  -6  -1 678.221 80.4019  47
   3  -6  -1 738.540 82.2820  46
   3  -6  -1 726.549 81.9484 101
  -3   6   1 748.723 83.3730 103
  -3   6   1 729.158 81.5898 106
   3  -6  -1 770.593 83.1959 107
   3  -6  -1 647.470 75.7844 102
   3  -6  -1 834.702 85.5295  42
   3  -6  -1 740.809 81.7707  70
   3  -6  -1 732.212 80.8985 100
  -3   6   1 710.556 78.8097  41
   3  -6  -1 758.727 83.4945  99
  -3   6   1 724.486 77.5854  60
  -3   6   1 726.365 72.9447  69
  -3   6   1 719.930 72.0067  87
  -3   6   1 725.998 82.0064  97
   3  -6  -1 633.401 75.0407  20
  -3   6   1 723.432 83.1848 105
   3  -6  -1 732.434 79.8038  81
  -3   6   1 690.318 74.1405  80
  -3   6   1 646.504 80.9404  79
   3  -6  -1 703.069 74.1762  33
  -3   6   1 658.907 78.9343 104
  -3   6   1 702.488 77.5273  77
   3  -6  -1 769.670 74.7090  76
  -3   6   1 773.662 85.1905  55
  -3   6   0 21020.9 407.763  75
   3  -6   0 20792.0 414.010  47
   3  -6   0 20632.7 402.868  46
   3  -6   0 21001.8 419.850 100
   3  -6   0 20732.9 396.084  70
  -3   6   0 20208.4 359.247  69
   3  -6   0 20282.5 413.407  99
  -3   6   0 20552.6 421.314 104
  -3   6   0 20847.7 422.817 106
   3  -6   0 20808.8 414.622  42
  -3   6   0 20834.4 388.764  41
  -3   6   0 21280.0 383.350  87
  -3   6   0 20472.8 419.607 103
  -3   6   0 21221.9 423.430  97
  -3   6   0 20417.5 402.042  61
  -3   6   0 20873.3 403.572  55
   3  -6   0 20845.0 419.560 101
   3  -6   0 20857.2 364.012  53
  -3   6   0 21036.9 426.568 105
   3  -6   0 20790.6 416.527  20
   3  -6   0 21192.7 421.412 102
   3  -6   0 20980.7 399.188  81
  -3   6   0 20046.9 362.139  60
  -3   6   0 21318.0 414.586  79
   3  -6   0 21139.2 419.320 107
  -3   6   0 20377.8 397.972  77
   3  -6   0 21317.6 389.904  76
  -3   6  -1 3982.66 167.985  75
   3  -6   1 4153.79 175.433  47
   3  -6   1 3949.22 158.423  30
  -3   6  -1 4076.30 170.958  55
   3  -6   1 4205.28 161.532  70
  -3   6  -1 3962.76 179.275 106
  -3   6  -1 3989.82 180.186 105
  -3   6  -1 4101.02 169.412  41
  -3   6  -1 4048.55 182.533 103
   3  -6   1 4277.33 184.176  99
  -3   6  -1 4143.05 157.794  69
   3  -6   1 4194.03 182.938 102
   3  -6   1 4057.51 175.600  42
  -3   6  -1 4216.70 169.923  87
  -3   6  -1 3991.86 170.377  79
   3  -6   1 4148.61 165.366  46
  -3   6  -1 4177.53 177.472  61
  -3   6  -1 4218.99 182.877  97
   3  -6   1 4242.42 183.568 101
   3  -6   1 4409.50 185.674 107
   3  -6   1 4049.81 178.446  20
  -3   6  -1 4195.77 183.770 104
   3  -6   1 4069.38 172.915  81
  -3   6  -1 4297.52 175.713  77
   3  -6   1 4067.21 179.095 100
   3  -6   1 4077.36 169.349  76
   3  -6   2 60.0998 23.7916  47
   3  -6   2 21.7967 15.5898  30
  -3   6  -2 40.4524 26.5339 103
   3  -6   2 73.7118 29.5438 102
  -3   6  -2 71.9703 31.1481 105
  -3   6  -2 53.6836 29.5733 104
  -3   6  -2 63.2529 32.4049  41
   3  -6   2 28.2991 22.2072 101
   3  -6   2 27.2597 23.3067 100
  -3   6  -2 50.4745 25.6225  61
  -3   6  -2 42.6866 27.5774  97
  -3   6  -2 35.9512 21.9099  75
   3  -6   2 39.4425 21.4518  76
  -3   6  -2 33.4532 23.9309  55
   3  -6   2 60.8737 26.6458 107
  -3   6  -2 71.5586 28.1705  87
  -3   6  -2 50.5406 26.9202  69
   3  -6   2 39.0055 27.2884  99
   3  -6   2 59.6727 27.6250  20
   3  -6   2 22.2591 18.7662  85
   3  -6   2 53.5384 25.2909  81
  -3   6  -2 48.9911 27.1081  79
  -3   6  -2 48.3222 28.0818 106
  -3   6  -2 69.4625 31.1298  77
  -3   6  -3 883.188 66.5150 104
  -3   6  -3 870.135 58.1182  75
  -3   6  -3 917.128 68.0639 103
   3  -6   3 1016.61 71.2799 101
  -3   6  -3 983.253 68.3609  41
   3  -6   3 940.393 68.7531  42
  -3   6  -3 908.358 66.7252  87
   3  -6   3 979.381 68.6880 102
   3  -6   3 857.606 68.6400  32
   3  -6   3 974.360 68.7724 100
  -3   6  -3 947.442 68.4002  61
   3  -6   3 867.827 65.7878  81
  -3   6  -3 905.069 67.2983  97
  -3   6  -3 864.156 65.0983  77
  -3   6  -3 895.994 62.3478  55
   3  -6   3 749.680 58.5283  54
   3  -6   3 947.907 68.7498  99
   3  -6   3 853.238 58.1532  85
   3  -6   3 923.558 66.9049  20
  -3   6  -3 934.939 68.1176 106
   3  -6   3 974.240 68.3764  76
  -3   6  -3 736.821 53.0124  79
   3  -6   3 1009.19 70.6168 107
  -3   6  -3 935.028 68.6261 105
   3  -6   4 3861.07 107.721  32
   3  -6   4 3990.18 105.897  42
  -3   6  -4 4082.91 104.469  41
  -3   6  -4 3967.23 103.531  87
   3  -6   4 3848.08 104.399  81
  -3   6  -4 3618.45 99.0004  77
   3  -6   4 3933.76 103.879  76
  -3   5  10 5024.73 136.864  11
  -3   5   9 19833.7 313.837  71
  -3   5   9 19422.1 332.418  11
  -3   5   8 1704.06 109.285  17
  -3   5   8 1591.85 103.932  71
  -3   5   8 1550.03 100.249  23
  -3   5   8 1578.26 102.503  29
  -3   5   8 1511.45 99.5259  82
  -3   5   8 1610.49 103.642  57
  -3   5   7 8697.51 253.396  17
  -3   5   7 8943.04 260.743  71
  -3   5   7 8692.64 266.699   9
  -3   5   7 8861.90 253.466  29
  -3   5   7 8582.60 242.722  80
  -3   5   7 8649.69 256.054  57
  -3   5   7 8517.96 253.971  23
  -3   5   7 8573.29 258.691  55
  -3   5   7 9482.84 258.449  51
  -3   5   7 9559.23 261.526  26
  -3   5   7 8494.95 246.782  82
  -3   5   6 89.7433 35.6691  75
  -3   5   6 69.8268 32.3738  17
  -3   5   6 62.5837 38.1557  73
  -3   5   6 47.8326 29.1935  71
  -3   5   6 52.8059 29.4831  82
  -3   5   6 31.5055 29.9981  57
  -3   5   6 85.0842 31.9238  26
  -3   5   6 31.2458 25.9689  23
  -3   5   6 83.0517 50.7673  55
  -3   5   6 79.7657 34.8162   9
  -3   5   6 68.1812 33.5903  51
  -3   5   6 18.6332 20.8631  29
  -3   5   6 64.3319 32.5026  80
  -3   5   5 2239.42 143.362  75
  -3   5   5 2417.51 130.228  17
   3  -5  -5 2390.07 134.067  47
  -3   5   5 2240.28 134.460  71
  -3   5   5 2239.89 145.865  73
  -3   5   5 2320.75 142.723  57
  -3   5   5 2101.56 131.671  23
  -3   5   5 2206.14 142.768  55
  -3   5   5 2119.63 138.484   9
  -3   5   5 2217.52 138.948  80
  -3   5   5 2304.45 141.390  79
  -3   5   4 6786.32 249.364  75
  -3   5   4 6932.27 248.308  73
   3  -5  -4 6827.65 234.261  47
  -3   5   4 6962.40 224.153  71
  -3   5   4 6433.21 381.463  67
  -3   5   4 7069.07 223.416  69
   3  -5  -4 8338.17 481.582  39
  -3   5   4 6693.48 229.682  23
  -3   5   4 6916.47 246.500  55
   3  -5  -4 6355.42 395.591  62
  -3   5   4 6966.08 252.584  60
  -3   5   4 7368.40 249.028   9
  -3   5   4 7072.92 246.410  80
  -3   5   4 6994.05 244.181  79
  -3   5   4 8219.25 451.517   3
  -3   5   3 870.950 90.9964  75
  -3   5   3 830.910 86.6733  73
   3  -5  -3 771.742 82.3995  47
  -3   5   3 818.881 74.6111  71
  -3   5   3 724.141 143.406   3
  -3   5   3 920.872 88.8115  41
  -3   5   3 761.673 78.0864  23
  -3   5   3 776.860 89.3904  60
  -3   5   3 787.279 81.0521  61
   3  -5  -3 1034.97 180.592  62
  -3   5   3 815.133 86.0584  80
   3  -5  -3 622.070 133.049  39
  -3   5   3 796.340 82.1448  69
  -3   5   3 817.744 88.4166  55
  -3   5   3 807.998 80.9603  77
  -3   5   3 821.610 88.3641  79
   3  -5  -2 2321.09 249.048  39
  -3   5   2 2179.52 140.100  75
  -3   5   2 1906.62 124.834  73
   3  -5  -2 1975.76 131.143  47
  -3   5   2 1965.25 127.766 104
   3  -5  -2 2025.88 128.622  99
  -3   5   2 1937.70 122.417  69
   3  -5  -2 2055.58 128.106  42
   3  -5  -2 1890.39 214.715  94
  -3   5   2 2034.66 131.311  41
  -3   5   2 2184.28 134.994 106
  -3   5   2 1974.52 128.989  97
  -3   5   2 2130.99 133.806 105
   3  -5  -2 1938.86 219.014  95
   3  -5  -2 1933.16 218.402  93
  -3   5   2 2068.68 120.959  23
   3  -5  -2 2204.89 233.935  92
  -3   5   2 2046.24 135.385  79
   3  -5  -2 2335.08 239.957  91
  -3   5   2 2037.35 135.316  55
  -3   5   2 2108.80 131.679  77
   3  -5  -2 2103.37 223.542  90
  -3   5   2 1993.75 131.836  60
   3  -5  -2 2001.90 128.979 107
  -3   5   2 2020.64 128.785  61
   3  -5  -2 2119.73 131.631 100
   3  -5  -2 1934.04 226.995  62
  -3   5   2 1592.71 208.960  96
   3  -5  -2 1998.25 127.471  20
  -3   5   2 2017.27 131.177  80
  -3   5   2 2277.48 138.712 103
   3  -5  -2 1904.56 126.254 102
  -3   5   2 2088.71 231.515   3
   3  -5  -2 2042.29 129.471 101
   3  -5  -1 3263.68 306.980  62
   3  -5  -1 2740.37 142.111  33
  -3   5   1 2632.87 153.240  75
   3  -5  -1 2555.95 150.917 101
  -3   5   1 2540.63 141.328  73
   3  -5  -1 2564.83 152.503  47
   3  -5  -1 2610.52 148.868  42
   3  -5  -1 2626.61 155.105  46
   3  -5  -1 2457.78 255.132  95
  -3   5   1 2610.23 142.455  69
  -3   5   1 2758.19 157.048 105
  -3   5   1 2625.17 153.618 106
   3  -5  -1 2645.80 152.997 102
  -3   5   1 2627.21 148.491  41
   3  -5  -1 2289.54 248.817  92
  -3   5   1 2737.73 156.827  98
  -3   5   1 2743.34 153.827  61
  -3   5   1 2640.11 148.125  60
  -3   5   1 2583.64 151.009  97
   3  -5  -1 3105.07 292.635  39
   3  -5  -1 2474.65 258.325  94
   3  -5  -1 2473.01 258.858  93
  -3   5   1 2625.68 147.726  77
   3  -5  -1 2137.46 242.062  91
   3  -5  -1 2472.19 253.588  90
  -3   5   1 2571.23 151.089  55
  -3   5   1 2339.02 246.708  96
  -3   5   1 2671.44 155.730 104
  -3   5   1 2525.97 250.767  36
  -3   5   1 2639.72 154.422 103
  -3   5   1 2761.05 145.507  87
   3  -5  -1 2505.59 148.863 100
   3  -5  -1 2539.78 149.726  99
  -3   5   1 3408.62 282.745   3
   3  -5  -1 2700.02 147.314  81
  -3   5   1 2578.37 142.492  80
  -3   5   1 2586.62 152.185  79
   3  -5  -1 2633.78 151.803 107
   3  -5  -1 2792.94 142.742  76
  -3   5   0 4414.36 192.320  41
   3  -5   0 4522.80 189.102  33
  -3   5   0 4358.19 197.516  75
   3  -5   0 4640.38 206.468 107
   3  -5   0 4344.60 197.933  47
   3  -5   0 4573.89 199.801  46
  -3   5   0 4368.40 204.006  98
   3  -5   0 4468.89 194.808  70
  -3   5   0 4726.48 191.706  69
   3  -5   0 4408.67 196.565  42
  -3   5   0 4407.62 203.534 106
  -3   5   0 4321.98 202.695 105
  -3   5   0 4656.40 210.151 104
  -3   5   0 4558.68 208.650 103
   3  -5   0 4270.91 199.833 102
   3  -5   0 4411.82 203.389 101
   3  -5   0 4626.96 206.780 100
  -3   5   0 4365.19 197.040  61
  -3   5   0 4858.62 189.484  60
  -3   5   0 4489.45 204.361  97
  -3   5   0 4632.19 200.097  55
   3  -5   0 4458.41 204.708  99
  -3   5   0 4622.44 193.174  87
   3  -5   0 4725.38 198.821  81
  -3   5   0 4763.76 185.245  80
  -3   5   0 4515.25 198.168  77
  -3   5   0 4545.89 201.711  79
   3  -5   0 4595.34 190.478  76
   3  -5   1 296.782 53.8080  76
  -3   5  -1 300.661 54.1588  75
   3  -5   1 481.444 69.6593  47
   3  -5   1 268.042 52.3372  46
   3  -5   1 329.941 55.5607  30
   3  -5   1 266.037 50.5796  70
   3  -5   1 285.539 55.9075 107
  -3   5  -1 244.189 51.8017 106
   3  -5   1 305.052 55.1431  99
  -3   5  -1 233.064 51.8747 105
  -3   5  -1 281.281 57.5909 104
  -3   5  -1 297.173 57.3365 103
   3  -5   1 229.160 53.1488 101
   3  -5   1 269.964 54.3111  42
   3  -5   1 237.175 53.4719 100
  -3   5  -1 232.634 54.5581  55
  -3   5  -1 305.169 58.2782  61
  -3   5  -1 340.101 62.2795  98
  -3   5  -1 365.723 63.2162  97
  -3   5  -1 333.185 62.3987  41
  -3   5  -1 289.482 56.1468  87
   3  -5   1 238.739 48.6302  20
   3  -5   1 269.702 52.4037  81
   3  -5   1 264.024 54.4293 102
  -3   5  -1 292.591 56.7080  79
  -3   5  -1 280.384 58.0313  69
  -3   5  -1 299.706 57.0808  77
  -3   5  -2 25317.3 439.600  75
   3  -5   2 25146.3 453.231  47
  -3   5  -2 25404.5 410.759  44
   3  -5   2 25475.2 440.462  46
   3  -5   2 26380.2 473.566  30
   3  -5   2 25152.2 412.276  70
  -3   5  -2 24807.1 470.828 106
  -3   5  -2 25487.5 476.825 105
  -3   5  -2 25238.6 434.472  69
  -3   5  -2 25071.3 473.874 104
  -3   5  -2 25568.5 477.719 103
  -3   5  -2 25423.3 452.190  41
   3  -5   2 25438.3 472.282 101
   3  -5   2 25073.9 467.455 100
   3  -5   2 25215.1 471.038  99
  -3   5  -2 24950.4 458.196  61
   3  -5   2 25280.6 469.281 107
  -3   5  -2 25122.5 468.106  97
   3  -5   2 24720.3 463.296  20
   3  -5   2 26010.6 471.504  42
  -3   5  -2 25532.0 442.421  55
   3  -5   2 25524.5 473.516 102
  -3   5  -2 25282.7 455.869  87
   3  -5   2 25110.7 463.207  81
  -3   5  -2 25687.2 445.299  79
  -3   5  -2 25655.2 456.676  77
   3  -5   2 25101.4 453.657  76
   3  -5   3 127.802 38.2149  76
  -3   5  -3 122.559 33.1803  75
   3  -5   3 134.059 37.8056  81
  -3   5  -3 104.950 35.7062 105
   3  -5   3 89.8990 31.2517  30
   3  -5   3 108.760 37.6276 100
  -3   5  -3 99.0241 36.4094  69
   3  -5   3 96.1391 33.2201 107
  -3   5  -3 87.0842 32.2542 106
  -3   5  -3 99.1753 34.8854 103
   3  -5   3 63.2167 28.3853 102
   3  -5   3 125.611 39.1534  42
  -3   5  -3 96.0647 36.7743  61
  -3   5  -3 122.335 42.5973  41
   3  -5   3 92.5252 32.7266  99
  -3   5  -3 119.677 38.0270  97
  -3   5  -3 75.2566 29.3303  55
  -3   5  -3 122.288 40.1017  87
  -3   5  -3 87.5642 31.6954 104
   3  -5   3 109.491 36.5002 101
   3  -5   3 113.816 35.9846  20
   3  -5   3 73.3813 29.2874  47
  -3   5  -3 113.563 33.7852  79
   3  -5   3 81.2191 27.8995  49
  -3   5  -3 139.250 43.4460  77
   3  -5   4 191.524 38.3089  76
  -3   5  -4 270.386 42.4021 104
   3  -5   4 129.937 33.5773  32
   3  -5   4 218.581 42.7621  30
   3  -5   4 217.469 37.8530 102
   3  -5   4 178.399 34.7970 107
  -3   5  -4 285.851 43.2521 103
   3  -5   4 211.537 36.9590 100
   3  -5   4 247.653 39.3725 101
  -3   5  -4 203.703 43.2275  41
  -3   5  -4 244.364 41.3218  97
   3  -5   4 271.363 44.4795  42
  -3   5  -4 220.035 37.8193  55
   3  -5   4 138.639 29.9714  54
  -3   5  -4 419.079 51.4816  69
  -3   5  -4 163.290 38.3977  87
   3  -5   4 193.163 39.4805  85
   3  -5   4 256.300 39.9473  99
   3  -5   4 233.862 38.6585  20
  -3   5  -4 198.203 37.9732  61
  -3   5  -4 261.652 40.0626 105
   3  -5   4 136.694 33.4231  81
  -3   5  -4 285.884 42.2122 106
  -3   5  -4 187.901 36.8214  77
   3  -5   5 1126.80 70.3208  32
   3  -5   5 1113.03 68.1128  42
  -3   5  -5 1127.55 64.1906  69
  -3   5  -5 1016.36 53.1502  61
  -3   5  -5 1130.33 65.8844  87
   3  -5   5 1001.66 57.4398  54
  -3   5  -5 1129.68 66.5253  41
   3  -5   5 1159.58 69.5004  81
   3  -5   5 1149.82 68.9898  85
  -3   5  -5 1115.90 61.8078  77
   3  -5   5 1171.53 67.5789  76
  -3   4  10 24847.8 337.397  29
  -3   4  10 24091.2 331.271  11
  -3   4  10 24363.1 333.688  82
  -3   4   9 1919.01 109.020  17
  -3   4   9 1856.29 110.398  57
  -3   4   9 1786.05 98.4146  71
  -3   4   9 1820.50 110.948  11
  -3   4   9 1783.58 113.156  29
  -3   4   9 1690.55 108.896  82
  -3   4   8 2.92402 18.4022  23
  -3   4   8 29.1128 26.4097  17
  -3   4   8 18.5727 31.6407  57
  -3   4   8 14.1559 24.1813  71
  -3   4   8 1.59235 25.1268  26
  -3   4   8-0.31408 27.6645  51
  -3   4   8 5.56652 23.4258  29
  -3   4   8 27.1137 33.2707  82
  -3   4   7 4953.26 196.724  17
  -3   4   7 4887.16 196.727  71
  -3   4   7 5108.56 191.327  69
  -3   4   7 5054.03 210.351  57
  -3   4   7 5410.14 209.858  26
  -3   4   7 5109.95 209.470   9
  -3   4   7 4925.17 192.629  23
  -3   4   7 5512.64 210.189  51
  -3   4   7 4929.95 210.160  29
  -3   4   7 4626.15 205.298  82
  -3   4   6 6229.96 228.969  75
  -3   4   6 6514.67 224.854  17
  -3   4   6 6461.33 227.857  71
  -3   4   6 6049.88 382.585  67
  -3   4   6 6396.28 218.722  69
  -3   4   6 6676.22 228.810  26
   3  -4  -6 7441.33 443.169  39
  -3   4   6 6260.93 236.268  57
  -3   4   6 6442.83 233.772  55
  -3   4   6 6168.29 233.209  29
  -3   4   6 6383.27 234.353   9
  -3   4   6 6702.85 226.578  51
  -3   4   6 6123.79 232.844  82
  -3   4   6 6322.26 220.539  80
  -3   4   6 6241.08 221.154  23
   3  -4  -5 25.2483 49.5993  62
  -3   4   5 98.8176 35.8573  75
  -3   4   5 88.5821 29.7242  17
  -3   4   5 56.0187 29.9400  73
  -3   4   5 136.887 37.8600  71
  -3   4   5 11.2986 58.3443   3
  -3   4   5 80.6768 36.5630  69
   3  -4  -5 158.221 69.3108  39
  -3   4   5 147.906 45.2787  57
  -3   4   5 105.802 36.0046  23
  -3   4   5 75.4852 36.5469  55
  -3   4   5 129.348 46.0793   9
  -3   4   5 65.0798 34.2789  82
  -3   4   5 145.842 38.6986  51
  -3   4   5 86.0717 35.8847  80
  -3   4   5 134.857 45.7161  79
  -3   4   5 146.276 41.0162  26
  -3   4   4 1498.48 97.7560  17
  -3   4   4 1513.24 111.594  73
  -3   4   4 1485.88 104.112  23
  -3   4   4 1368.71 98.8079  71
  -3   4   4 1388.19 107.523  82
  -3   4   4 1357.85 100.139  69
   3  -4  -4 1526.79 193.203  62
  -3   4   4 1526.72 114.371  60
  -3   4   4 1817.88 189.970  67
   3  -4  -4 1529.81 179.364  66
  -3   4   4 1587.10 109.617  41
  -3   4   4 1551.64 113.654  75
  -3   4   4 1421.57 105.196   9
  -3   4   4 1490.57 112.913  55
   3  -4  -4 1364.92 178.335  39
  -3   4   4 1429.35 107.550  80
  -3   4   4 1404.13 170.681   3
  -3   4   4 1485.93 110.444  79
  -3   4   3 40320.3 557.547  75
   3  -4  -3 40632.6 896.551  66
  -3   4   3 39015.2 542.019  73
   3  -4  -3 37644.7 812.235  92
  -3   4   3 40388.7 560.381  60
  -3   4   3 36288.5 813.917  67
  -3   4   3 37066.9 814.843  96
   3  -4  -3 40536.4 932.975  62
   3  -4  -3 38089.7 820.557  90
   3  -4  -3 36470.5 804.042  91
   3  -4  -3 35981.8 797.277  94
  -3   4   3 40071.3 551.766  55
  -3   4   3 38410.7 513.823  23
   3  -4  -3 37088.2 806.333  95
  -3   4   3 39975.3 912.784   3
   3  -4  -3 37132.4 810.133  93
   3  -4  -3 40542.7 978.734  39
  -3   4   3 39802.6 543.694  80
  -3   4   3 40008.3 552.257  79
   3  -4  -3 42074.7 897.621  64
  -3   4   2 300.634 50.2096  75
   3  -4  -2 191.483 65.3779  94
  -3   4   2-70.6466 40.1688   3
   3  -4  -2-49.3545 41.5373  95
   3  -4  -2 207.192 71.2444  91
   3  -4  -2-36.1520 38.3066  93
   3  -4  -2-66.6462 52.6197  66
   3  -4  -2 49.4848 31.8389  64
  -3   4   2 19.1007 26.8554  55
   3  -4  -2 31.3386 35.6231  92
  -3   4   2-53.3899 40.8367  96
   3  -4  -2 14.3977 22.8151  39
   3  -4  -2-113.429 70.2676  62
   3  -4  -2-10.6120 24.0213  90
  -3   4   2 16.9689 26.2925  67
  -3   4   2 11.5554 25.7464  80
  -3   4   2-6.71901 28.3120  79
  -3   4   1 21239.3 399.099  75
   3  -4  -1 19838.1 390.832  47
   3  -4  -1 18249.4 633.452  94
   3  -4  -1 20742.0 400.229  46
   3  -4  -1 18486.3 637.751  93
  -3   4   1 20414.2 401.744 104
  -3   4   1 20431.9 376.705  69
   3  -4  -1 17581.3 622.230  91
   3  -4  -1 20852.0 678.206  64
   3  -4  -1 20624.6 400.243 101
   3  -4  -1 20457.7 396.986 100
  -3   4   1 19856.8 398.782  98
  -3   4   1 20998.0 391.605  61
   3  -4  -1 20290.8 397.542 102
   3  -4  -1 17816.5 624.889  95
  -3   4   1 20641.8 400.133  97
   3  -4  -1 21280.3 716.630  39
   3  -4  -1 18156.6 632.887  92
  -3   4   1 19557.1 573.449  67
   3  -4  -1 18171.1 633.625  90
  -3   4   1 20260.0 386.684  41
  -3   4   1 20114.8 399.847 103
   3  -4  -1 20545.0 397.799 107
  -3   4   1 20353.4 401.300 105
  -3   4   1 20926.7 393.191  55
   3  -4  -1 20929.6 656.007  66
  -3   4   1 20117.7 378.253  80
  -3   4   1 20010.2 397.751  79
  -3   4   1 18222.1 638.426  96
  -3   4   1 20837.6 653.831   3
   3  -4  -1 20920.3 692.787  62
  -3   4   1 20604.0 387.118  77
   3  -4   0 6506.43 213.466  33
  -3   4   0 6602.58 224.663  75
   3  -4   0 6654.27 232.086  47
   3  -4   0 5957.99 379.175  92
   3  -4   0 7023.92 395.107  66
   3  -4   0 6717.14 235.877 107
   3  -4   0 6563.30 230.806  46
  -3   4   0 7062.82 228.230  69
   3  -4   0 6500.00 227.609  42
  -3   4   0 6605.97 238.775 105
  -3   4   0 6232.23 231.666 104
  -3   4   0 6835.49 241.316 103
   3  -4   0 6698.95 404.551  62
  -3   4   0 6624.89 398.694  65
   3  -4   0 6617.31 235.613 102
   3  -4   0 6606.19 235.522 101
   3  -4   0 6735.20 237.696 100
  -3   4   0 6903.03 232.128  41
  -3   4   0 6699.01 239.208  98
  -3   4   0 6961.72 233.827  61
  -3   4   0 6901.19 240.506  97
  -3   4   0 5778.10 377.987  96
   3  -4   0 5779.05 369.420  95
   3  -4   0 6452.00 405.305  39
   3  -4   0 5963.34 375.747  91
  -3   4   0 6722.90 224.310  55
   3  -4   0 6381.77 392.546  90
  -3   4   0 6679.42 224.380  87
   3  -4   0 5785.44 372.506  94
   3  -4   0 6847.96 405.463  64
   3  -4   0 6329.08 218.805  81
  -3   4   0 6449.10 209.505  80
  -3   4   0 6898.85 232.983  79
  -3   4   0 6270.56 349.847  37
  -3   4   0 7228.74 384.838   3
  -3   4   0 6789.11 229.335  77
   3  -4   0 5878.33 376.825  93
   3  -4   0 6331.38 212.286  76
   3  -4   1 35455.1 521.306  33
  -3   4  -1 35216.4 505.237  44
  -3   4  -1 35453.9 526.084  75
   3  -4   1 33794.5 930.229  91
   3  -4   1 36912.8 943.381  66
   3  -4   1 35501.6 543.821  47
   3  -4   1 34518.0 945.760  93
   3  -4   1 39679.5 1018.05  39
   3  -4   1 35702.6 541.752  46
   3  -4   1 36157.3 546.193  30
   3  -4   1 34980.9 519.377  70
  -3   4  -1 38880.1 1007.28  65
  -3   4  -1 35619.5 565.043 104
   3  -4   1 33867.3 936.119  92
  -3   4  -1 35412.7 534.237  87
   3  -4   1 34198.9 942.643  94
   3  -4   1 34551.9 552.947 102
   3  -4   1 35357.6 557.423 101
   3  -4   1 34905.7 551.079 100
   3  -4   1 34966.9 951.313  95
   3  -4   1 40942.3 1026.32  62
  -3   4  -1 36538.4 543.765  41
  -3   4  -1 35431.2 562.672  98
   3  -4   1 35537.7 544.587  42
  -3   4  -1 35745.1 560.802  97
  -3   4  -1 33531.8 938.097  96
   3  -4   1 34229.9 944.456  90
  -3   4  -1 35488.1 523.374  55
  -3   4  -1 38955.2 944.341  37
   3  -4   1 35058.5 499.019  53
  -3   4  -1 35995.0 526.575  69
   3  -4   1 35570.6 555.855 107
  -3   4  -1 35667.3 567.655 103
   3  -4   1 35355.0 541.286  81
  -3   4  -1 34454.6 525.384  79
  -3   4  -1 35577.0 540.501  61
  -3   4  -1 35568.6 565.844 105
  -3   4  -1 36089.7 539.824  77
   3  -4   1 34297.1 527.078  76
  -3   4  -1 39127.7 873.570   3
  -3   4  -2 13591.7 324.983  75
   3  -4   2 13272.6 337.101  47
   3  -4   2 13344.9 332.392  46
   3  -4   2 13026.0 346.037  30
   3  -4   2 13157.7 315.791  70
  -3   4  -2 13576.5 331.648  69
  -3   4  -2 13098.3 346.958 106
  -3   4  -2 13048.4 348.506 105
  -3   4  -2 12792.9 346.411 103
   3  -4   2 13046.2 345.157 102
   3  -4   2 13563.7 347.439  42
   3  -4   2 12856.8 341.920 101
  -3   4  -2 13128.7 349.600 104
   3  -4   2 13059.9 343.604 100
   3  -4   2 13341.2 347.209  99
  -3   4  -2 13271.0 351.536  98
  -3   4  -2 13869.7 343.661  41
  -3   4  -2 13084.6 332.776  61
  -3   4  -2 13268.9 348.536  97
   3  -4   2 12776.2 590.591  95
   3  -4   2 15823.7 655.509  39
   3  -4   2 12577.3 585.493  94
   3  -4   2 12813.4 591.321  93
   3  -4   2 13776.0 613.830  92
   3  -4   2 12687.3 587.168  91
   3  -4   2 12978.1 342.466 107
  -3   4  -2 13593.0 328.710  55
   3  -4   2 13621.5 612.892  90
  -3   4  -2 15231.5 621.180  37
  -3   4  -2 12787.9 331.702  87
  -3   4  -2 15124.0 647.002  65
   3  -4   2 13253.0 341.962  81
  -3   4  -2 12878.6 321.629  79
  -3   4  -2 13373.0 334.321  77
   3  -4   2 13197.5 334.927  76
  -3   4  -3 1685.44 112.133  75
   3  -4   3 1619.20 109.974  74
   3  -4   3 1622.09 117.614  47
  -3   4  -3 1483.10 111.945  69
   3  -4   3 1593.87 114.090  46
   3  -4   3 1489.33 121.815  30
  -3   4  -3 1580.19 122.987 105
  -3   4  -3 1648.42 124.479 104
  -3   4  -3 1634.46 124.596 103
   3  -4   3 1589.42 120.000 102
   3  -4   3 1609.37 123.239  42
   3  -4   3 1483.23 117.067 101
   3  -4   3 1589.77 120.238  99
  -3   4  -3 1681.76 122.987  41
  -3   4  -3 1597.67 116.445  61
  -3   4  -3 1536.69 120.584  97
  -3   4  -3 1584.55 112.576  55
  -3   4  -3 1642.03 122.735  87
   3  -4   3 1506.29 117.225 100
   3  -4   3 1501.79 116.399  20
   3  -4   3 1620.26 120.613 107
  -3   4  -3 1524.09 119.857 106
   3  -4   3 1563.77 121.724  81
  -3   4  -3 1531.46 109.490  79
   3  -4   3 1629.20 111.390  49
  -3   4  -3 1555.42 117.290  77
   3  -4   3 1558.13 118.781  76
   3  -4   4 22865.3 395.375  74
   3  -4   4 22669.2 401.289  47
   3  -4   4 21891.7 445.575  32
   3  -4   4 22689.5 384.429  46
   3  -4   4 22540.7 453.460  30
  -3   4  -4 22394.8 419.257 103
  -3   4  -4 22554.4 403.273  61
   3  -4   4 22935.7 418.744 107
   3  -4   4 22840.5 419.860 102
  -3   4  -4 23069.2 422.369  41
  -3   4  -4 22561.7 415.358  97
  -3   4  -4 23436.9 419.093  69
   3  -4   4 22883.9 419.385 101
  -3   4  -4 23408.1 394.452  55
   3  -4   4 22594.6 413.665 100
  -3   4  -4 21828.5 415.269  87
  -3   4  -4 22150.6 414.969 104
   3  -4   4 22336.8 434.190  42
   3  -4   4 22834.7 414.952  99
   3  -4   4 23126.3 416.836  20
   3  -4   4 22223.9 434.897  81
  -3   4  -4 22724.7 419.620 105
   3  -4   4 23370.5 413.818  49
  -3   4  -4 22755.8 418.435 106
  -3   4  -4 22593.0 410.622  77
   3  -4   4 22804.1 430.495  76
   3  -4   5 3302.68 135.962  74
   3  -4   5 3245.53 155.293  32
  -3   4  -5 3316.28 146.889  44
   3  -4   5 3223.77 154.544  85
   3  -4   5 3171.79 157.415  30
  -3   4  -5 2997.92 127.014 106
   3  -4   5 3372.34 153.102  42
  -3   4  -5 3238.28 131.139  61
  -3   4  -5 3176.94 130.721 105
  -3   4  -5 3257.86 133.311 103
   3  -4   5 3246.43 147.882  76
  -3   4  -5 3308.80 127.855  55
  -3   4  -5 3146.48 130.227 104
   3  -4   5 3304.21 142.558  54
  -3   4  -5 3261.82 144.035  87
   3  -4   5 3304.79 152.490  81
  -3   4  -5 3305.95 145.232  41
  -3   4  -5 3219.43 131.162  97
  -3   4  -5 3271.30 137.998  77
  -3   4  -5 3219.43 142.502  69
  -3   4  -6 70.8434 27.3787  44
   3  -4   6 44.4600 18.8543  32
  -3   4  -6 49.0118 26.2499  69
   3  -4   6 106.560 25.0543  42
  -3   4  -6 88.8728 26.7823  41
   3  -4   6 65.1088 20.2360  54
  -3   4  -6 66.3356 22.0285  87
   3  -4   6 65.1239 26.2233  85
   3  -4   6 69.1138 23.8897  81
  -3   4  -6 46.2344 16.7555  77
   3  -4   6 50.1150 20.2031  76
  -3   3  11 4307.39 107.244  29
  -3   3  11 4272.37 105.964  82
  -3   3  10 12424.9 261.561  29
  -3   3  10 12560.9 249.846  11
  -3   3  10 12725.0 251.032  57
  -3   3  10 12776.2 265.013  82
  -3   3   9 1850.59 121.968  29
  -3   3   9 1909.46 116.701  11
  -3   3   9 1874.47 123.596  82
  -3   3   9 1781.48 116.483  57
  -3   3   8 2526.27 138.393  17
  -3   3   8 2748.36 150.467  26
  -3   3   8 2380.98 142.578  11
  -3   3   8 2760.51 160.709  29
  -3   3   8 2505.12 149.678  57
  -3   3   8 2473.93 151.987  82
  -3   3   8 2797.58 150.419  51
  -3   3   8 2473.42 130.790  71
  -3   3   7 5862.32 215.221  17
  -3   3   7 5779.74 207.915  71
  -3   3   7 5927.12 216.141  69
  -3   3   7 5717.30 226.744  57
  -3   3   7 5958.44 203.408  23
  -3   3   7 5844.30 234.485  29
  -3   3   7 6253.20 226.652  51
  -3   3   7 5707.09 234.843  82
  -3   3   7 6294.26 229.288  26
  -3   3   6 368.636 54.9746  17
  -3   3   6 351.336 55.1995  71
  -3   3   6 244.674 80.3724  67
  -3   3   6 428.481 60.8026  26
  -3   3   6 513.751 72.1269  29
   3  -3  -6 514.120 119.165  66
  -3   3   6 371.751 58.9434  69
   3  -3  -6 515.884 124.650  62
  -3   3   6 288.894 48.9860  41
  -3   3   6 407.966 64.7719   9
  -3   3   6 336.688 58.6613  57
  -3   3   6 322.118 51.2584  23
  -3   3   6 357.633 59.7363  55
   3  -3  -6 450.066 112.622  39
  -3   3   6 358.477 55.3260  51
  -3   3   6 680.667 84.9969  82
  -3   3   6 328.357 50.4684  80
  -3   3   5 1873.88 112.141  17
  -3   3   5 1270.60 102.674  73
  -3   3   5 1234.92 94.1217  71
  -3   3   5 1379.67 161.912  67
  -3   3   5 1314.44 101.637  75
  -3   3   5 1395.61 97.7757  23
   3  -3  -5 1478.50 179.027  39
  -3   3   5 1646.26 106.953  26
  -3   3   5 1280.26 105.097  57
  -3   3   5 1263.65 102.391  55
  -3   3   5 1377.45 101.403   9
  -3   3   5 1647.33 105.958  51
   3  -3  -5 1263.33 163.752  62
   3  -3  -5 1433.06 170.196  66
  -3   3   5 1481.82 170.873   3
  -3   3   5 1234.93 104.750  82
   3  -3  -4 5458.14 318.044  66
   3  -3  -4 5629.71 325.059  62
  -3   3   4 5012.26 286.126  67
   3  -3  -4 5316.68 330.391  39
   3  -3  -4 5625.34 303.830  64
  -3   3   4 5232.95 305.058   3
   3  -3  -3 15167.7 463.329  94
   3  -3  -3 16130.2 540.219  62
   3  -3  -3 16744.0 542.886  66
   3  -3  -3 15667.6 469.771  93
   3  -3  -3 17447.7 531.533  64
  -3   3   3 15920.1 474.383  96
  -3   3   3 16587.4 485.348  67
  -3   3   3 15823.6 465.719  40
   3  -3  -3 16777.1 571.843  39
   3  -3  -3 15255.5 463.002  91
   3  -3  -3 16680.8 486.917  90
  -3   3   3 15796.2 523.480   3
   3  -3  -3 15754.3 470.271  95
   3  -3  -3 15360.1 463.357  92
   3  -3  -2 20080.5 564.089  90
   3  -3  -2 22212.3 610.892  64
  -3   3   2 20663.7 517.987  67
   3  -3  -2 21542.6 624.042  62
   3  -3  -2 20162.5 560.274  91
   3  -3  -2 19443.7 553.865  93
  -3   3   2 20134.3 562.440  96
   3  -3  -2 20507.7 569.600  95
   3  -3  -2 21962.3 641.479  39
   3  -3  -2 20083.0 563.902  94
   3  -3  -2 20033.7 561.539  92
  -3   3   2 21349.2 599.973   3
   3  -3  -2 21693.4 609.135  66
  -3   3   1 6903.98 342.687  63
   3  -3  -1 6947.26 346.801  66
  -3   3   1 6817.45 292.088  67
   3  -3  -1 7264.61 364.484  62
   3  -3  -1 7236.85 360.561  64
   3  -3  -1 6510.09 336.227  95
   3  -3  -1 6964.61 367.243  39
   3  -3  -1 6511.50 335.857  94
   3  -3  -1 6405.31 331.890  93
   3  -3  -1 6477.53 336.072  92
   3  -3  -1 6659.49 337.417  91
   3  -3  -1 6428.91 333.450  90
  -3   3   1 7411.70 300.625  37
  -3   3   1 6622.31 343.276  96
  -3   3   1 7021.41 345.380  65
  -3   3   1 6918.54 335.705   3
   3  -3   0 1585.02 176.417  64
   3  -3   0 1361.64 173.274  39
  -3   3   0 1366.89 133.749  67
   3  -3   0 1703.07 175.022  66
   3  -3   0 1388.56 163.610  62
  -3   3   0 1343.02 160.577  63
  -3   3   0 1323.21 164.106  96
   3  -3   0 1263.31 155.568  92
   3  -3   0 1160.74 149.156  91
   3  -3   0 1299.94 156.688  95
   3  -3   0 1138.20 149.337  90
  -3   3   0 1467.45 149.069  37
   3  -3   0 1376.73 160.871  93
  -3   3   0 1582.86 161.986   3
  -3   3   0 1423.44 164.489  65
   3  -3   0 1043.16 138.738  94
   3  -3   1 15406.6 561.339  66
  -3   3  -1 15436.4 571.976  65
  -3   3  -1 16332.5 585.683  63
   3  -3   1 15853.6 579.070  62
  -3   3  -1 14320.3 557.518  96
   3  -3   1 14449.3 547.131  95
   3  -3   1 15698.1 577.116  39
   3  -3   1 14687.1 552.769  94
   3  -3   1 14601.6 554.802  93
   3  -3   1 14193.3 544.007  92
   3  -3   1 14405.0 551.654  91
   3  -3   1 13793.4 538.879  90
  -3   3  -1 16089.0 541.111  37
  -3   3  -1 15769.6 508.868   3
   3  -3   1 15995.2 583.921  64
  -3   3  -2 23810.4 400.737  75
   3  -3   2 22075.0 714.100  94
   3  -3   2 24744.2 436.142  47
   3  -3   2 24227.5 429.876  46
   3  -3   2 25352.8 457.572  30
   3  -3   2 23942.9 409.137  70
  -3   3  -2 24488.0 447.550 105
   3  -3   2 25346.9 445.040  42
  -3   3  -2 25713.3 745.647  37
  -3   3  -2 24029.8 442.094 104
   3  -3   2 25122.4 760.457  66
  -3   3  -2 24038.1 446.510 103
  -3   3  -2 23904.3 420.594  77
   3  -3   2 24714.1 449.615 102
   3  -3   2 24583.4 446.373 101
  -3   3  -2 24891.3 761.947  63
   3  -3   2 24845.6 443.346 100
   3  -3   2 25258.7 768.018  62
  -3   3  -2 23729.3 442.228  98
  -3   3  -2 24843.6 432.251  41
  -3   3  -2 24151.6 423.752  61
  -3   3  -2 24448.7 444.359  97
  -3   3  -2 21912.6 717.612  96
   3  -3   2 21655.6 708.735  95
   3  -3   2 25697.0 770.603  39
   3  -3   2 22143.8 717.104  93
   3  -3   2 21776.4 710.644  92
   3  -3   2 21969.9 714.466  91
  -3   3  -2 24588.2 409.167  55
   3  -3   2 22812.8 730.511  90
  -3   3  -2 25218.8 771.695  65
  -3   3  -2 24410.3 430.789  87
   3  -3   2 25003.2 450.084 107
   3  -3   2 23978.2 432.769  81
  -3   3  -2 24689.2 422.698  69
  -3   3  -2 23643.3 401.916  79
   3  -3   2 23903.6 427.527  76
  -3   3  -3 1586.21 204.724  65
   3  -3   3 1446.56 103.991  74
   3  -3   3 1538.59 113.663  47
   3  -3   3 1392.50 109.015  99
   3  -3   3 1373.92 106.604  46
  -3   3  -3 1482.67 109.639  61
   3  -3   3 1807.57 217.852   2
  -3   3  -3 1403.09 114.154 106
  -3   3  -3 1423.40 114.301 105
  -3   3  -3 1447.85 114.564 104
   3  -3   3 1540.97 121.988  30
  -3   3  -3 1511.96 116.682 103
   3  -3   3 1510.51 114.308 102
   3  -3   3 1411.74 111.654 101
   3  -3   3 1480.36 115.876  42
  -3   3  -3 1694.06 209.838  63
  -3   3  -3 1595.43 117.111  41
   3  -3   3 1572.45 116.283 107
  -3   3  -3 1486.79 114.245  97
   3  -3   3 1238.90 174.973  95
   3  -3   3 1437.47 192.598  94
   3  -3   3 1659.56 217.274  39
   3  -3   3 1390.60 188.851  93
  -3   3  -3 1449.46 104.330  55
   3  -3   3 1385.93 189.357  92
   3  -3   3 1259.06 176.380  91
   3  -3   3 1169.26 176.774  90
  -3   3  -3 1621.80 201.521  37
   3  -3   3 1486.75 113.473 100
  -3   3  -3 1523.85 114.420  87
  -3   3  -3 1479.39 115.847  98
   3  -3   3 1462.55 112.961  20
   3  -3   3 1464.14 114.866  81
  -3   3  -3 1395.33 193.229  96
   3  -3   3 1469.99 109.169  49
  -3   3  -3 1596.73 117.172  69
  -3   3  -3 1544.74 113.678  77
   3  -3   3 1366.31 108.855  76
   3  -3   4 47951.5 613.290  74
   3  -3   4 47314.6 625.135  47
   3  -3   4 47281.2 612.392  46
   3  -3   4 47500.8 688.041  30
  -3   3  -4 46593.0 625.462 106
  -3   3  -4 47276.0 630.683 105
  -3   3  -4 47191.4 632.268 104
   3  -3   4 46995.5 624.358 102
   3  -3   4 47468.0 625.550 101
   3  -3   4 47451.7 627.692 107
   3  -3   4 47949.6 626.589 100
  -3   3  -4 47096.1 602.910  61
  -3   3  -4 48512.4 631.524  41
  -3   3  -4 48064.8 631.562  97
  -3   3  -4 46785.1 630.365 103
   3  -3   4 48263.4 627.347  99
  -3   3  -4 49454.5 587.060  55
   3  -3   4 46332.5 657.022  42
  -3   3  -4 48042.4 626.087  69
  -3   3  -4 46901.8 627.752  87
   3  -3   4 47610.3 620.336  20
   3  -3   4 46872.4 655.772  81
   3  -3   4 47305.3 623.807  49
  -3   3  -4 47818.9 612.233  77
   3  -3   4 47434.1 648.922  76
   3  -3   5 3875.07 172.698  74
   3  -3   5 3557.66 160.295  47
   3  -3   5 3560.23 182.322  32
   3  -3   5 3877.76 163.231 100
  -3   3  -5 3805.84 165.228 103
   3  -3   5 3557.77 156.478  46
   3  -3   5 3670.39 187.320  30
   3  -3   5 3738.04 161.468 102
  -3   3  -5 3734.17 163.444 106
  -3   3  -5 3880.86 166.294 105
  -3   3  -5 3643.49 161.768 104
   3  -3   5 3677.49 179.592  42
  -3   3  -5 3827.76 160.707  61
  -3   3  -5 3697.04 170.162  41
  -3   3  -5 3798.63 163.809  97
  -3   3  -5 3903.70 176.099  69
   3  -3   5 3593.96 179.309  81
   3  -3   5 3837.13 162.413  99
   3  -3   5 3793.33 172.328  54
  -3   3  -5 3757.29 172.190  87
   3  -3   5 3624.26 159.520 107
   3  -3   5 3568.39 156.303  20
   3  -3   5 3542.72 158.170 101
   3  -3   5 3617.83 172.087  49
  -3   3  -5 3787.95 164.992  77
   3  -3   5 3891.91 180.552  76
   3  -3   6 19402.4 351.858  74
   3  -3   6 19666.1 386.034  32
   3  -3   6 18609.0 383.230  30
   3  -3   6 19263.2 370.201  81
   3  -3   6 19770.0 374.560  42
  -3   3  -6 19481.4 344.142  41
   3  -3   6 18127.7 368.750  24
   3  -3   6 20151.2 395.173  85
   3  -3   6 18958.0 348.507  54
  -3   3  -6 19892.4 357.352  69
  -3   3  -6 19356.0 338.524  87
  -3   3  -6 19292.0 314.553  77
   3  -3   6 19332.4 360.135  76
  -3   3  -7 15432.4 234.452  41
   3  -3   7 15898.9 272.363  42
   3  -3   7 15364.7 266.126  24
   3  -3   7 15478.2 250.824  54
   3  -3   7 16567.2 292.220  85
  -3   3  -7 16082.3 261.604  69
  -3   3  -7 15473.4 270.261  44
   3  -3   7 16336.0 273.176  81
  -3   2  11 19741.6 225.352  29
  -3   2  11 19874.4 223.561  82
  -3   2  10 1195.60 80.1673  11
  -3   2  10 1188.93 83.8072  29
  -3   2  10 1183.37 80.8403  57
  -3   2  10 1192.18 82.2950  82
  -3   2   9 5629.12 206.473  31
  -3   2   9 5816.73 202.272  11
  -3   2   9 5317.35 202.406  57
  -3   2   9 5565.55 213.203  29
  -3   2   9 5625.28 213.521  82
  -3   2   9 5669.84 197.680  59
  -3   2   8 7165.06 225.084  17
  -3   2   8 7306.82 262.385  29
  -3   2   8 7603.16 215.880  71
  -3   2   8 7136.54 247.941  31
  -3   2   8 7672.77 247.150  26
  -3   2   8 7431.49 243.115  59
  -3   2   8 7429.51 256.978  57
  -3   2   8 7162.23 241.266  11
  -3   2   8 7685.44 245.501  51
  -3   2   8 7281.16 261.295  82
  -3   2   7 585.027 68.9562  17
  -3   2   7 544.625 62.8948  71
  -3   2   7 917.216 148.506  67
  -3   2   7 585.630 71.7207  26
   3  -2  -7 422.614 126.341  66
  -3   2   7 523.853 69.5832  11
  -3   2   7 545.097 71.9621  50
  -3   2   7 580.332 70.2471  59
   3  -2  -7 720.436 148.409  39
  -3   2   7 513.436 72.9520  57
  -3   2   7 544.957 69.8861  51
  -3   2   7 645.221 81.6378  82
  -3   2   7 589.807 79.3123  29
  -3   2   7 465.781 103.713  68
  -3   2   6 8140.83 236.035  17
  -3   2   6 8170.79 234.688  71
  -3   2   6 8120.45 247.662  69
  -3   2   6 7848.61 398.398  67
  -3   2   6 7933.57 261.423  29
   3  -2  -6 8519.47 426.026  62
  -3   2   6 8682.94 253.661  26
  -3   2   6 7863.46 256.836  57
   3  -2  -6 8628.29 448.555  66
  -3   2   6 8865.85 253.746  51
   3  -2  -6 8515.72 445.703  39
  -3   2   6 8186.13 263.728  82
  -3   2   6 7548.74 230.405  50
  -3   2   6 7479.13 384.068  68
  -3   2   5 8617.74 378.756  67
   3  -2  -5 9799.33 440.599  66
   3  -2  -5 9512.66 424.052  62
   3  -2  -5 9392.83 380.892  64
   3  -2  -5 9386.24 441.784  39
  -3   2   5 9111.56 377.631  68
  -3   2   5 9547.08 375.854   3
   3  -2  -4 702.810 110.364  39
  -3   2   4 498.931 83.2970  67
   3  -2  -4 588.580 103.532  62
   3  -2  -4 663.843 95.4604  64
  -3   2   4 493.526 90.2477   3
  -3   2   4 493.484 78.3268  40
  -3   2   4 587.831 87.5017  68
   3  -2  -3 72199.7 1003.78  64
   3  -2  -3 71338.3 1046.52  66
  -3   2   3 69433.6 885.019  96
   3  -2  -3 69992.3 884.327  93
   3  -2  -3 72281.8 1072.60  39
   3  -2  -3 71536.2 1053.19  62
  -3   2   3 70925.9 990.663   3
  -3   2   3 70317.4 893.822  91
  -3   2   3 68269.3 877.243  67
  -3   2   3 69179.4 927.996  40
   3  -2  -3 69342.3 878.308  95
   3  -2  -3 70938.0 889.631  90
   3  -2  -3 69486.1 879.504  92
   3  -2  -3 70514.3 885.201  94
   3  -2  -3 73722.5 838.527  34
  -3   2   2 12212.5 342.188  67
  -3   2   2 12432.5 370.962  65
   3  -2  -2 12243.4 412.086  64
   3  -2  -2 11671.1 377.772  95
  -3   2   2 12101.7 370.634  63
  -3   2   2 11531.4 376.693  96
   3  -2  -2 12466.9 431.995  39
   3  -2  -2 11325.4 373.966  94
   3  -2  -2 11519.1 375.485  93
   3  -2  -2 11562.3 376.453  92
   3  -2  -2 11999.9 381.917  91
   3  -2  -2 11962.7 384.320  90
   3  -2  -2 12330.2 428.267  62
  -3   2   2 11957.1 401.902   3
   3  -2  -2 12853.2 354.932  34
   3  -2  -2 12028.2 419.442  66
  -3   2   1 32566.9 527.159  67
  -3   2   1 33536.7 643.800  65
   3  -2  -1 32416.3 679.261  66
   3  -2  -1 33736.6 692.692  64
  -3   2   1 33379.7 653.029  63
[truncated: 1,259,625 more chars]
