# Supplementary material for: Synthesis and crystal structures of three new benzotriazolylpropanamides
Source: Acta Crystallogr E Crystallogr Commun. 2017 May 26;73(Pt 6):880–5. doi: 10.1107/S2056989017007472 (PMC5458315; doi:10.1107/S2056989017007472)
Supplement: Supplementary file 2 [file e-73-00880-1sup2.hkl]

#
# h,k,l, Fc-squared, Fo-squared, sigma(Fo-squared), status flag
#
data_1
_shelx_title ' MAGD144 IN P-1'
_shelx_refln_list_code          4
_shelx_F_calc_maximum       81.68
_exptl_crystal_F_000       216.00
_reflns_d_resolution_high  0.7982

loop_
 _space_group_symop_operation_xyz
 'x, y, z'
 '-x, -y, -z'

_cell_length_a     7.3885
_cell_length_b     8.0720
_cell_length_c     9.2976
_cell_angle_alpha  69.039
_cell_angle_beta   89.498
_cell_angle_gamma  75.915

_shelx_F_squared_multiplier     1.000

loop_
 _refln_index_h
 _refln_index_k
 _refln_index_l
 _refln_F_squared_calc
 _refln_F_squared_meas
 _refln_F_squared_sigma
 _refln_observed_status
   1   0   0          0.34          0.45         0.03 o
   2   0   0       6084.13       6646.04        29.38 o
   3   0   0         37.25         38.82         0.36 o
   4   0   0        288.90        305.27         2.51 o
   5   0   0         15.82         16.57         0.36 o
   6   0   0          1.84          2.38         0.07 o
   7   0   0          2.88          2.06         0.08 o
   8   0   0          6.55          7.00         0.12 o
  -8   1   0         16.65         14.91         0.15 o
  -7   1   0          2.72          2.64         0.08 o
  -6   1   0          6.55          7.33         0.12 o
  -5   1   0         18.95         19.81         0.18 o
  -4   1   0         69.48         66.92         0.79 o
  -3   1   0        331.01        333.51         1.39 o
  -2   1   0        687.40        661.74         3.58 o
  -1   1   0       3705.28       3766.13        29.64 o
   0   1   0        663.56        613.26         3.91 o
   1   1   0       1901.02       1901.47         8.24 o
   2   1   0         14.81         18.24         0.20 o
   3   1   0          7.51          8.98         0.16 o
   4   1   0        171.41        170.74         1.02 o
   5   1   0         37.97         41.31         0.80 o
   6   1   0         34.22         33.44         0.24 o
   7   1   0         19.76         18.61         0.19 o
   8   1   0          4.38          4.74         0.10 o
   9   1   0          2.19          2.13         0.06 o
  -8   2   0         12.18         14.44         0.14 o
  -7   2   0          0.38          0.22         0.03 o
  -6   2   0         21.31         19.65         0.21 o
  -5   2   0         29.50         30.98         0.23 o
  -4   2   0          0.14          0.73         0.16 o
  -3   2   0          1.62          0.81         0.07 o
  -2   2   0         14.15         11.85         0.22 o
  -1   2   0        814.38        769.31         3.07 o
   0   2   0        556.11        456.09         1.38 o
   1   2   0        864.65        789.86         3.15 o
   2   2   0       1314.87       1280.67         3.41 o
   3   2   0        573.21        568.65         1.42 o
   4   2   0        104.49         99.03         0.67 o
   5   2   0          7.52          6.53         0.23 o
   6   2   0          8.16          8.27         0.12 o
   7   2   0         14.72         13.98         0.18 o
   8   2   0          8.43          7.76         0.13 o
   9   2   0          0.39          0.87         0.04 o
  -7   3   0         33.61         33.56         0.23 o
  -6   3   0         14.41         16.14         0.18 o
  -5   3   0        127.62        128.85         0.51 o
  -4   3   0         34.34         30.06         0.22 o
  -3   3   0          9.89          8.21         0.24 o
  -2   3   0         48.56         53.61         0.54 o
  -1   3   0          2.27          1.05         0.07 o
   0   3   0         19.30         15.57         0.24 o
   1   3   0        412.05        380.65         1.25 o
   2   3   0        379.65        374.55         1.34 o
   3   3   0        413.83        410.07         2.24 o
   4   3   0          0.42          0.28         0.06 o
   5   3   0         65.92         68.90         1.36 o
   6   3   0         17.62         13.79         0.16 o
   7   3   0         26.79         27.46         0.24 o
   8   3   0         11.95         11.03         0.18 o
   9   3   0          5.85          5.42         0.08 o
  -7   4   0         17.75         19.04         0.17 o
  -6   4   0          9.80         10.13         0.13 o
  -5   4   0         44.64         45.02         0.30 o
  -4   4   0          0.05          0.12         0.03 o
  -3   4   0         38.76         39.67         0.28 o
  -2   4   0        117.89        115.57         1.78 o
  -1   4   0          0.12          0.10         0.07 o
   0   4   0         67.36         67.17         0.63 o
   1   4   0          6.58          8.57         0.21 o
   2   4   0        517.55        553.29         4.27 o
   3   4   0         90.79         92.63         1.10 o
   4   4   0          7.34         11.10         0.29 o
   5   4   0          5.93          4.17         0.09 o
   6   4   0          4.40          3.34         0.10 o
   7   4   0         38.76         36.45         0.29 o
   8   4   0          6.77          6.35         0.11 o
   9   4   0          0.00          0.09         0.02 o
  -6   5   0         42.61         41.20         0.23 o
  -5   5   0          3.83          3.19         0.08 o
  -4   5   0          9.71         10.37         0.14 o
  -3   5   0         27.52         27.19         0.23 o
  -2   5   0        106.01         96.58         0.41 o
  -1   5   0         40.65         46.38         0.37 o
   0   5   0         43.94         37.81         0.63 o
   1   5   0          8.59          8.93         0.28 o
   2   5   0         12.87          9.11         0.29 o
   3   5   0          8.79         11.64         0.34 o
   4   5   0        141.35        144.59         0.85 o
   5   5   0          3.08          3.23         0.08 o
   6   5   0          0.97          2.42         0.08 o
   7   5   0          5.95          7.24         0.13 o
   8   5   0         20.83         22.81         0.20 o
  -5   6   0          0.04          0.13         0.02 o
  -4   6   0         25.35         24.69         0.20 o
  -3   6   0        124.58        125.12         0.47 o
  -2   6   0         27.80         27.43         0.23 o
  -1   6   0         47.96         48.70         0.28 o
   0   6   0         75.11         71.04         0.36 o
   1   6   0         44.41         47.27         0.28 o
   2   6   0        152.81        154.17         0.68 o
   3   6   0          3.28          2.68         0.07 o
   4   6   0        244.24        239.94         1.06 o
   5   6   0          2.06          4.86         0.11 o
   6   6   0        336.68        347.55         0.87 o
   7   6   0          0.02          0.23         0.03 o
   8   6   0        246.76        246.18         1.21 o
  -4   7   0          8.31          6.94         0.09 o
  -3   7   0         12.82         12.51         0.15 o
  -2   7   0        112.24        105.42         0.45 o
  -1   7   0         26.57         27.88         0.22 o
   0   7   0          9.14          7.07         0.12 o
   1   7   0          2.65          3.45         0.09 o
   2   7   0         92.04         94.39         0.43 o
   3   7   0         24.72         23.28         0.22 o
   4   7   0         94.27         92.06         0.81 o
   5   7   0         87.58         83.91         0.39 o
   6   7   0        209.36        206.39         0.62 o
   7   7   0         36.25         34.29         0.21 o
  -2   8   0          2.52          0.85         0.04 o
  -1   8   0          6.18          8.65         0.13 o
   0   8   0          4.20          5.48         0.10 o
   1   8   0         24.93         29.03         0.24 o
   2   8   0         52.97         50.76         0.31 o
   3   8   0         39.90         41.95         0.27 o
   4   8   0          0.04          0.07         0.03 o
   5   8   0          4.02          5.31         0.11 o
   6   8   0          3.52          4.07         0.09 o
   0   9   0         10.65          9.77         0.14 o
   1   9   0          0.36          0.23         0.03 o
   2   9   0         57.72         65.29         0.34 o
   3   9   0          0.18          0.25         0.03 o
   4   9   0          5.35          3.92         0.08 o
  -3  -9   1         26.09         30.61         0.26 o
  -2  -9   1          5.63          5.24         0.08 o
  -6  -8   1         13.04         15.22         0.14 o
  -5  -8   1          2.82          2.65         0.07 o
  -4  -8   1         97.24        105.60         0.54 o
  -3  -8   1         12.22         10.77         0.13 o
  -2  -8   1          0.06          0.17         0.04 o
  -1  -8   1         17.01         22.02         0.20 o
   0  -8   1          3.78          2.65         0.07 o
   1  -8   1          0.03          0.30         0.03 o
   2  -8   1          3.81          3.89         0.06 o
  -7  -7   1         18.09         18.07         0.17 o
  -6  -7   1          5.69          6.58         0.12 o
  -5  -7   1          0.35          0.09         0.03 o
  -4  -7   1          0.00          0.10         0.03 o
  -3  -7   1         29.94         27.80         0.23 o
  -2  -7   1          5.36          7.99         0.13 o
  -1  -7   1        169.88        161.64         1.98 o
   0  -7   1          0.16          1.33         0.06 o
   1  -7   1        153.76        151.05         0.55 o
   2  -7   1         13.86         15.19         0.16 o
   3  -7   1          8.16          7.90         0.10 o
  -8  -6   1        123.79        121.14         0.61 o
  -7  -6   1          0.00          0.08         0.03 o
  -6  -6   1         44.35         50.54         0.34 o
  -5  -6   1          1.96          2.14         0.08 o
  -4  -6   1         21.14         26.23         0.23 o
  -3  -6   1         32.87         31.91         0.24 o
  -2  -6   1        339.38        326.31         1.08 o
  -1  -6   1        292.26        284.30         1.20 o
   0  -6   1        292.82        276.46         0.75 o
   1  -6   1         32.18         28.79         0.24 o
   2  -6   1        140.15        138.05         1.49 o
   3  -6   1         26.10         24.76         0.20 o
   4  -6   1         17.70         19.86         0.16 o
   5  -6   1          2.69          2.84         0.06 o
  -8  -5   1          1.04          1.27         0.05 o
  -7  -5   1          3.77          4.48         0.10 o
  -6  -5   1         99.78        100.53         0.48 o
  -5  -5   1         12.06         17.05         0.19 o
  -4  -5   1         11.81         12.10         0.15 o
  -3  -5   1          0.23          0.31         0.05 o
  -2  -5   1        253.87        252.72         5.24 o
  -1  -5   1         58.93         58.81         0.80 o
   0  -5   1         19.84         17.67         0.20 o
   1  -5   1         67.13         71.04         0.40 o
   2  -5   1         11.85         17.55         0.19 o
   3  -5   1          1.94          1.75         0.06 o
   4  -5   1        127.77        137.03         0.51 o
   5  -5   1         47.36         47.55         0.26 o
   6  -5   1         28.57         27.22         0.19 o
  -9  -4   1          2.79          2.77         0.11 o
  -8  -4   1         10.90         11.75         0.15 o
  -7  -4   1         57.51         57.19         0.33 o
  -6  -4   1          8.77         11.82         0.16 o
  -5  -4   1          5.56          4.21         0.09 o
  -4  -4   1        242.85        249.41         3.30 o
  -3  -4   1          4.02          4.57         0.19 o
  -2  -4   1          7.53          7.31         0.23 o
  -1  -4   1         17.27         20.08         0.37 o
   0  -4   1        117.24        123.76         1.38 o
   1  -4   1        698.21        734.32         9.53 o
   2  -4   1          4.83          5.55         0.26 o
   3  -4   1        197.59        214.32         0.98 o
   4  -4   1         17.97         16.11         0.17 o
   5  -4   1         12.80         13.57         0.15 o
   6  -4   1         94.68         95.50         0.47 o
  -9  -3   1          5.14          4.86         0.09 o
  -8  -3   1         93.12         92.40         0.45 o
  -7  -3   1          2.35          2.89         0.09 o
  -6  -3   1        273.80        268.58         1.67 o
  -5  -3   1          1.87          2.62         0.08 o
  -4  -3   1          9.50          9.08         0.25 o
  -3  -3   1         77.62         86.43         0.70 o
  -2  -3   1         84.80         94.90         0.68 o
  -1  -3   1        189.22        193.93         0.87 o
   0  -3   1       1545.52       1653.41         6.25 o
   1  -3   1         52.28         58.33         0.54 o
   2  -3   1        620.45        684.42         8.33 o
   3  -3   1         87.88         91.09         1.18 o
   4  -3   1         99.15        103.15         0.58 o
   5  -3   1         10.63          8.78         0.13 o
   6  -3   1         45.50         46.70         0.32 o
   7  -3   1          5.58          5.15         0.09 o
  -9  -2   1         11.89         12.41         0.23 o
  -8  -2   1         37.91         38.21         0.29 o
  -7  -2   1         38.45         36.72         0.30 o
  -6  -2   1         79.59         79.06         0.53 o
  -5  -2   1        122.62        126.63         2.42 o
  -4  -2   1          1.47          1.63         0.09 o
  -3  -2   1        421.31        384.94         1.89 o
  -2  -2   1       1263.99       1242.24         2.94 o
  -1  -2   1        514.78        455.53         1.62 o
   0  -2   1        170.01        163.00         0.74 o
   1  -2   1        206.99        214.90         0.75 o
   2  -2   1          4.43          6.40         0.18 o
   3  -2   1          1.04          1.15         0.09 o
   4  -2   1          2.57          1.63         0.11 o
   5  -2   1         11.18         12.60         0.15 o
   6  -2   1          2.11          1.68         0.07 o
   7  -2   1          0.00          0.06         0.03 o
   8  -2   1          0.30          0.12         0.02 o
  -9  -1   1          1.14          1.31         0.05 o
  -8  -1   1         18.45         18.49         0.20 o
  -7  -1   1          0.28          0.39         0.04 o
  -6  -1   1          1.29          1.51         0.06 o
  -5  -1   1         14.92         16.66         0.36 o
  -4  -1   1        150.42        133.55         0.97 o
  -3  -1   1        107.46        109.74         0.54 o
  -2  -1   1         26.47         23.28         0.22 o
  -1  -1   1        117.39        101.18         1.02 o
   0  -1   1        878.32        742.06         4.18 o
   1  -1   1         94.72         89.39         0.61 o
   2  -1   1        402.55        368.73         1.33 o
   3  -1   1        343.98        357.61         1.80 o
   4  -1   1        115.45        119.39         1.50 o
   5  -1   1          0.31          0.29         0.03 o
   6  -1   1        105.07        107.35         0.47 o
   7  -1   1         48.25         45.78         0.30 o
   8  -1   1          3.44          3.81         0.08 o
  -8   0   1         37.21         34.45         0.25 o
  -7   0   1          5.25          4.04         0.10 o
  -6   0   1         34.07         37.25         0.26 o
  -5   0   1         88.34         88.54         1.47 o
  -4   0   1        348.20        361.64         3.25 o
  -3   0   1         32.25         27.14         0.24 o
  -2   0   1       6671.58       7050.01        27.27 o
  -1   0   1          0.00          0.09         0.02 o
   0   0   1        942.55        987.17         2.37 o
   1   0   1        809.45        721.61         7.47 o
   2   0   1          0.77          0.87         0.05 o
   3   0   1          3.94          3.88         0.13 o
   4   0   1         38.40         40.26         0.46 o
   5   0   1         17.95         17.79         0.42 o
   6   0   1        177.31        173.25         0.78 o
   7   0   1         61.28         63.77         0.34 o
   8   0   1        119.66        116.81         0.52 o
  -8   1   1         54.05         48.95         0.29 o
  -7   1   1          1.50          1.54         0.06 o
  -6   1   1         80.86         79.81         0.62 o
  -5   1   1         23.42         22.81         0.20 o
  -4   1   1         54.67         56.93         0.96 o
  -3   1   1         53.74         52.39         0.43 o
  -2   1   1        352.14        332.27         1.77 o
  -1   1   1         21.65         22.12         0.21 o
   0   1   1        204.09        195.78         1.63 o
   1   1   1         79.88         75.37         0.69 o
   2   1   1         12.00         10.28         0.14 o
   3   1   1         19.96         17.15         0.23 o
   4   1   1        427.94        416.71         2.77 o
   5   1   1         80.32         84.30         1.16 o
   6   1   1         56.09         59.16         0.34 o
   7   1   1         53.89         53.20         0.33 o
   8   1   1         24.06         22.82         0.23 o
   9   1   1         26.51         28.11         0.21 o
  -8   2   1         12.65         13.56         0.16 o
  -7   2   1         51.73         50.36         0.30 o
  -6   2   1         62.99         61.78         0.37 o
  -5   2   1          5.45          6.29         0.10 o
  -4   2   1          0.33          0.94         0.10 o
  -3   2   1        192.60        193.81         1.60 o
  -2   2   1        220.08        209.21         0.94 o
  -1   2   1        296.94        267.13         1.51 o
   0   2   1         49.58         40.15         0.30 o
   1   2   1       1139.15       1057.90         5.96 o
   2   2   1        466.99        436.17         2.46 o
   3   2   1          3.80          2.38         0.09 o
   4   2   1        375.41        376.66         2.05 o
   5   2   1         18.08         18.82         0.37 o
   6   2   1          0.19          0.59         0.05 o
   7   2   1          7.97          7.86         0.14 o
   8   2   1         25.60         25.87         0.23 o
   9   2   1         49.00         50.73         0.42 o
  -7   3   1          6.05          6.78         0.11 o
  -6   3   1         10.81         11.05         0.15 o
  -5   3   1         41.51         41.51         0.29 o
  -4   3   1        269.08        286.25         1.29 o
  -3   3   1         43.30         41.02         0.50 o
  -2   3   1        299.40        314.80         2.00 o
  -1   3   1         19.98         24.31         0.29 o
   0   3   1         23.76         19.22         0.23 o
   1   3   1         36.00         30.14         0.31 o
   2   3   1        431.37        420.66         1.36 o
   3   3   1         86.07         88.45         0.63 o
   4   3   1        278.90        290.20         2.37 o
   5   3   1          9.28          7.84         0.26 o
   6   3   1        387.95        400.76         2.00 o
   7   3   1        166.98        167.17         0.61 o
   8   3   1        110.49        117.52         0.77 o
   9   3   1          4.00          4.71         0.08 o
  -7   4   1          1.51          1.91         0.05 o
  -6   4   1         67.16         72.24         0.36 o
  -5   4   1        175.15        177.91         0.60 o
  -4   4   1        698.53        726.03         4.09 o
  -3   4   1        114.92        121.65         0.87 o
  -2   4   1        299.67        326.92         4.27 o
  -1   4   1         34.27         38.94         0.51 o
   0   4   1        484.50        525.03         4.48 o
   1   4   1         36.75         34.84         0.40 o
   2   4   1        146.39        153.60         1.30 o
   3   4   1         43.84         46.98         0.56 o
   4   4   1        265.20        274.94         3.30 o
   5   4   1         26.13         27.33         0.25 o
   6   4   1        328.35        329.14         1.89 o
   7   4   1          6.84          6.72         0.12 o
   8   4   1         43.18         45.37         0.30 o
   9   4   1         49.65         50.54         0.33 o
  -6   5   1         28.45         26.81         0.24 o
  -5   5   1         80.43         85.14         0.39 o
  -4   5   1         55.77         54.91         0.33 o
  -3   5   1         13.55         15.83         0.16 o
  -2   5   1          2.11          2.35         0.06 o
  -1   5   1          6.85          8.87         0.28 o
   0   5   1        147.11        157.71         2.14 o
   1   5   1          1.27          0.39         0.07 o
   2   5   1         41.46         35.52         0.53 o
   3   5   1        106.25        114.75         1.48 o
   4   5   1          6.87          6.56         0.12 o
   5   5   1          1.52          1.52         0.09 o
   6   5   1          7.10          7.23         0.13 o
   7   5   1         14.56         14.14         0.19 o
   8   5   1          6.78          7.48         0.13 o
  -5   6   1         70.06         69.36         0.44 o
  -4   6   1         26.31         27.32         0.21 o
  -3   6   1          3.51          4.35         0.09 o
  -2   6   1        386.82        380.46         0.88 o
  -1   6   1          2.64          2.97         0.08 o
   0   6   1         28.99         28.22         0.22 o
   1   6   1         16.23         16.39         0.17 o
   2   6   1         74.50         73.06         0.52 o
   3   6   1         15.71         17.87         0.18 o
   4   6   1        226.46        234.29         1.04 o
   5   6   1          1.67          1.79         0.07 o
   6   6   1         94.23         93.20         0.47 o
   7   6   1          7.62          8.56         0.13 o
   8   6   1         13.03         14.85         0.14 o
  -4   7   1         94.59         93.90         0.48 o
  -3   7   1        242.91        245.82         1.12 o
  -2   7   1         31.24         30.48         0.25 o
  -1   7   1        174.10        170.09         0.57 o
   0   7   1         12.91         15.26         0.18 o
   1   7   1         31.54         31.65         0.25 o
   2   7   1          0.21          0.23         0.04 o
   3   7   1         42.99         42.28         0.30 o
   4   7   1        119.65        121.73         0.47 o
   5   7   1          0.11          0.13         0.03 o
   6   7   1         78.15         84.48         0.42 o
   7   7   1          8.88          7.30         0.11 o
  -3   8   1          0.45          0.95         0.07 o
  -2   8   1         49.95         50.95         0.28 o
  -1   8   1          0.05          0.05         0.03 o
   0   8   1         10.72         10.15         0.14 o
   1   8   1          5.20          4.99         0.10 o
   2   8   1         12.12         12.33         0.16 o
   3   8   1         44.27         45.72         0.31 o
   4   8   1          1.36          1.75         0.07 o
   5   8   1          1.05          0.99         0.05 o
   6   8   1          0.06          0.04         0.03 o
   7   8   1          4.63          5.35         0.08 o
  -1   9   1          0.04          0.07         0.04 o
   0   9   1         66.23         71.22         0.36 o
   1   9   1          9.82         10.02         0.12 o
   2   9   1          0.19          0.05         0.02 o
   3   9   1         39.37         41.44         0.25 o
   4   9   1         30.90         33.52         0.23 o
   5   9   1          1.50          1.06         0.04 o
  -5  -8   2         11.28         15.23         0.14 o
  -4  -8   2          6.90          6.40         0.09 o
  -3  -8   2        150.42        165.43         0.55 o
  -2  -8   2          1.60          1.00         0.05 o
  -1  -8   2          8.80         10.85         0.13 o
   0  -8   2          4.38          5.86         0.09 o
   1  -8   2          0.71          1.06         0.03 o
  -6  -7   2          7.76          8.64         0.11 o
  -5  -7   2          9.17          8.34         0.12 o
  -4  -7   2         56.37         67.39         0.35 o
  -3  -7   2          3.34          3.01         0.08 o
  -2  -7   2          1.53          0.48         0.04 o
  -1  -7   2        102.22         97.27         0.43 o
   0  -7   2          9.89          7.89         0.12 o
   1  -7   2          2.11          1.64         0.06 o
   2  -7   2         21.23         19.86         0.17 o
   3  -7   2         17.74         16.48         0.13 o
  -7  -6   2          3.87          3.81         0.08 o
  -6  -6   2         81.11         76.55         0.38 o
  -5  -6   2          2.22          3.40         0.09 o
  -4  -6   2         58.38         62.82         0.39 o
  -3  -6   2         39.23         39.38         0.29 o
  -2  -6   2        237.87        223.99         0.70 o
  -1  -6   2         80.57         84.09         0.42 o
   0  -6   2        245.83        233.05         0.73 o
   1  -6   2         42.74         43.02         0.33 o
   2  -6   2         52.85         46.79         0.30 o
   3  -6   2          0.17          0.28         0.03 o
   4  -6   2          7.99          7.30         0.09 o
  -8  -5   2        115.59        109.80         1.41 o
  -7  -5   2          1.05          1.77         0.06 o
  -6  -5   2          8.92          8.84         0.14 o
  -5  -5   2         10.94         14.54         0.19 o
  -4  -5   2         20.60         25.06         0.23 o
  -3  -5   2        159.58        163.67         0.83 o
  -2  -5   2        127.43        132.28         0.92 o
  -1  -5   2        511.44        521.73         2.38 o
   0  -5   2        154.97        163.94         0.79 o
   1  -5   2         90.92         85.92         0.40 o
   2  -5   2        140.00        142.66         0.54 o
   3  -5   2        161.92        152.53         0.53 o
   4  -5   2          8.34          7.58         0.11 o
   5  -5   2         15.50         15.05         0.14 o
  -8  -4   2          9.67         10.99         0.14 o
  -7  -4   2          8.11          8.46         0.13 o
  -6  -4   2         63.73         63.04         0.37 o
  -5  -4   2          3.35          2.88         0.08 o
  -4  -4   2          1.95          1.52         0.08 o
  -3  -4   2         71.95         75.36         1.67 o
  -2  -4   2          0.89          0.20         0.06 o
  -1  -4   2        484.75        472.11         4.98 o
   0  -4   2         56.99         51.77         1.00 o
   1  -4   2         38.99         36.15         0.61 o
   2  -4   2         49.55         38.65         0.25 o
   3  -4   2         79.17         79.78         0.45 o
   4  -4   2         83.86         81.83         0.38 o
   5  -4   2         14.77         16.15         0.16 o
   6  -4   2         38.50         39.54         0.25 o
  -9  -3   2          4.60          4.73         0.20 o
  -8  -3   2          6.71          6.71         0.11 o
  -7  -3   2         47.45         47.92         0.34 o
  -6  -3   2          2.65          3.62         0.10 o
  -5  -3   2         82.96         79.37         0.49 o
  -4  -3   2         84.01         89.54         1.12 o
  -3  -3   2         73.75         68.80         0.70 o
  -2  -3   2       1227.34       1297.77         8.97 o
  -1  -3   2          4.29          2.47         0.11 o
   0  -3   2        210.79        222.27         2.03 o
   1  -3   2        530.85        537.27         4.16 o
   2  -3   2          1.90          1.18         0.11 o
   3  -3   2        128.93        145.92         0.87 o
   4  -3   2        151.28        164.06         0.86 o
   5  -3   2        236.72        243.52         1.11 o
   6  -3   2         18.50         20.52         0.20 o
   7  -3   2        102.53        103.83         0.74 o
  -9  -2   2          0.08          0.02         0.03 o
  -8  -2   2          0.68          1.08         0.05 o
  -7  -2   2         18.99         18.67         0.22 o
  -6  -2   2        301.71        297.42         2.32 o
  -5  -2   2          2.50          2.55         0.13 o
  -4  -2   2         69.43         65.72         0.82 o
  -3  -2   2          1.02          1.38         0.08 o
  -2  -2   2        103.95         99.05         0.57 o
  -1  -2   2        209.84        212.89         0.83 o
   0  -2   2        148.92        146.52         0.72 o
   1  -2   2          0.30          0.58         0.07 o
   2  -2   2        241.50        257.17         2.19 o
   3  -2   2          0.21          0.04         0.08 o
   4  -2   2        185.91        193.67         0.93 o
   5  -2   2        155.31        151.58         0.60 o
   6  -2   2         84.04         85.28         0.43 o
   7  -2   2          2.83          3.34         0.08 o
  -9  -1   2          2.69          3.85         0.10 o
  -8  -1   2          1.80          2.30         0.07 o
  -7  -1   2         30.09         29.66         0.26 o
  -6  -1   2         33.11         34.30         0.30 o
  -5  -1   2         35.60         35.30         0.55 o
  -4  -1   2         29.48         30.38         0.89 o
  -3  -1   2          3.87          4.70         0.13 o
  -2  -1   2        153.63        154.40         0.65 o
  -1  -1   2         99.55         82.13         0.49 o
   0  -1   2        833.10        718.76         1.89 o
   1  -1   2        318.98        306.34         1.29 o
   2  -1   2        107.71        112.43         1.11 o
   3  -1   2          2.77          2.22         0.11 o
   4  -1   2         14.47         22.32         0.43 o
   5  -1   2         59.38         59.48         0.36 o
   6  -1   2          6.70          6.81         0.13 o
   7  -1   2          5.01          5.67         0.11 o
   8  -1   2         21.89         20.08         0.17 o
  -8   0   2         23.57         22.61         0.21 o
  -7   0   2         23.75         22.02         0.22 o
  -6   0   2        105.23        107.57         0.83 o
  -5   0   2         39.73         39.08         1.03 o
  -4   0   2       2315.75       2410.21        22.75 o
  -3   0   2       1036.04       1055.35         4.12 o
  -2   0   2       3873.01       3994.63        18.15 o
  -1   0   2        762.23        753.49         4.16 o
   0   0   2        985.84        985.92         8.33 o
   1   0   2        752.59        690.25         3.86 o
   2   0   2          5.84          6.81         0.13 o
   3   0   2         23.47         23.78         0.32 o
   4   0   2        343.53        353.44         4.87 o
   5   0   2         63.31         67.64         0.47 o
   6   0   2         54.94         59.65         0.34 o
   7   0   2         20.70         21.42         0.21 o
   8   0   2         10.86         10.94         0.15 o
  -8   1   2          0.41          0.20         0.03 o
  -7   1   2          0.91          0.63         0.05 o
  -6   1   2        183.29        187.14         0.68 o
  -5   1   2         44.86         48.36         0.52 o
  -4   1   2       1686.65       1771.09        10.95 o
  -3   1   2        478.85        484.27         2.03 o
  -2   1   2       2760.06       2781.25         8.90 o
  -1   1   2       1596.73       1558.43         8.46 o
   0   1   2       3147.48       3210.01        11.91 o
   1   1   2        241.99        221.12         1.93 o
   2   1   2         26.24         16.87         0.18 o
   3   1   2          6.54          7.30         0.14 o
   4   1   2         11.59         14.74         0.27 o
   5   1   2        124.04        132.89         2.84 o
   6   1   2          0.29          0.77         0.07 o
   7   1   2         17.80         19.69         0.20 o
   8   1   2         53.47         54.95         0.35 o
  -8   2   2          0.17          0.11         0.03 o
  -7   2   2          0.25          0.11         0.03 o
  -6   2   2         34.16         33.77         0.27 o
  -5   2   2          0.19          0.15         0.05 o
  -4   2   2         77.05         82.20         1.07 o
  -3   2   2         66.81         72.24         0.58 o
  -2   2   2         54.23         50.92         0.38 o
  -1   2   2        321.25        280.42         1.41 o
   0   2   2          2.58          4.40         0.08 o
   1   2   2         63.56         52.50         0.49 o
   2   2   2          8.31          9.10         0.14 o
   3   2   2          2.66          3.77         0.14 o
   4   2   2        111.13        104.27         1.05 o
   5   2   2         10.97         10.89         0.28 o
   6   2   2         14.00         13.47         0.16 o
   7   2   2         61.44         62.45         0.38 o
   8   2   2         55.27         55.26         0.33 o
   9   2   2          0.04          0.05         0.02 o
  -7   3   2         25.41         22.43         0.22 o
  -6   3   2          8.84          9.32         0.14 o
  -5   3   2          9.83         10.69         0.13 o
  -4   3   2         35.75         39.12         0.42 o
  -3   3   2        127.91        124.67         1.31 o
  -2   3   2        310.80        301.22         2.01 o
  -1   3   2        159.94        158.91         0.76 o
   0   3   2         44.93         39.78         0.37 o
   1   3   2        513.07        465.33         1.76 o
   2   3   2          3.65          0.76         0.06 o
   3   3   2          3.26          4.85         0.15 o
   4   3   2        172.18        192.44         2.35 o
   5   3   2          4.28          4.11         0.19 o
   6   3   2         49.06         52.67         0.34 o
   7   3   2         13.42         13.64         0.18 o
   8   3   2         12.10         11.64         0.15 o
   9   3   2         40.45         41.62         0.37 o
  -7   4   2          2.48          1.80         0.08 o
  -6   4   2         57.73         56.96         0.36 o
  -5   4   2          3.85          3.71         0.09 o
  -4   4   2         23.41         21.55         0.19 o
  -3   4   2          0.00          0.17         0.12 o
  -2   4   2          2.42          2.54         0.14 o
  -1   4   2        193.32        187.77         1.18 o
   0   4   2         59.26         59.12         0.52 o
   1   4   2         60.22         53.70         0.49 o
   2   4   2         12.84         16.51         0.28 o
   3   4   2          8.49          8.22         0.21 o
   4   4   2          0.01          0.48         0.08 o
   5   4   2          0.16          0.30         0.08 o
   6   4   2         37.92         35.49         0.28 o
   7   4   2        137.80        139.37         0.56 o
   8   4   2         20.93         20.24         0.21 o
   9   4   2         18.18         17.82         0.25 o
  -6   5   2         12.87         12.32         0.15 o
  -5   5   2         33.74         31.61         0.24 o
  -4   5   2         19.61         19.82         0.20 o
  -3   5   2         11.84         12.24         0.15 o
  -2   5   2         19.96         21.70         0.19 o
  -1   5   2          0.29          0.36         0.09 o
   0   5   2        119.68        111.36         1.50 o
   1   5   2         89.22        101.24         0.90 o
   2   5   2         22.52         13.44         0.33 o
   3   5   2        145.02        136.03         1.32 o
   4   5   2         25.00         25.62         0.23 o
   5   5   2         58.54         56.96         0.32 o
   6   5   2          0.00          0.09         0.04 o
   7   5   2         37.00         36.65         0.27 o
   8   5   2          8.60          7.72         0.12 o
  -5   6   2         24.66         24.25         0.22 o
  -4   6   2         97.11         99.10         0.41 o
  -3   6   2         20.65         21.58         0.20 o
  -2   6   2         39.82         41.09         0.29 o
  -1   6   2          0.19          0.15         0.05 o
   0   6   2        406.87        421.98         2.42 o
   1   6   2          3.97          2.83         0.08 o
   2   6   2        284.92        291.63         1.87 o
   3   6   2         11.79          9.47         0.13 o
   4   6   2         78.12         77.25         0.45 o
   5   6   2         77.72         73.74         0.43 o
   6   6   2          1.40          1.59         0.07 o
   7   6   2          6.51          6.55         0.12 o
   8   6   2          0.61          0.47         0.03 o
  -4   7   2         31.34         30.12         0.26 o
  -3   7   2          0.40          0.53         0.04 o
  -2   7   2         67.29         69.24         0.38 o
  -1   7   2         10.39         11.46         0.16 o
   0   7   2        175.07        169.06         0.61 o
   1   7   2         66.17         66.42         0.38 o
   2   7   2        814.69        802.05         4.09 o
   3   7   2          3.84          4.72         0.11 o
   4   7   2        580.08        572.86         2.08 o
   5   7   2         40.16         40.61         0.30 o
   6   7   2        161.34        169.58         0.60 o
   7   7   2         23.62         24.37         0.20 o
   8   7   2          2.56          2.74         0.05 o
  -3   8   2          3.75          3.81         0.10 o
  -2   8   2          9.79          8.30         0.12 o
  -1   8   2         53.35         51.89         0.40 o
   0   8   2          0.27          0.43         0.04 o
   1   8   2         60.44         59.37         0.35 o
   2   8   2         95.05        101.01         0.47 o
   3   8   2         51.27         45.86         0.30 o
   4   8   2          8.32         10.48         0.15 o
   5   8   2         38.29         38.02         0.27 o
   6   8   2          4.66          5.21         0.09 o
   7   8   2          9.10          8.26         0.10 o
  -1   9   2          0.11          0.06         0.03 o
   0   9   2         12.29         14.37         0.18 o
   1   9   2          7.48          6.97         0.12 o
   2   9   2         18.81         19.51         0.18 o
   3   9   2          0.72          0.60         0.04 o
   4   9   2          9.76         11.36         0.15 o
   5   9   2         93.63         90.65         0.43 o
  -4  -8   3          2.63          4.07         0.15 o
  -3  -8   3         15.38         13.86         0.20 o
  -2  -8   3          8.41         10.05         0.13 o
  -1  -8   3         33.43         31.69         0.39 o
  -6  -7   3          0.00          0.02         0.03 o
  -5  -7   3         24.96         24.95         0.23 o
  -4  -7   3          9.72          9.00         0.12 o
  -3  -7   3        154.32        152.14         0.50 o
  -2  -7   3          0.06          0.10         0.03 o
  -1  -7   3          3.51          4.74         0.09 o
   0  -7   3          3.85          4.57         0.09 o
   1  -7   3          0.01          0.06         0.02 o
   2  -7   3          0.53          0.29         0.02 o
  -7  -6   3          1.05          0.92         0.06 o
  -6  -6   3         36.81         36.79         0.26 o
  -5  -6   3        116.28        109.60         0.48 o
  -4  -6   3        145.38        149.42         0.55 o
  -3  -6   3         69.48         65.67         0.39 o
  -2  -6   3         46.34         40.89         0.30 o
  -1  -6   3         77.66         75.58         0.40 o
   0  -6   3          2.30          4.06         0.09 o
   1  -6   3        115.32        121.21         0.48 o
   2  -6   3          4.51          3.62         0.08 o
   3  -6   3          2.96          5.45         0.08 o
  -8  -5   3         12.17         13.07         0.46 o
  -7  -5   3          3.42          3.92         0.09 o
  -6  -5   3         45.38         42.87         0.29 o
  -5  -5   3          0.09          0.13         0.04 o
  -4  -5   3         30.00         24.37         0.22 o
  -3  -5   3         40.98         41.39         0.39 o
  -2  -5   3         63.92         55.51         0.35 o
  -1  -5   3         38.56         38.85         0.26 o
   0  -5   3          5.49          7.04         0.11 o
   1  -5   3          3.54          3.41         0.09 o
   2  -5   3          5.15          2.95         0.08 o
   3  -5   3          0.35          0.62         0.04 o
   4  -5   3         40.76         35.14         0.22 o
   5  -5   3         11.84         10.65         0.11 o
  -8  -4   3         43.38         44.83         0.58 o
  -7  -4   3         48.50         49.68         0.35 o
  -6  -4   3         13.85         15.86         0.20 o
  -5  -4   3          3.68          5.83         0.12 o
  -4  -4   3         14.28         13.79         0.17 o
  -3  -4   3         56.80         59.81         0.35 o
  -2  -4   3          0.19          0.48         0.08 o
  -1  -4   3         62.69         64.29         0.93 o
   0  -4   3         53.71         50.84         0.37 o
   1  -4   3          0.00          0.19         0.05 o
   2  -4   3        159.76        163.87         0.88 o
   3  -4   3         11.64          9.49         0.14 o
   4  -4   3        128.57        136.99         0.50 o
   5  -4   3         31.77         32.39         0.21 o
   6  -4   3          7.06          6.75         0.09 o
  -8  -3   3         93.65         92.39         0.53 o
  -7  -3   3          0.31          0.15         0.03 o
  -6  -3   3         26.58         27.13         0.25 o
  -5  -3   3          4.30          4.65         0.10 o
  -4  -3   3        237.06        251.05         2.67 o
  -3  -3   3        153.86        153.02         1.51 o
  -2  -3   3        120.15        124.19         1.42 o
  -1  -3   3          3.49          3.33         0.15 o
   0  -3   3        138.20        152.30         1.43 o
   1  -3   3         25.75         27.59         0.50 o
   2  -3   3         51.37         53.10         0.43 o
   3  -3   3          8.74          8.86         0.12 o
   4  -3   3         72.46         74.93         0.38 o
   5  -3   3         49.99         48.45         0.29 o
   6  -3   3        200.56        196.90         1.01 o
  -8  -2   3          4.00          4.20         0.13 o
  -7  -2   3          9.29         10.18         0.16 o
  -6  -2   3         17.75         17.91         0.21 o
  -5  -2   3        310.24        303.67         2.33 o
  -4  -2   3         92.73         96.99         1.45 o
  -3  -2   3        107.76        105.83         0.79 o
  -2  -2   3         40.01         40.62         0.43 o
  -1  -2   3          9.42          8.78         0.20 o
   0  -2   3          0.97          2.98         0.40 o
   1  -2   3          1.19          0.57         0.09 o
   2  -2   3         19.98         18.14         0.37 o
   3  -2   3         30.32         25.24         0.51 o
   4  -2   3         11.71         11.12         0.13 o
   5  -2   3        123.14        119.08         0.47 o
   6  -2   3         55.39         56.65         0.34 o
   7  -2   3         94.69         95.34         0.38 o
  -8  -1   3          0.42          0.81         0.06 o
  -7  -1   3          9.56          9.80         0.15 o
  -6  -1   3        209.15        211.42         1.74 o
  -5  -1   3         24.84         23.67         0.29 o
  -4  -1   3        200.13        187.24         1.68 o
  -3  -1   3          3.47          4.28         0.15 o
  -2  -1   3        444.31        429.86         1.24 o
  -1  -1   3        692.78        652.17         3.35 o
   0  -1   3         13.58         16.25         0.23 o
   1  -1   3         41.20         39.60         0.38 o
   2  -1   3        160.22        181.21         1.08 o
   3  -1   3         92.59         94.91         1.05 o
   4  -1   3         74.45         77.64         0.52 o
   5  -1   3         37.02         37.28         0.25 o
   6  -1   3        107.98        110.33         0.47 o
   7  -1   3          0.69          0.94         0.05 o
  -8   0   3         14.95         11.63         0.20 o
  -7   0   3         88.27         88.89         0.47 o
  -6   0   3        343.58        344.72         2.29 o
  -5   0   3        476.46        487.41         4.49 o
  -4   0   3        487.34        510.05         3.81 o
  -3   0   3         16.41         18.48         0.26 o
  -2   0   3         23.17         26.07         0.26 o
  -1   0   3        292.49        279.47         2.84 o
   0   0   3        350.11        342.80         2.72 o
   1   0   3         18.76         22.39         0.24 o
   2   0   3        633.86        623.22         3.02 o
   3   0   3        236.17        245.98         1.71 o
   4   0   3         69.29         73.20         1.15 o
   5   0   3          0.25          0.23         0.05 o
   6   0   3         48.92         50.42         0.33 o
   7   0   3         24.70         24.08         0.24 o
   8   0   3         12.22         10.84         0.12 o
  -8   1   3         58.93         55.46         0.42 o
  -7   1   3         41.30         38.23         0.36 o
  -6   1   3        631.92        636.46         3.31 o
  -5   1   3        110.19        109.35         1.04 o
  -4   1   3        269.79        271.69         2.24 o
  -3   1   3        700.85        716.11         2.99 o
  -2   1   3         10.73         10.43         0.16 o
  -1   1   3          5.35          2.41         0.05 o
   0   1   3        911.41        830.88         8.71 o
   1   1   3        892.71        859.36         6.75 o
   2   1   3        141.53        158.89         0.83 o
   3   1   3        107.75        108.92         0.78 o
   4   1   3         97.09        110.11         1.26 o
   5   1   3          0.37          0.33         0.07 o
   6   1   3         26.27         25.45         0.24 o
   7   1   3         11.10         12.02         0.17 o
   8   1   3         14.94         14.30         0.15 o
  -8   2   3         11.51          9.38         0.19 o
  -7   2   3          4.92          4.52         0.12 o
  -6   2   3         94.04         94.85         0.62 o
  -5   2   3          5.52          5.36         0.13 o
  -4   2   3        129.63        122.23         1.16 o
  -3   2   3        423.26        428.13         1.84 o
  -2   2   3        233.29        226.66         0.93 o
  -1   2   3        342.31        346.04         2.65 o
   0   2   3       1102.08       1050.57         4.21 o
   1   2   3        386.38        366.82         2.07 o
   2   2   3        489.07        497.16         1.32 o
   3   2   3          6.76          7.64         0.18 o
   4   2   3         19.29         17.72         0.35 o
   5   2   3         32.61         33.52         0.30 o
   6   2   3        147.66        151.59         0.86 o
   7   2   3         25.51         26.80         0.24 o
   8   2   3         19.89         21.73         0.20 o
  -7   3   3         13.98         11.98         0.19 o
  -6   3   3         49.88         49.94         0.45 o
  -5   3   3         20.08         19.46         0.27 o
  -4   3   3         91.37         95.01         0.59 o
  -3   3   3         96.59         96.45         0.92 o
  -2   3   3          5.37          5.63         0.17 o
  -1   3   3        122.47        118.43         0.62 o
   0   3   3        259.01        275.93         1.93 o
   1   3   3        129.69        125.39         0.93 o
   2   3   3        842.73        867.09         2.20 o
   3   3   3        105.30        107.59         0.77 o
   4   3   3         79.68         88.00         0.90 o
   5   3   3        221.51        231.16         1.79 o
   6   3   3          0.06          0.48         0.11 o
   7   3   3          5.38          5.97         0.12 o
   8   3   3         36.32         35.98         0.27 o
  -7   4   3          0.01          0.02         0.03 o
  -6   4   3         88.49         88.59         0.57 o
  -5   4   3         16.45         16.07         0.25 o
  -4   4   3        154.51        162.22         1.40 o
  -3   4   3        221.97        235.69         2.15 o
  -2   4   3        242.05        251.17         2.19 o
  -1   4   3         84.87         90.69         0.65 o
   0   4   3        148.00        156.26         0.88 o
   1   4   3         16.88         15.77         0.28 o
   2   4   3        654.98        678.08         2.11 o
   3   4   3        118.77        115.65         0.89 o
   4   4   3        414.61        414.63         6.07 o
   5   4   3         18.52         19.66         0.24 o
   6   4   3        171.90        173.93         0.70 o
   7   4   3          5.49          5.79         0.13 o
   8   4   3         42.21         41.54         0.28 o
  -6   5   3         19.91         19.87         0.25 o
  -5   5   3         62.92         62.98         0.47 o
  -4   5   3        238.47        245.16         1.01 o
  -3   5   3          4.24          4.88         0.13 o
  -2   5   3         22.82         27.38         0.32 o
  -1   5   3         37.97         39.84         0.52 o
   0   5   3         38.68         47.56         0.60 o
   1   5   3         14.80         13.84         0.34 o
   2   5   3         61.28         65.04         0.75 o
   3   5   3         37.66         39.02         0.61 o
   4   5   3        163.67        166.50         1.02 o
   5   5   3         34.17         33.65         0.26 o
   6   5   3          3.17          3.79         0.10 o
   7   5   3         40.17         40.18         0.28 o
   8   5   3          2.03          2.20         0.06 o
  -5   6   3          0.05          0.16         0.04 o
  -4   6   3          0.09          0.13         0.05 o
  -3   6   3         17.77         18.50         0.27 o
  -2   6   3         37.35         39.03         0.39 o
  -1   6   3         11.23         10.71         0.19 o
   0   6   3         44.90         44.14         0.41 o
   1   6   3          0.45          0.67         0.09 o
   2   6   3        154.19        160.72         1.61 o
   3   6   3         90.27         89.01         0.66 o
   4   6   3         10.87         10.53         0.15 o
   5   6   3         20.41         20.49         0.23 o
   6   6   3         21.88         21.40         0.22 o
   7   6   3          8.19          8.41         0.13 o
   8   6   3        247.83        244.72         3.53 o
  -4   7   3          0.86          0.84         0.07 o
  -3   7   3         28.99         28.67         0.33 o
  -2   7   3         10.46         11.30         0.23 o
  -1   7   3         10.09          9.37         0.15 o
   0   7   3        226.39        226.97         0.94 o
   1   7   3          9.56          9.31         0.15 o
   2   7   3        242.48        231.71         1.20 o
   3   7   3        106.22        106.71         0.51 o
   4   7   3         53.71         55.46         0.38 o
   5   7   3         23.41         21.35         0.23 o
   6   7   3         28.06         27.78         0.25 o
   7   7   3         41.54         42.99         0.30 o
   8   7   3         35.91         36.33         0.30 o
  -3   8   3          0.75          0.54         0.04 o
  -2   8   3          0.69          0.54         0.05 o
  -1   8   3          0.44          0.76         0.09 o
   0   8   3          1.14          1.63         0.07 o
   1   8   3          2.02          3.28         0.09 o
   2   8   3         32.22         30.67         0.26 o
   3   8   3         19.46         17.48         0.21 o
   4   8   3         17.05         15.18         0.19 o
   5   8   3         18.34         19.60         0.19 o
   6   8   3         13.55         13.24         0.16 o
   7   8   3          1.07          0.93         0.07 o
  -1   9   3         66.95         62.59         0.62 o
   0   9   3          2.13          2.35         0.09 o
   1   9   3         66.34         66.25         0.37 o
   2   9   3          0.41          0.61         0.04 o
   3   9   3        110.92        107.17         0.51 o
   4   9   3          0.00          0.20         0.04 o
   5   9   3         13.61         11.54         0.15 o
   6   9   3          2.12          2.22         0.09 o
   2  10   3          0.07          0.14         0.03 o
   3  10   3          0.80          0.33         0.04 o
  -5  -7   4          1.14          2.48         0.08 o
  -4  -7   4          4.39          5.55         0.12 o
  -3  -7   4         49.58         54.94         0.42 o
  -2  -7   4          7.14          7.80         0.11 o
  -1  -7   4          0.44          0.92         0.04 o
   0  -7   4          0.77          0.60         0.03 o
   1  -7   4          0.76          0.75         0.05 o
  -6  -6   4          5.58          5.55         0.11 o
  -5  -6   4         51.72         54.89         0.40 o
  -4  -6   4         27.62         23.47         0.24 o
  -3  -6   4          5.51          5.05         0.11 o
  -2  -6   4         55.12         51.19         0.31 o
  -1  -6   4         48.62         49.80         0.29 o
   0  -6   4         23.76         24.00         0.21 o
   1  -6   4          2.28          4.49         0.08 o
   2  -6   4         35.45         38.11         0.24 o
   3  -6   4         22.58         23.42         0.26 o
  -7  -5   4          0.64          0.59         0.05 o
  -6  -5   4         69.66         75.50         0.49 o
  -5  -5   4        133.62        130.77         0.65 o
  -4  -5   4         58.91         59.01         0.36 o
  -3  -5   4        139.44        135.26         0.60 o
  -2  -5   4          2.34          3.65         0.11 o
  -1  -5   4        316.88        314.80         1.28 o
   0  -5   4          7.14          9.77         0.14 o
   1  -5   4         90.23         88.84         0.42 o
   2  -5   4          0.25          0.73         0.04 o
   3  -5   4          1.19          1.36         0.06 o
   4  -5   4          9.65          9.37         0.11 o
  -8  -4   4          4.06          3.54         0.11 o
  -7  -4   4         46.28         48.45         0.42 o
  -6  -4   4          7.67          7.66         0.16 o
  -5  -4   4          6.92          7.14         0.18 o
  -4  -4   4        175.07        163.93         1.01 o
  -3  -4   4          3.31          4.25         0.12 o
  -2  -4   4        509.61        492.37         3.44 o
  -1  -4   4        114.82        111.76         0.54 o
   0  -4   4        267.22        258.73         1.23 o
   1  -4   4         84.54         82.96         0.41 o
   2  -4   4        139.35        139.66         0.57 o
   3  -4   4        135.93        136.63         0.49 o
   4  -4   4         17.57         16.24         0.16 o
   5  -4   4         17.87         16.38         0.17 o
  -8  -3   4          0.08          0.38         0.04 o
  -7  -3   4          3.75          4.11         0.13 o
  -6  -3   4         79.39         80.35         0.75 o
  -5  -3   4        184.88        180.81         1.84 o
  -4  -3   4        125.79        135.54         1.70 o
  -3  -3   4         14.38         14.65         0.23 o
  -2  -3   4         60.13         63.86         0.77 o
  -1  -3   4          4.33          3.37         0.17 o
   0  -3   4        152.96        137.30         1.34 o
   1  -3   4        235.35        255.45         1.76 o
   2  -3   4        131.11        119.01         0.82 o
   3  -3   4        292.54        286.82         0.76 o
   4  -3   4         61.50         59.13         0.33 o
   5  -3   4         33.85         32.49         0.21 o
   6  -3   4         28.93         27.85         0.38 o
  -8  -2   4          4.67          5.21         0.14 o
  -7  -2   4          1.92          2.02         0.11 o
  -6  -2   4         60.00         58.01         0.57 o
  -5  -2   4        118.19        115.17         1.94 o
  -4  -2   4         77.49         81.26         1.21 o
  -3  -2   4        491.69        480.50         5.91 o
  -2  -2   4          1.89          2.58         0.13 o
  -1  -2   4        122.10        119.00         0.94 o
   0  -2   4        289.45        299.37         1.36 o
   1  -2   4        306.82        316.04         1.91 o
   2  -2   4        105.82        115.59         1.59 o
   3  -2   4         50.66         55.07         0.44 o
   4  -2   4        129.54        133.50         0.52 o
   5  -2   4         15.50         18.54         0.18 o
   6  -2   4         23.44         23.26         0.20 o
   7  -2   4          7.71          7.27         0.18 o
  -8  -1   4          0.23          0.28         0.05 o
  -7  -1   4          3.40          3.66         0.11 o
  -6  -1   4         80.92         80.44         0.74 o
  -5  -1   4        109.82        107.81         1.56 o
  -4  -1   4         51.57         51.56         1.05 o
  -3  -1   4         18.54         20.04         0.45 o
  -2  -1   4         38.90         38.93         0.43 o
  -1  -1   4          0.06          0.20         0.06 o
   0  -1   4         33.00         36.06         0.57 o
   1  -1   4          0.29          6.66         1.18 o
   2  -1   4         28.90         28.21         0.46 o
   3  -1   4          0.51          0.15         0.13 o
   4  -1   4         19.47         20.22         0.20 o
   5  -1   4         49.13         48.59         0.31 o
   6  -1   4         33.80         35.08         0.26 o
   7  -1   4         16.37         16.51         0.21 o
  -8   0   4        125.90        111.85         0.96 o
  -7   0   4         45.14         46.74         0.43 o
  -6   0   4        324.65        318.35         1.70 o
  -5   0   4          2.80          3.46         0.12 o
  -4   0   4         71.94         74.87         1.02 o
  -3   0   4          2.01          2.75         0.16 o
  -2   0   4         74.91         76.86         0.78 o
  -1   0   4        271.45        249.28         2.89 o
   0   0   4        441.86        460.03         4.95 o
   1   0   4        219.30        228.50         1.41 o
   2   0   4         15.09         26.28         0.38 o
   3   0   4         38.60         41.42         0.63 o
   4   0   4         56.22         62.85         0.67 o
   5   0   4         14.19         14.71         0.17 o
   6   0   4         14.82         14.35         0.19 o
   7   0   4          1.57          1.32         0.05 o
   8   0   4          0.57          0.76         0.08 o
  -8   1   4        292.41        265.23         1.48 o
  -7   1   4          0.26          0.34         0.05 o
  -6   1   4        263.08        262.23         1.48 o
  -5   1   4         55.50         54.90         0.73 o
  -4   1   4        333.63        370.27         4.37 o
  -3   1   4        172.29        177.73         2.10 o
  -2   1   4         29.61         30.02         0.45 o
  -1   1   4         10.70         16.07         0.26 o
   0   1   4         24.22         33.27         0.61 o
   1   1   4         18.09         16.61         0.21 o
   2   1   4        677.82        760.78         2.32 o
   3   1   4        205.68        205.41         1.34 o
   4   1   4        132.18        133.55         1.99 o
   5   1   4          7.52          7.22         0.13 o
   6   1   4         10.52         10.80         0.17 o
   7   1   4          2.78          2.72         0.07 o
   8   1   4         15.19         14.54         0.20 o
  -8   2   4         13.27         10.70         0.16 o
  -7   2   4          0.68          1.16         0.07 o
  -6   2   4          7.98          8.02         0.18 o
  -5   2   4          3.71          2.83         0.14 o
  -4   2   4         26.54         28.53         0.38 o
  -3   2   4          3.29          3.43         0.21 o
  -2   2   4         14.94         17.37         0.38 o
  -1   2   4         91.01         89.72         0.72 o
   0   2   4        116.21        115.26         0.80 o
   1   2   4       1296.19       1292.37         7.11 o
   2   2   4        241.31        265.61         1.00 o
   3   2   4        156.80        169.91         0.99 o
   4   2   4        667.22        653.92         7.50 o
   5   2   4         46.10         45.72         0.43 o
   6   2   4        111.40        113.05         0.59 o
   7   2   4         19.34         19.34         0.22 o
   8   2   4         52.96         50.64         0.40 o
  -7   3   4          1.64          1.98         0.08 o
  -6   3   4         24.17         22.34         0.34 o
  -5   3   4         71.27         73.05         0.64 o
  -4   3   4          1.43          2.61         0.10 o
  -3   3   4         29.04         32.27         0.76 o
  -2   3   4          4.12          6.76         0.30 o
  -1   3   4          1.82          4.11         0.20 o
   0   3   4          1.49          3.16         0.13 o
   1   3   4        245.37        254.57         2.22 o
   2   3   4        111.52        105.43         1.23 o
   3   3   4        407.97        430.65         2.71 o
   4   3   4         14.77         11.64         0.32 o
   5   3   4          0.95          1.29         0.06 o
   6   3   4          2.00          2.29         0.08 o
   7   3   4         12.16         12.41         0.17 o
   8   3   4        156.22        154.34         1.60 o
  -7   4   4          0.26          0.56         0.05 o
  -6   4   4          0.07          0.27         0.05 o
  -5   4   4          0.62          0.76         0.07 o
  -4   4   4          2.90          3.40         0.13 o
  -3   4   4          9.11          8.86         0.17 o
  -2   4   4         19.28         24.19         0.70 o
  -1   4   4          6.39          8.34         0.34 o
   0   4   4        436.40        468.45         4.94 o
   1   4   4         94.19         94.19         1.42 o
   2   4   4        189.80        214.18         1.16 o
   3   4   4        384.13        376.85         2.88 o
   4   4   4         70.93         74.12         1.10 o
   5   4   4        424.82        413.06         3.51 o
   6   4   4        118.87        118.51         0.58 o
   7   4   4        171.12        172.84         0.74 o
   8   4   4         59.66         59.21         0.73 o
  -6   5   4          0.03          0.06         0.04 o
  -5   5   4         12.81         13.83         0.24 o
  -4   5   4         27.99         28.64         0.31 o
  -3   5   4         41.96         42.01         0.56 o
  -2   5   4          4.58          3.97         0.13 o
  -1   5   4          3.55          4.66         0.28 o
   0   5   4          3.86          2.54         0.21 o
   1   5   4          6.62          8.02         0.47 o
   2   5   4         65.92         60.54         1.30 o
   3   5   4          7.93          8.11         0.39 o
   4   5   4        361.90        363.25         2.22 o
   5   5   4         35.78         35.43         0.32 o
   6   5   4        305.97        310.46         1.09 o
   7   5   4          0.41          0.21         0.03 o
   8   5   4          4.90          4.54         0.10 o
  -5   6   4          9.87          9.91         0.23 o
  -4   6   4        116.48        118.27         0.71 o
  -3   6   4          3.38          3.26         0.13 o
  -2   6   4        213.77        224.89         1.07 o
  -1   6   4          0.73          0.39         0.07 o
   0   6   4        210.79        223.49         1.90 o
   1   6   4         10.79         12.25         0.23 o
   2   6   4          6.46          5.82         0.18 o
   3   6   4        188.76        197.91         1.49 o
   4   6   4         26.38         21.45         0.31 o
   5   6   4        111.65        109.57         0.51 o
   6   6   4        167.67        166.77         0.62 o
   7   6   4          5.66          5.62         0.12 o
   8   6   4         17.81         17.44         0.33 o
  -4   7   4         55.79         55.26         0.58 o
  -3   7   4         43.27         43.52         0.42 o
  -2   7   4        387.62        396.75         2.01 o
  -1   7   4          0.04          0.08         0.06 o
   0   7   4        467.12        467.09         2.54 o
   1   7   4         18.81         18.02         0.34 o
   2   7   4        117.01        114.60         0.94 o
   3   7   4         22.86         24.16         0.37 o
   4   7   4          2.60          2.06         0.12 o
   5   7   4         79.50         81.63         0.41 o
   6   7   4         19.84         18.39         0.21 o
   7   7   4          7.08          6.68         0.12 o
  -3   8   4         34.62         32.09         0.35 o
  -2   8   4        103.57        100.73         1.04 o
  -1   8   4         10.78          8.95         0.22 o
   0   8   4        175.26        183.23         0.91 o
   1   8   4         62.39         57.38         0.50 o
   2   8   4        174.73        183.36         1.60 o
   3   8   4          0.32          0.64         0.07 o
   4   8   4          2.95          3.17         0.13 o
   5   8   4          9.24         10.88         0.20 o
   6   8   4          6.48          6.98         0.16 o
   7   8   4         24.31         26.13         0.30 o
  -2   9   4          2.13          1.86         0.10 o
  -1   9   4          8.25          7.76         0.18 o
   0   9   4          1.91          2.42         0.09 o
   1   9   4          0.85          1.16         0.08 o
   2   9   4          1.72          2.12         0.08 o
   3   9   4         18.92         17.67         0.24 o
   4   9   4          1.21          2.07         0.08 o
   5   9   4          0.07          0.12         0.03 o
   6   9   4          8.07          9.13         0.26 o
   1  10   4          4.30          2.61         0.32 o
   2  10   4          0.74          0.68         0.05 o
   3  10   4         19.89         18.52         1.11 o
  -5  -6   5         38.40         37.89         0.37 o
  -4  -6   5         34.38         34.44         0.33 o
  -3  -6   5         73.56         76.74         0.48 o
  -2  -6   5         14.54         14.68         0.19 o
  -1  -6   5          3.92          5.49         0.12 o
   0  -6   5          4.89          5.82         0.13 o
   1  -6   5         16.79         19.10         0.21 o
  -6  -5   5         64.62         59.39         1.18 o
  -5  -5   5          6.77          7.88         0.16 o
  -4  -5   5          1.07          0.99         0.08 o
  -3  -5   5          2.19          2.50         0.11 o
  -2  -5   5          2.35          1.76         0.09 o
  -1  -5   5         10.52         12.62         0.22 o
   0  -5   5         21.40         17.71         0.25 o
   1  -5   5         17.00         18.36         0.23 o
   2  -5   5         18.34         14.32         0.18 o
   3  -5   5          6.37          6.64         0.12 o
  -7  -4   5          0.75          1.25         0.07 o
  -6  -4   5         49.18         51.03         0.48 o
  -5  -4   5         41.62         44.77         0.45 o
  -4  -4   5         71.44         74.90         0.61 o
  -3  -4   5          2.51          3.12         0.13 o
  -2  -4   5         28.69         27.93         0.36 o
  -1  -4   5         10.66         10.00         0.23 o
   0  -4   5        206.07        200.63         1.04 o
   1  -4   5          0.97          0.41         0.06 o
   2  -4   5          3.49          3.38         0.10 o
   3  -4   5         20.17         19.46         0.19 o
   4  -4   5          0.83          1.14         0.06 o
  -7  -3   5        181.84        179.83         1.26 o
  -6  -3   5         63.11         63.92         0.60 o
  -5  -3   5          9.93         11.57         0.23 o
  -4  -3   5         37.27         36.31         0.46 o
  -3  -3   5          2.39          2.75         0.15 o
  -2  -3   5         28.02         28.28         0.32 o
  -1  -3   5          7.51          8.56         0.19 o
   0  -3   5         56.62         55.14         0.56 o
   1  -3   5         30.37         28.89         0.41 o
   2  -3   5         16.30         18.59         0.27 o
   3  -3   5         23.61         22.36         0.20 o
   4  -3   5         70.46         71.80         0.39 o
   5  -3   5         17.96         18.14         0.22 o
  -8  -2   5         60.61         55.44         0.51 o
  -7  -2   5          1.22          1.61         0.08 o
  -6  -2   5         16.74         17.77         0.30 o
  -5  -2   5         40.45         39.31         0.50 o
  -4  -2   5          4.20          4.80         0.15 o
  -3  -2   5          1.17          1.13         0.08 o
  -2  -2   5        120.23        123.36         1.83 o
  -1  -2   5        151.87        155.41         3.63 o
   0  -2   5         16.46         17.65         0.64 o
   1  -2   5          6.11          4.85         0.15 o
   2  -2   5        272.04        275.41         2.69 o
   3  -2   5         19.33         17.63         0.26 o
   4  -2   5         84.60         87.07         0.44 o
   5  -2   5        162.32        167.01         0.65 o
   6  -2   5          7.40          6.86         0.13 o
  -8  -1   5          2.25          2.61         0.10 o
  -7  -1   5         10.63         10.31         0.20 o
  -6  -1   5         30.98         31.40         0.35 o
  -5  -1   5        285.39        280.31         1.78 o
  -4  -1   5          2.72          2.89         0.11 o
  -3  -1   5        184.60        201.94         4.46 o
  -2  -1   5          0.10         -0.09         0.09 o
  -1  -1   5         30.28         34.21         0.86 o
   0  -1   5         11.46          9.43         0.49 o
   1  -1   5        117.79        126.57         1.62 o
   2  -1   5          1.40          2.03         0.11 o
   3  -1   5        148.25        146.18         1.15 o
   4  -1   5        313.34        312.53         1.97 o
   5  -1   5        122.82        123.92         0.52 o
   6  -1   5         60.73         60.95         0.52 o
   7  -1   5          5.58          5.09         0.14 o
  -8   0   5          5.96          3.50         0.15 o
  -7   0   5         39.29         39.02         0.36 o
  -6   0   5         63.41         61.09         0.61 o
  -5   0   5         11.85         12.35         0.24 o
  -4   0   5        214.44        216.18         2.29 o
  -3   0   5         10.87         10.52         0.40 o
  -2   0   5        425.17        428.23         6.43 o
  -1   0   5        573.95        554.15         9.39 o
   0   0   5         58.41         68.98         1.47 o
   1   0   5         85.84         87.57         1.46 o
   2   0   5        416.06        443.52         3.04 o
   3   0   5          1.90          2.34         0.11 o
   4   0   5         32.21         32.10         0.41 o
   5   0   5         13.97         14.70         0.20 o
   6   0   5          1.28          1.46         0.07 o
   7   0   5         21.19         21.17         0.31 o
  -8   1   5        236.19        205.54         3.01 o
  -7   1   5          1.21          1.52         0.09 o
  -6   1   5        151.61        150.82         0.90 o
  -5   1   5         10.88         10.49         0.25 o
  -4   1   5         30.77         32.33         0.38 o
  -3   1   5         65.58         65.30         0.90 o
  -2   1   5        204.94        211.89         2.71 o
  -1   1   5        247.19        269.16         2.12 o
   0   1   5        375.58        410.34         2.62 o
   1   1   5          8.83          7.62         0.34 o
   2   1   5         30.79         33.29         0.77 o
   3   1   5         22.82         19.60         0.75 o
   4   1   5         87.72         89.77         1.04 o
   5   1   5         49.23         45.91         0.51 o
   6   1   5         34.79         36.28         0.33 o
   7   1   5        153.67        155.63         1.06 o
  -7   2   5         51.90         50.40         0.40 o
  -6   2   5          0.99          2.01         0.11 o
  -5   2   5          0.01          0.20         0.06 o
  -4   2   5        163.76        171.89         2.16 o
  -3   2   5         55.60         56.01         0.91 o
  -2   2   5        151.71        161.29         2.71 o
  -1   2   5         10.11          8.27         0.32 o
   0   2   5         82.42         80.06         0.98 o
   1   2   5        207.80        188.05         1.43 o
   2   2   5        349.94        349.44         2.02 o
   3   2   5         57.13         61.19         1.16 o
   4   2   5         18.94         21.66         0.33 o
   5   2   5          8.34          9.96         0.28 o
   6   2   5          5.45          4.03         0.12 o
   7   2   5         47.20         47.94         0.36 o
   8   2   5          1.09          0.88         0.05 o
  -7   3   5         45.22         47.41         0.48 o
  -6   3   5         18.81         19.06         0.30 o
  -5   3   5          4.98          5.84         0.19 o
  -4   3   5         11.52          9.91         0.21 o
  -3   3   5          6.92          8.55         0.22 o
  -2   3   5        251.38        265.20         6.94 o
  -1   3   5         32.14         30.11         0.56 o
   0   3   5        267.39        283.93         4.04 o
   1   3   5        525.53        556.21         6.23 o
   2   3   5         16.94         23.25         0.63 o
   3   3   5         16.22         22.30         0.60 o
   4   3   5         13.53         14.33         0.29 o
   5   3   5          4.70          3.89         0.16 o
   6   3   5        359.27        365.27         2.12 o
   7   3   5         56.43         55.19         0.49 o
   8   3   5         60.49         58.06         0.47 o
  -7   4   5          2.26          2.55         0.11 o
  -6   4   5          7.48          5.53         0.15 o
  -5   4   5         83.84         87.95         0.84 o
  -4   4   5         21.47         20.54         0.29 o
  -3   4   5          0.51          0.60         0.06 o
  -2   4   5        323.74        345.96         4.29 o
  -1   4   5         13.58         12.41         0.49 o
   0   4   5        248.56        270.23         5.50 o
   1   4   5        118.01        119.01         2.64 o
   2   4   5        363.14        399.82         7.53 o
   3   4   5         36.74         40.05         0.87 o
   4   4   5         21.44         18.53         0.33 o
   5   4   5          5.38          5.08         0.19 o
   6   4   5        129.42        127.13         1.27 o
   7   4   5          0.56          0.95         0.08 o
   8   4   5         20.38         19.41         0.25 o
  -6   5   5         65.94         64.05         0.80 o
  -5   5   5          0.02          0.08         0.05 o
  -4   5   5         64.86         71.39         0.68 o
  -3   5   5         13.27         13.56         0.25 o
  -2   5   5         11.13         12.57         0.23 o
  -1   5   5         27.36         28.09         0.40 o
   0   5   5         10.09          9.94         0.51 o
   1   5   5          5.10          5.70         0.37 o
   2   5   5         13.17         10.05         0.49 o
   3   5   5         25.98         25.96         0.39 o
   4   5   5         36.23         39.50         0.46 o
   5   5   5         14.18         11.99         0.28 o
   6   5   5          1.08          0.91         0.08 o
   7   5   5         21.10         22.17         0.29 o
   8   5   5         21.18         21.50         0.30 o
  -5   6   5         42.77         43.59         0.70 o
  -4   6   5          0.41          0.61         0.07 o
  -3   6   5         13.99         13.11         0.25 o
  -2   6   5          0.05          0.01         0.06 o
  -1   6   5          0.94          0.54         0.11 o
   0   6   5         86.74         88.43         0.96 o
   1   6   5         25.91         28.63         0.34 o
   2   6   5         47.66         39.59         0.43 o
   3   6   5         16.90         15.72         0.28 o
   4   6   5        256.93        246.19         1.88 o
   5   6   5         26.54         25.16         0.39 o
   6   6   5        180.36        182.77         1.14 o
   7   6   5         15.75         16.80         0.26 o
   8   6   5         26.17         25.89         0.34 o
  -4   7   5         94.01         90.97         1.28 o
  -3   7   5         23.11         21.82         0.30 o
  -2   7   5        116.88        113.21         1.02 o
  -1   7   5         28.86         28.79         0.37 o
   0   7   5         69.51         68.97         0.86 o
   1   7   5          3.28          3.46         0.12 o
   2   7   5          5.12          5.94         0.20 o
   3   7   5         16.25         17.99         0.35 o
   4   7   5        105.04         98.70         0.71 o
   5   7   5         22.36         22.78         0.30 o
   6   7   5         20.99         18.25         0.26 o
   7   7   5         21.58         23.04         0.26 o
  -3   8   5          0.09          0.28         0.06 o
  -2   8   5         48.64         49.54         0.56 o
  -1   8   5         92.32         86.74         0.57 o
   0   8   5          8.01          8.50         0.21 o
   1   8   5         59.74         56.67         0.49 o
   2   8   5         55.34         55.91         0.59 o
   3   8   5         30.27         32.12         0.40 o
   4   8   5          1.47          0.80         0.08 o
   5   8   5          8.59          9.20         0.21 o
   6   8   5          0.78          1.43         0.09 o
  -2   9   5         16.03         13.18         0.29 o
  -1   9   5         33.81         31.80         0.37 o
   0   9   5         70.21         68.05         0.46 o
   1   9   5        122.99        117.75         1.34 o
   2   9   5         95.77         97.05         0.62 o
   3   9   5          0.24          0.17         0.04 o
   4   9   5         18.73         21.53         0.23 o
   5   9   5         10.13          9.17         0.24 o
   2  10   5          3.97          2.88         0.28 o
   3  10   5          4.23          4.43         0.14 o
  -3  -6   6          0.78          0.70         0.05 o
  -2  -6   6         32.38         32.97         0.48 o
  -1  -6   6         10.38         12.40         0.17 o
  -5  -5   6          0.02          0.06         0.04 o
  -4  -5   6          8.87          9.00         0.17 o
  -3  -5   6         14.53         13.87         0.22 o
  -2  -5   6         31.34         36.92         0.34 o
  -1  -5   6          0.40          0.82         0.06 o
   0  -5   6          0.17          1.02         0.06 o
   1  -5   6         27.41         27.19         0.27 o
   2  -5   6         34.78         34.02         0.32 o
  -6  -4   6         28.39         25.57         0.36 o
  -5  -4   6        120.79        115.62         0.93 o
  -4  -4   6         43.27         41.83         0.42 o
  -3  -4   6        131.24        132.03         0.77 o
  -2  -4   6        145.62        144.39         0.82 o
  -1  -4   6        103.40        111.39         0.70 o
   0  -4   6         32.34         32.96         0.37 o
   1  -4   6          0.46          0.64         0.05 o
   2  -4   6        134.38        130.70         0.61 o
   3  -4   6          0.33          0.39         0.04 o
  -7  -3   6          0.25          0.32         0.05 o
  -6  -3   6          2.33          1.78         0.11 o
  -5  -3   6          3.36          3.77         0.18 o
  -4  -3   6        139.87        136.65         1.01 o
  -3  -3   6         20.13         20.30         0.32 o
  -2  -3   6        208.97        206.62         1.48 o
  -1  -3   6        310.49        307.18         1.68 o
   0  -3   6         14.60         14.86         0.30 o
   1  -3   6        340.76        323.03         1.64 o
   2  -3   6         38.12         37.77         0.36 o
   3  -3   6        123.30        116.32         0.64 o
   4  -3   6          3.96          3.87         0.12 o
  -7  -2   6         35.75         35.32         0.55 o
  -6  -2   6         39.08         37.42         0.51 o
  -5  -2   6          6.76          7.61         0.22 o
  -4  -2   6         10.58         11.18         0.27 o
  -3  -2   6        134.05        137.51         1.83 o
  -2  -2   6         58.19         57.90         0.70 o
  -1  -2   6         91.95         95.92         1.02 o
   0  -2   6        454.63        464.22         4.39 o
   1  -2   6         32.04         38.64         0.34 o
   2  -2   6        127.51        120.08         0.76 o
   3  -2   6         60.90         58.54         0.44 o
   4  -2   6         22.34         24.15         0.28 o
   5  -2   6         38.04         40.57         0.37 o
  -7  -1   6          9.60          9.70         0.22 o
  -6  -1   6          1.48          2.04         0.10 o
  -5  -1   6         34.27         32.35         0.44 o
  -4  -1   6          0.09          0.05         0.06 o
  -3  -1   6         50.73         49.85         0.63 o
  -2  -1   6          0.04          0.38         0.07 o
  -1  -1   6         14.73         17.93         0.26 o
   0  -1   6          8.00         10.10         0.21 o
   1  -1   6          1.63          1.28         0.08 o
   2  -1   6        262.91        242.89         2.72 o
   3  -1   6          2.17          3.24         0.12 o
   4  -1   6        142.20        136.87         0.89 o
   5  -1   6         67.45         73.07         0.57 o
   6  -1   6         84.73         83.17         0.90 o
  -7   0   6          2.58          2.72         0.10 o
  -6   0   6         14.76         16.39         0.28 o
  -5   0   6         13.42         12.48         0.26 o
  -4   0   6         47.90         48.75         0.68 o
  -3   0   6          3.08          4.01         0.13 o
  -2   0   6         17.32         21.76         1.05 o
  -1   0   6         11.78          9.06         0.45 o
   0   0   6        116.97        132.27         3.06 o
   1   0   6         39.99         38.87         1.07 o
   2   0   6         13.22         16.77         0.24 o
   3   0   6        112.16        118.10         1.04 o
   4   0   6        108.38        112.73         0.91 o
   5   0   6         15.00         17.17         0.35 o
   6   0   6          0.00          0.08         0.05 o
   7   0   6          0.14          0.35         0.04 o
  -7   1   6          2.90          3.20         0.11 o
  -6   1   6          0.07          0.03         0.05 o
  -5   1   6          0.15          0.16         0.06 o
  -4   1   6          8.34         10.27         0.26 o
  -3   1   6          0.34          0.34         0.05 o
  -2   1   6         35.31         42.92         0.95 o
  -1   1   6         26.93         25.62         0.73 o
   0   1   6        159.30        173.79         3.47 o
   1   1   6         56.14         51.69         1.46 o
   2   1   6         27.82         29.10         0.92 o
   3   1   6         93.38         92.72         0.85 o
   4   1   6         24.92         21.52         0.41 o
   5   1   6        159.46        158.86         1.48 o
   6   1   6         11.72         10.05         0.23 o
   7   1   6          3.63          3.36         0.12 o
  -7   2   6         11.45         12.68         0.25 o
  -6   2   6         12.61         11.84         0.30 o
  -5   2   6          4.37          3.49         0.15 o
  -4   2   6          7.21          8.79         0.25 o
  -3   2   6         45.92         49.07         0.55 o
  -2   2   6         14.91         14.62         0.53 o
  -1   2   6        155.07        166.25         4.39 o
   0   2   6         62.67         56.40         1.60 o
   1   2   6        354.87        349.49         6.65 o
   2   2   6          0.26          0.17         0.15 o
   3   2   6        216.77        215.10         1.57 o
   4   2   6         25.09         23.22         0.40 o
   5   2   6         89.46         87.53         0.66 o
   6   2   6          0.08          0.35         0.07 o
   7   2   6         45.16         42.54         0.45 o
  -7   3   6         16.88         16.01         0.32 o
  -6   3   6          0.05          0.67         0.08 o
  -5   3   6          0.57          0.94         0.10 o
  -4   3   6         10.85         10.58         0.25 o
  -3   3   6          1.13          2.34         0.12 o
  -2   3   6         49.78         48.43         0.97 o
  -1   3   6          7.20          8.87         0.50 o
   0   3   6        915.12        924.03        16.39 o
   1   3   6         88.76         82.10         2.39 o
   2   3   6        316.45        310.54         3.12 o
   3   3   6         75.14         80.97         0.61 o
   4   3   6        504.43        493.18         6.10 o
   5   3   6        133.22        130.91         1.05 o
   6   3   6        135.34        129.85         1.05 o
   7   3   6          4.48          4.60         0.12 o
  -6   4   6          2.34          2.31         0.11 o
  -5   4   6          3.94          3.60         0.14 o
  -4   4   6        113.06        121.97         1.23 o
  -3   4   6         38.20         38.42         0.37 o
  -2   4   6         13.26         16.97         0.25 o
  -1   4   6         51.48         57.05         0.58 o
   0   4   6         80.26         82.80         3.09 o
   1   4   6          0.48          0.46         0.13 o
   2   4   6         16.01         15.46         0.35 o
   3   4   6        150.64        152.92         1.27 o
   4   4   6        157.32        161.87         2.44 o
   5   4   6         95.03         96.50         1.03 o
   6   4   6         16.61         17.62         0.28 o
   7   4   6          0.17          0.14         0.05 o
  -6   5   6          0.47          0.58         0.06 o
  -5   5   6          9.14         10.76         0.32 o
  -4   5   6          3.61          3.08         0.14 o
  -3   5   6          0.07          0.34         0.05 o
  -2   5   6         49.05         49.61         0.64 o
  -1   5   6         81.32         82.19         0.60 o
   0   5   6         22.71         24.74         0.46 o
   1   5   6         88.43         86.45         1.05 o
   2   5   6        423.51        442.06         3.26 o
   3   5   6        150.86        145.59         1.58 o
   4   5   6        147.42        143.63         1.44 o
   5   5   6         31.97         31.16         0.43 o
   6   5   6         33.23         32.96         0.44 o
   7   5   6         47.21         43.63         0.48 o
  -5   6   6          1.10          1.35         0.10 o
  -4   6   6         72.52         80.85         1.01 o
  -3   6   6         50.41         49.10         0.52 o
  -2   6   6          1.58          1.53         0.11 o
  -1   6   6          1.26          1.31         0.09 o
   0   6   6         37.03         41.16         0.54 o
   1   6   6        113.25        110.34         1.10 o
   2   6   6          2.51          3.98         0.14 o
   3   6   6        188.49        174.43         1.21 o
   4   6   6         10.75          8.63         0.27 o
   5   6   6          7.39          6.32         0.28 o
   6   6   6          5.29          5.66         0.17 o
   7   6   6         20.60         21.50         0.30 o
  -4   7   6        235.80        217.86         1.66 o
  -3   7   6          9.72          9.70         0.20 o
  -2   7   6        155.82        159.49         1.00 o
  -1   7   6          4.76          4.57         0.18 o
   0   7   6          0.00          0.11         0.06 o
   1   7   6          4.07          4.70         0.19 o
   2   7   6        326.57        313.41         2.39 o
   3   7   6          3.65          3.83         0.14 o
   4   7   6         40.57         30.55         0.50 o
   5   7   6         16.74         17.87         0.32 o
   6   7   6          0.21          0.04         0.05 o
   7   7   6          4.91          4.27         0.13 o
  -3   8   6         59.55         48.92         0.79 o
  -2   8   6        101.87        103.66         1.00 o
  -1   8   6          1.02          0.66         0.08 o
   0   8   6          2.04          2.09         0.11 o
   1   8   6         38.87         40.35         0.48 o
   2   8   6          2.73          4.40         0.17 o
   3   8   6         14.10         12.85         0.26 o
   4   8   6         13.33         16.38         0.29 o
   5   8   6          9.97          9.91         0.17 o
   6   8   6          2.43          1.31         0.09 o
  -1   9   6         16.67         15.19         0.26 o
   0   9   6          3.33          2.96         0.11 o
   1   9   6          1.20          1.73         0.09 o
   2   9   6         17.47         14.89         0.24 o
   3   9   6          4.01          4.36         0.12 o
   4   9   6         29.34         30.69         0.36 o
   5   9   6          4.00          3.32         0.11 o
  -3  -5   7         32.55         34.75         0.41 o
  -2  -5   7         29.58         26.18         0.34 o
  -1  -5   7         25.73         25.35         0.30 o
   0  -5   7         16.78         15.95         0.27 o
  -5  -4   7          8.93          8.99         0.21 o
  -4  -4   7         81.87         71.88         1.26 o
  -3  -4   7          1.35          1.16         0.07 o
  -2  -4   7          4.97          4.08         0.16 o
  -1  -4   7         29.89         28.78         0.33 o
   0  -4   7          0.90          1.02         0.08 o
   1  -4   7          0.63          0.56         0.05 o
   2  -4   7         16.26         15.59         0.47 o
  -6  -3   7         47.14         46.40         0.74 o
  -5  -3   7          0.02          0.13         0.06 o
  -4  -3   7         74.96         77.88         0.83 o
  -3  -3   7         28.96         30.15         0.47 o
  -2  -3   7          0.66          1.17         0.10 o
  -1  -3   7          0.24          0.08         0.07 o
   0  -3   7         51.79         55.84         0.54 o
   1  -3   7          0.56          1.00         0.08 o
   2  -3   7          0.93          0.97         0.06 o
   3  -3   7         89.65         95.03         0.89 o
  -6  -2   7         21.48         21.89         0.47 o
  -5  -2   7         63.04         62.96         1.62 o
  -4  -2   7         25.71         28.03         0.47 o
  -3  -2   7         57.47         59.70         0.76 o
  -2  -2   7         92.78         96.26         0.75 o
  -1  -2   7          4.49          4.66         0.17 o
   0  -2   7         54.56         51.31         0.55 o
   1  -2   7         76.67         79.96         0.70 o
   2  -2   7          0.06          0.40         0.10 o
   3  -2   7         54.94         56.35         0.49 o
   4  -2   7          7.29          7.21         0.18 o
  -7  -1   7         13.50         12.68         0.37 o
  -6  -1   7         26.37         26.82         0.64 o
  -5  -1   7          1.27          1.61         0.12 o
  -4  -1   7         25.24         27.88         0.60 o
  -3  -1   7          6.72          7.05         0.22 o
  -2  -1   7         71.52         73.17         0.88 o
  -1  -1   7          4.68          4.14         0.15 o
   0  -1   7         70.62         70.33         1.05 o
   1  -1   7        161.48        152.97         1.25 o
   2  -1   7         47.31         41.60         0.39 o
   3  -1   7         52.71         49.97         0.55 o
   4  -1   7          7.31          6.68         0.20 o
   5  -1   7         75.66         70.46         0.60 o
  -7   0   7         41.80         37.76         0.37 o
  -6   0   7        130.14        128.03         0.92 o
  -5   0   7        136.12        138.80         0.95 o
  -4   0   7          1.08          1.76         0.12 o
  -3   0   7        104.07        104.60         1.31 o
  -2   0   7          3.66          4.68         0.15 o
  -1   0   7         35.96         35.03         0.40 o
   0   0   7         34.49         31.94         0.45 o
   1   0   7          0.09          0.37         0.09 o
   2   0   7         16.22         13.68         0.24 o
   3   0   7          6.08          4.72         0.17 o
   4   0   7         46.70         44.01         0.47 o
   5   0   7         59.55         56.62         0.51 o
   6   0   7          1.55          2.51         0.10 o
  -7   1   7          6.48          6.54         0.14 o
  -6   1   7         96.79         94.61         0.78 o
  -5   1   7         51.24         47.19         0.60 o
  -4   1   7        104.54        101.28         1.49 o
  -3   1   7        110.72        109.20         1.39 o
  -2   1   7        246.23        242.71         1.83 o
  -1   1   7        127.17        130.00         0.83 o
   0   1   7          9.60         11.08         0.22 o
   1   1   7          4.28          3.45         0.12 o
   2   1   7          3.16          2.43         0.11 o
   3   1   7        137.63        127.97         0.87 o
   4   1   7         12.55         11.51         0.29 o
   5   1   7         76.71         74.26         0.63 o
   6   1   7          9.74          8.39         0.17 o
  -7   2   7          4.13          3.52         0.12 o
  -6   2   7          4.28          3.08         0.23 o
  -5   2   7          0.82          0.74         0.10 o
  -4   2   7        155.19        151.37         1.67 o
  -3   2   7          4.75          3.45         0.13 o
  -2   2   7          0.48          1.14         0.08 o
  -1   2   7         17.12         16.50         0.25 o
   0   2   7        110.05        114.69         0.81 o
   1   2   7          0.77          0.86         0.10 o
   2   2   7          0.19          0.19         0.07 o
   3   2   7          1.07          0.39         0.16 o
   4   2   7         11.13          9.34         0.23 o
   5   2   7          9.55         10.10         0.28 o
   6   2   7         78.19         82.14         0.66 o
   7   2   7         19.50         20.06         0.30 o
  -6   3   7         16.09         16.70         0.40 o
  -5   3   7          0.10          0.05         0.07 o
  -4   3   7          4.07          6.17         0.23 o
  -3   3   7         36.41         35.61         0.44 o
  -2   3   7        192.83        187.42         2.23 o
  -1   3   7        125.43        125.15         1.27 o
   0   3   7         31.19         34.54         0.51 o
   1   3   7         98.99        100.19         0.79 o
   2   3   7        293.63        300.81         1.77 o
   3   3   7         79.81         75.27         0.91 o
   4   3   7        179.24        182.07         1.82 o
   5   3   7         18.42         16.55         0.30 o
   6   3   7         21.03         20.17         0.38 o
   7   3   7          1.21          1.35         0.09 o
  -6   4   7         68.01         64.03         0.71 o
  -5   4   7         36.60         33.43         0.51 o
  -4   4   7         45.43         43.52         0.58 o
  -3   4   7         33.80         30.35         0.39 o
  -2   4   7        314.69        308.25         3.18 o
  -1   4   7          0.06          0.10         0.11 o
   0   4   7        179.06        191.26         1.31 o
   1   4   7         45.31         41.51         0.36 o
   2   4   7        117.16        117.59         0.68 o
   3   4   7          6.56          3.91         0.22 o
   4   4   7         77.01         69.36         0.85 o
   5   4   7         22.69         22.80         0.42 o
   6   4   7         25.08         24.16         0.35 o
   7   4   7          0.58          0.59         0.06 o
  -5   5   7          8.89          9.69         0.37 o
  -4   5   7         25.01         22.73         0.55 o
  -3   5   7         54.27         53.02         0.54 o
  -2   5   7         16.13         17.92         0.31 o
  -1   5   7        140.70        139.31         0.99 o
   0   5   7        224.69        224.26         1.88 o
   1   5   7         95.14         96.79         0.75 o
   2   5   7         44.38         37.95         0.55 o
   3   5   7          7.79          6.63         0.20 o
   4   5   7          9.45          8.25         0.29 o
   5   5   7          2.36          2.48         0.14 o
   6   5   7          5.48          5.83         0.17 o
   7   5   7          0.15          0.19         0.04 o
  -5   6   7          1.43          1.67         0.12 o
  -4   6   7          6.95          7.83         0.30 o
  -3   6   7         57.17         60.51         0.63 o
  -2   6   7          9.69          9.64         0.25 o
  -1   6   7        220.46        227.95         3.30 o
   0   6   7          0.37          0.24         0.07 o
   1   6   7        192.68        183.29         1.16 o
   2   6   7        129.54        119.48         1.27 o
   3   6   7         56.04         51.13         0.65 o
   4   6   7         14.71         11.69         0.28 o
   5   6   7          9.56         10.44         0.29 o
   6   6   7         13.44         15.52         0.31 o
   7   6   7         87.71         88.38         0.74 o
  -4   7   7          4.29          4.36         0.18 o
  -3   7   7          6.76          6.53         0.22 o
  -2   7   7         55.01         56.06         0.79 o
  -1   7   7          0.06          0.12         0.07 o
   0   7   7        345.45        355.58         4.78 o
   1   7   7          5.90          6.35         0.22 o
   2   7   7        123.40        105.94         0.96 o
   3   7   7         41.73         41.91         0.60 o
   4   7   7         84.40         78.52         0.73 o
   5   7   7          7.08          6.69         0.18 o
   6   7   7         90.97         87.86         1.56 o
  -3   8   7          1.24          1.44         0.15 o
  -2   8   7          0.00          0.06         0.04 o
  -1   8   7          1.41          1.30         0.09 o
   0   8   7          0.23          0.04         0.07 o
   1   8   7          2.10          2.27         0.19 o
   2   8   7         22.89         27.18         0.60 o
   3   8   7          0.84          0.75         0.07 o
   4   8   7          1.18          0.57         0.06 o
   5   8   7          0.08          0.06         0.05 o
   6   8   7          0.97          1.32         0.11 o
  -1   9   7         12.22         11.11         0.32 o
   0   9   7         34.06         33.34         0.56 o
   1   9   7         43.87         40.88         0.80 o
   2   9   7         59.99         56.46         1.84 o
   3   9   7         67.61         64.99         0.85 o
   4   9   7          0.04          0.11         0.03 o
  -3  -4   8          0.03          0.19         0.04 o
  -2  -4   8         41.12         40.16         0.45 o
  -1  -4   8         13.18         11.42         0.25 o
   0  -4   8          8.71          7.84         0.19 o
  -5  -3   8         61.79         54.41         0.70 o
  -4  -3   8          2.07          1.98         0.14 o
  -3  -3   8         47.30         45.83         0.75 o
  -2  -3   8          3.69          3.16         0.15 o
  -1  -3   8         95.86         91.06         0.76 o
   0  -3   8        109.21        107.14         0.85 o
   1  -3   8          3.32          5.10         0.18 o
   2  -3   8        100.15         98.99         2.23 o
  -5  -2   8         56.36         53.86         1.03 o
  -4  -2   8         67.93         66.77         1.51 o
  -3  -2   8        121.01        117.98         1.65 o
  -2  -2   8        173.57        168.57         1.42 o
  -1  -2   8         69.55         67.71         0.78 o
   0  -2   8         22.91         20.63         0.40 o
   1  -2   8          0.33          0.20         0.05 o
   2  -2   8          0.33          0.32         0.05 o
   3  -2   8         20.78         18.29         0.31 o
  -6  -1   8          0.12          0.24         0.04 o
  -5  -1   8          6.00          6.86         0.28 o
  -4  -1   8         67.95         67.03         0.74 o
  -3  -1   8          7.69          7.12         0.24 o
  -2  -1   8          0.17          0.21         0.05 o
  -1  -1   8        202.36        198.10         1.11 o
   0  -1   8         24.54         22.06         0.41 o
   1  -1   8         34.88         31.44         0.41 o
   2  -1   8         86.53         87.23         0.66 o
   3  -1   8         10.60         10.17         0.25 o
   4  -1   8         24.09         23.30         0.31 o
  -6   0   8          0.06          0.07         0.04 o
  -5   0   8          0.26          0.84         0.09 o
  -4   0   8         43.28         42.05         0.63 o
  -3   0   8          0.56          0.76         0.10 o
  -2   0   8        254.87        254.71         1.42 o
  -1   0   8         18.98         20.14         0.39 o
   0   0   8         79.86         73.54         0.67 o
   1   0   8        137.38        143.76         0.98 o
   2   0   8         39.32         36.37         0.49 o
   3   0   8         18.54         22.79         0.41 o
   4   0   8          3.40          2.34         0.13 o
   5   0   8         73.76         78.73         1.43 o
  -6   1   8          0.24          0.11         0.07 o
  -5   1   8          5.19          4.72         0.22 o
  -4   1   8         75.22         74.53         0.76 o
  -3   1   8         29.80         27.27         0.49 o
  -2   1   8          6.95          6.25         0.18 o
  -1   1   8         52.10         53.18         0.51 o
   0   1   8         43.82         46.43         0.56 o
   1   1   8         99.52         93.31         0.84 o
   2   1   8         35.01         40.07         0.56 o
   3   1   8         57.13         49.26         0.63 o
   4   1   8          2.88          4.37         0.16 o
   5   1   8          1.30          1.99         0.13 o
   6   1   8          0.56          0.82         0.09 o
  -6   2   8         14.31         14.04         0.37 o
  -5   2   8          7.96          7.32         0.23 o
  -4   2   8         12.07         10.67         0.32 o
  -3   2   8         40.99         44.40         0.46 o
  -2   2   8         58.79         59.14         0.51 o
  -1   2   8          0.39          0.70         0.08 o
   0   2   8         99.44         95.86         0.64 o
   1   2   8         33.45         29.74         0.35 o
   2   2   8        128.45        115.87         0.81 o
   3   2   8          2.36          2.41         0.15 o
   4   2   8         82.51         78.71         0.92 o
   5   2   8         17.97         20.58         0.48 o
   6   2   8          1.47          1.44         0.08 o
  -6   3   8          3.89          4.05         0.13 o
  -5   3   8          4.30          3.47         0.16 o
  -4   3   8        135.49        137.48         1.31 o
  -3   3   8         12.20         15.49         0.31 o
  -2   3   8         58.79         64.88         0.52 o
  -1   3   8        132.21        134.11         0.88 o
   0   3   8        100.94        101.93         0.61 o
   1   3   8        678.22        670.40         3.80 o
   2   3   8         74.01         75.61         0.70 o
   3   3   8        136.22        120.80         1.07 o
   4   3   8          2.66          1.38         0.10 o
   5   3   8          0.05          0.06         0.08 o
   6   3   8          3.93          4.95         0.18 o
  -5   4   8          7.46          6.62         0.19 o
  -4   4   8          5.12          4.04         0.19 o
  -3   4   8          0.00          0.07         0.05 o
  -2   4   8         41.52         42.39         0.51 o
  -1   4   8         83.95         81.69         0.70 o
   0   4   8        603.90        606.66         1.82 o
   1   4   8        161.87        160.68         1.34 o
   2   4   8        170.78        159.90         1.08 o
   3   4   8          6.08          8.62         0.25 o
   4   4   8         23.99         21.53         0.50 o
   5   4   8         19.31         23.06         0.44 o
   6   4   8          0.49          0.38         0.08 o
  -5   5   8         18.14         15.44         1.47 o
  -4   5   8         30.07         32.86         0.58 o
  -3   5   8         10.51          9.54         0.25 o
  -2   5   8         64.60         62.20         0.62 o
  -1   5   8         37.27         38.79         0.55 o
   0   5   8        100.04        100.81         0.92 o
   1   5   8         14.86         15.40         0.36 o
   2   5   8         59.32         59.76         0.90 o
   3   5   8         96.53         93.25         1.11 o
   4   5   8         12.20         17.02         0.35 o
   5   5   8         10.36          7.29         0.24 o
   6   5   8          8.07          6.57         0.17 o
  -4   6   8          0.07          0.06         0.06 o
  -3   6   8          1.55          1.21         0.13 o
  -2   6   8          1.39          1.48         0.11 o
  -1   6   8         17.18         16.77         0.43 o
   0   6   8          2.99          2.83         0.19 o
   1   6   8         19.82         18.99         0.39 o
   2   6   8         34.19         35.39         0.53 o
   3   6   8         13.68         11.50         0.27 o
   4   6   8          0.95          2.66         0.21 o
   5   6   8          0.75          1.78         0.15 o
   6   6   8         46.37         54.17         0.87 o
  -3   7   8          8.54          8.17         0.31 o
  -2   7   8         71.11         71.06         0.84 o
  -1   7   8          0.33          0.40         0.07 o
   0   7   8         84.15         79.21         0.86 o
   1   7   8          1.12          1.79         0.14 o
   2   7   8         28.10         25.31         0.51 o
   3   7   8          0.82          0.39         0.08 o
   4   7   8          2.20          2.65         0.14 o
   5   7   8          5.48          6.02         0.20 o
   6   7   8          4.57          3.80         0.15 o
  -2   8   8          0.37          0.32         0.06 o
  -1   8   8         12.81         12.95         0.32 o
   0   8   8          0.91          1.67         0.26 o
   1   8   8         18.61         19.48         0.63 o
   2   8   8          3.04          1.34         0.11 o
   3   8   8         10.13          9.53         0.25 o
   4   8   8         12.37         15.85         0.33 o
   5   8   8          1.67          1.55         0.12 o
   0   9   8          0.20          0.21         0.05 o
   1   9   8          6.89          7.56         0.26 o
   2   9   8          0.25          0.11         0.04 o
   3   9   8          0.05          0.06         0.03 o
  -2  -3   9          0.18          0.10         0.06 o
  -1  -3   9         20.42         21.07         0.46 o
   0  -3   9         10.90          9.83         0.28 o
  -4  -2   9         88.12         84.99         2.11 o
  -3  -2   9          0.35          0.24         0.09 o
  -2  -2   9         14.86         14.30         0.39 o
  -1  -2   9        148.80        155.21         1.11 o
   0  -2   9          4.78          4.08         0.14 o
   1  -2   9         10.06         11.44         0.32 o
   2  -2   9          0.86          1.62         0.10 o
  -5  -1   9          2.00          1.62         0.14 o
  -4  -1   9          1.52          1.48         0.15 o
  -3  -1   9        130.93        136.23         2.17 o
  -2  -1   9         65.35         70.31         0.94 o
  -1  -1   9         85.45         82.01         0.83 o
   0  -1   9         71.77         72.16         0.78 o
   1  -1   9         37.18         37.88         0.60 o
   2  -1   9          3.03          3.07         0.16 o
   3  -1   9         14.29         11.71         0.32 o
  -5   0   9         13.84         14.38         0.25 o
  -4   0   9         41.79         42.23         0.53 o
  -3   0   9          4.17          4.31         0.20 o
  -2   0   9         19.22         19.25         0.43 o
  -1   0   9         54.28         59.20         0.63 o
   0   0   9         34.95         33.54         0.52 o
   1   0   9         26.89         23.54         0.53 o
   2   0   9          0.19          0.02         0.06 o
   3   0   9          0.32          0.01         0.06 o
   4   0   9          1.08          1.28         0.18 o
  -5   1   9         58.95         60.44         0.72 o
  -4   1   9         17.50         15.83         0.35 o
  -3   1   9         18.41         18.22         0.37 o
  -2   1   9         71.62         73.31         0.71 o
  -1   1   9        115.95        119.23         0.80 o
   0   1   9          8.13          9.46         0.27 o
   1   1   9        108.24        101.27         1.35 o
   2   1   9          4.41          3.15         0.17 o
   3   1   9         15.27         12.71         0.35 o
   4   1   9          4.31          5.24         0.19 o
   5   1   9         30.18         27.03         0.45 o
  -5   2   9          6.17          5.19         0.22 o
  -4   2   9          4.92          4.45         0.21 o
  -3   2   9         34.30         33.67         0.50 o
  -2   2   9         49.96         49.62         0.48 o
  -1   2   9         97.54         96.49         0.65 o
   0   2   9         37.90         35.37         0.43 o
   1   2   9          0.00          0.42         0.20 o
   2   2   9         85.70         82.03         0.92 o
   3   2   9         52.80         57.98         0.80 o
   4   2   9         33.37         34.57         0.51 o
   5   2   9         22.14         23.87         0.50 o
  -5   3   9         30.14         31.60         0.51 o
  -4   3   9         27.22         28.86         0.51 o
  -3   3   9         11.87         11.13         0.36 o
  -2   3   9         84.13         89.47         0.72 o
  -1   3   9         91.58         89.87         0.59 o
   0   3   9        129.30        133.00         0.72 o
   1   3   9         41.60         39.01         0.41 o
   2   3   9         16.65         13.45         0.31 o
   3   3   9          0.98          0.79         0.09 o
   4   3   9          2.34          3.89         0.26 o
   5   3   9         12.97         13.25         0.38 o
  -5   4   9         20.92         22.16         0.36 o
  -4   4   9          3.89          3.49         0.15 o
  -3   4   9          9.44         10.87         0.26 o
  -2   4   9         92.22         93.17         0.76 o
  -1   4   9          0.50          0.66         0.07 o
   0   4   9         79.68         78.74         0.61 o
   1   4   9         55.38         53.41         0.46 o
   2   4   9        107.54        102.88         0.83 o
   3   4   9          2.10          1.40         0.13 o
   4   4   9         14.85         15.82         0.37 o
   5   4   9         34.12         34.97         0.57 o
  -4   5   9          1.70          2.00         0.15 o
  -3   5   9        116.23        118.15         1.37 o
  -2   5   9          2.86          2.78         0.14 o
  -1   5   9         42.82         44.86         0.53 o
   0   5   9          0.85          1.11         0.09 o
   1   5   9          0.71          0.53         0.10 o
   2   5   9          0.10          0.47         0.08 o
   3   5   9         11.83         14.25         0.31 o
   4   5   9         12.31         12.11         0.33 o
   5   5   9         72.46         73.09         0.87 o
  -3   6   9          5.34          4.98         0.20 o
  -2   6   9         33.54         34.79         0.46 o
  -1   6   9         23.25         25.48         0.54 o
   0   6   9         10.75         10.94         0.38 o
   1   6   9          4.23          4.20         0.18 o
   2   6   9         23.10         26.66         0.47 o
   3   6   9         19.79         21.78         0.45 o
   4   6   9         16.59         21.32         0.50 o
   5   6   9          6.74          6.50         0.28 o
  -2   7   9        111.61        111.30         1.11 o
  -1   7   9         15.80         16.17         0.30 o
   0   7   9         52.66         51.28         0.72 o
   1   7   9          0.69          0.69         0.09 o
   2   7   9         32.75         32.18         0.51 o
   3   7   9         24.06         23.70         0.49 o
   4   7   9         13.53         12.90         0.42 o
   5   7   9         18.86         18.75         0.40 o
  -1   8   9         10.30         11.13         0.34 o
   0   8   9          2.99          1.89         0.12 o
   1   8   9          7.32          7.63         0.22 o
   2   8   9          0.60          0.26         0.04 o
   3   8   9          0.69          0.37         0.06 o
   4   8   9         30.86         32.67         0.74 o
  -3  -1  10         11.30         10.89         0.34 o
  -2  -1  10          0.78          0.61         0.10 o
  -1  -1  10          3.13          3.16         0.20 o
   0  -1  10          5.43          5.63         0.18 o
   1  -1  10          1.24          0.98         0.11 o
  -4   0  10         49.14         51.46         0.74 o
  -3   0  10          1.30          0.96         0.08 o
  -2   0  10         67.22         68.71         0.85 o
  -1   0  10         28.79         27.42         0.48 o
   0   0  10          9.30          8.95         0.28 o
   1   0  10         11.36         15.28         0.39 o
   2   0  10         12.74         11.41         0.37 o
  -4   1  10         14.32         14.80         0.32 o
  -3   1  10          0.96          1.05         0.09 o
  -2   1  10         10.57         10.35         0.28 o
  -1   1  10          9.23          7.37         0.22 o
   0   1  10          0.10          0.41         0.09 o
   1   1  10         12.16         15.55         0.39 o
   2   1  10          4.58          6.03         0.32 o
   3   1  10          7.51          7.79         0.29 o
  -4   2  10          0.02          0.19         0.06 o
  -3   2  10          5.96          7.14         0.25 o
  -2   2  10          9.90          9.08         0.24 o
  -1   2  10          8.79          9.10         0.23 o
   0   2  10         62.24         60.21         0.73 o
   1   2  10         64.51         65.70         1.03 o
   2   2  10          4.16          4.38         0.30 o
   3   2  10          0.81          0.84         0.10 o
   4   2  10          1.81          2.40         0.15 o
  -4   3  10         49.36         49.43         0.52 o
  -3   3  10         76.53         75.86         0.77 o
  -2   3  10          0.34          0.63         0.11 o
  -1   3  10        132.88        133.29         0.81 o
   0   3  10         32.96         34.53         0.37 o
   1   3  10          1.81          1.47         0.12 o
   2   3  10         14.14         14.51         0.46 o
   3   3  10          0.54          0.45         0.09 o
   4   3  10          0.82          0.79         0.11 o
  -4   4  10         78.79         74.00         0.64 o
  -3   4  10        139.47        147.12         1.17 o
  -2   4  10        136.70        137.01         0.89 o
  -1   4  10         64.17         66.61         0.65 o
   0   4  10         77.80         77.07         0.83 o
   1   4  10         29.37         28.82         0.53 o
   2   4  10          9.76         10.35         0.28 o
   3   4  10          7.66          8.13         0.30 o
   4   4  10         24.57         25.30         0.71 o
  -3   5  10         29.63         30.17         0.82 o
  -2   5  10        109.82        113.53         1.36 o
  -1   5  10          9.00          8.48         0.27 o
   0   5  10         26.97         26.65         0.40 o
   1   5  10         56.05         55.52         0.73 o
   2   5  10         10.55          9.56         0.29 o
   3   5  10          0.12          0.23         0.06 o
   4   5  10          6.47          4.82         0.29 o
  -2   6  10          8.61          8.29         0.38 o
  -1   6  10          4.94          5.14         0.19 o
   0   6  10          3.50          2.98         0.18 o
   1   6  10          0.07          0.16         0.09 o
   2   6  10          2.36          1.46         0.17 o
   3   6  10          1.89          3.81         0.23 o
   4   6  10         27.95         28.54         0.76 o
  -1   7  10          0.04          0.20         0.09 o
   0   7  10         15.08         16.09         0.34 o
   1   7  10         26.90         27.19         0.46 o
   2   7  10          8.30         11.95         0.37 o
   3   7  10          5.86          5.53         0.24 o
  -2   1  11         17.78         19.28         0.43 o
  -1   1  11          4.85          6.19         0.27 o
   0   1  11          0.20          0.60         0.09 o
   1   1  11          0.05          0.38         0.08 o
  -2   2  11          9.56         10.83         0.35 o
  -1   2  11         56.74         60.33         0.88 o
   0   2  11          0.54          0.43         0.08 o
   1   2  11         15.67         16.59         0.53 o
   2   2  11          0.30          0.28         0.07 o
  -2   3  11         10.82         12.55         0.38 o
  -1   3  11          2.08          2.67         0.21 o
   0   3  11          0.46          0.90         0.13 o
   1   3  11          0.04          0.03         0.07 o
   2   3  11         29.35         32.39         0.59 o
  -2   4  11         87.14         92.35         0.97 o
  -1   4  11          4.64          4.84         0.20 o
   0   4  11          4.41          3.00         0.31 o
   1   4  11          1.86          1.60         0.16 o
   2   4  11          2.00          1.30         0.13 o
   3   4  11          7.55          8.34         0.37 o
  -2   5  11          0.06          0.38         0.10 o
  -1   5  11          1.23          1.28         0.13 o
   0   5  11          1.75          1.67         0.15 o
   1   5  11         87.51         87.73         0.97 o
   2   5  11         14.03         15.10         0.41 o
   0   6  11         20.54         21.43         0.44 o
   1   6  11         68.76         77.53         0.84 o
   2   6  11         77.04         82.68         0.81 o
                                                
