# Supplementary material for: Synthesis and crystal structures of three new benzotriazolylpropanamides
Source: Acta Crystallogr E Crystallogr Commun. 2017 May 26;73(Pt 6):880–5. doi: 10.1107/S2056989017007472 (PMC5458315; doi:10.1107/S2056989017007472)
Supplement: Supplementary file 4 [file e-73-00880-2sup3.hkl]

#
# h,k,l, Fc-squared, Fo-squared, sigma(Fo-squared), status flag
#
data_2
_shelx_title ' IP494 IN P-1'
_shelx_refln_list_code          4
_shelx_F_calc_maximum       36.67
_exptl_crystal_F_000       216.00
_reflns_d_resolution_high  0.8409

loop_
 _space_group_symop_operation_xyz
 'x, y, z'
 '-x, -y, -z'

_cell_length_a     5.5961
_cell_length_b     9.3462
_cell_length_c    10.4721
_cell_angle_alpha 109.829
_cell_angle_beta   90.929
_cell_angle_gamma  97.137

_shelx_F_squared_multiplier     1.000

loop_
 _refln_index_h
 _refln_index_k
 _refln_index_l
 _refln_F_squared_calc
 _refln_F_squared_meas
 _refln_F_squared_sigma
 _refln_observed_status
   1   0   0         87.15         86.21         2.47 o
   2   0   0         74.87         76.01         4.19 o
   3   0   0         17.36         18.65         1.81 o
   4   0   0         81.73         78.78         4.76 o
   5   0   0         80.05         85.63         7.41 o
   6   0   0          4.30          3.32         0.42 o
  -6   1   0         47.27         48.03         3.00 o
  -5   1   0         99.83         99.82         4.75 o
  -4   1   0          5.80          7.42         0.54 o
  -3   1   0        509.62        553.50         1.20 o
  -2   1   0         94.84         97.25         1.55 o
   2   1   0        165.41        158.11         8.34 o
   3   1   0          0.09          0.48         0.20 o
   4   1   0         28.94         28.28         1.59 o
   5   1   0         43.15         40.15        10.64 o
   6   1   0        131.39        133.27         8.60 o
  -6   2   0          4.34          5.35         0.32 o
  -5   2   0         34.47         31.96         2.15 o
  -4   2   0        134.04        135.91         5.23 o
  -3   2   0          1.43          1.02         0.33 o
  -2   2   0        330.19        332.13         7.95 o
   0   2   0         16.85         10.59         0.29 o
   1   2   0         27.40         18.52         2.87 o
   2   2   0         35.31         44.37         2.53 o
   3   2   0        333.49        370.59        19.63 o
   4   2   0         28.53         29.36         1.31 o
   5   2   0          0.08          0.10         0.24 o
   6   2   0         30.42         31.61         2.04 o
  -6   3   0          6.67          6.94         0.87 o
  -5   3   0        168.95        171.86        10.69 o
  -4   3   0          0.15          0.40         0.39 o
  -3   3   0          3.40          3.35         0.33 o
  -2   3   0        387.42        375.23         5.16 o
  -1   3   0         18.70         19.34         0.32 o
   0   3   0        611.56        551.73         1.01 o
   1   3   0        187.78        178.68         0.78 o
   2   3   0        154.39        171.32        16.25 o
   3   3   0         32.29         32.08         1.78 o
   4   3   0          7.06          9.58         0.36 o
   5   3   0         20.98         19.44         0.99 o
   6   3   0         42.42         42.70         2.16 o
  -6   4   0          8.03          9.23         0.70 o
  -5   4   0          2.45          3.24         0.48 o
  -4   4   0         19.61         20.66         0.64 o
  -3   4   0         64.96         67.76         1.15 o
  -2   4   0        162.34        174.09         0.77 o
  -1   4   0         78.31         76.54         0.43 o
   0   4   0        105.06         98.56         0.82 o
   1   4   0        515.08        493.42         1.13 o
   2   4   0         91.14         99.44        11.35 o
   3   4   0        163.82        170.49        14.19 o
   4   4   0          9.18          8.52         0.32 o
   5   4   0         10.22          9.10         0.28 o
  -6   5   0          7.73         12.07         0.85 o
  -5   5   0         15.48         17.47         0.53 o
  -4   5   0         48.17         38.25         1.09 o
  -3   5   0        109.06        110.96         0.55 o
  -2   5   0        232.42        218.77         3.23 o
  -1   5   0         15.82         12.06         0.28 o
   0   5   0         18.54         23.77         0.28 o
   1   5   0        450.20        428.76         1.00 o
   2   5   0         11.19         16.36         1.71 o
   3   5   0         48.49         50.90         4.78 o
   4   5   0          6.07          7.90         0.41 o
   5   5   0         16.39         15.84         0.48 o
  -5   6   0         12.85         12.72         0.51 o
  -4   6   0          2.13          2.09         0.38 o
  -3   6   0         31.97         28.24         0.44 o
  -2   6   0        233.61        236.87         3.95 o
  -1   6   0         73.11         77.42         1.05 o
   0   6   0        166.88        169.07         1.50 o
   1   6   0         74.68         80.16         0.55 o
   2   6   0        114.84        121.33        14.52 o
   3   6   0          0.88          1.64         0.31 o
   4   6   0          9.44          9.33         0.66 o
  -5   7   0          1.11          1.75         0.46 o
  -4   7   0          0.19          0.59         0.39 o
  -3   7   0        131.61        125.21         1.68 o
  -2   7   0        120.50        121.54         0.90 o
  -1   7   0         99.59         96.76         0.79 o
   0   7   0        104.64        109.85         0.99 o
   1   7   0          7.02          7.38         0.42 o
   2   7   0         44.24         51.34         6.91 o
   3   7   0          0.64          1.27         0.38 o
   4   7   0         20.00         17.54         1.37 o
  -4   8   0          4.77          3.17         0.39 o
  -3   8   0          0.49          0.74         0.34 o
  -2   8   0        172.84        167.72         0.70 o
  -1   8   0          5.10          5.11         0.29 o
   0   8   0         10.02         10.96         0.43 o
   1   8   0         51.99         52.84         0.53 o
   2   8   0         76.25         84.55         9.47 o
   3   8   0         99.17        102.96        10.14 o
  -4   9   0         13.24         15.19         0.77 o
  -3   9   0         56.60         54.50         0.49 o
  -2   9   0          4.26          5.01         0.29 o
  -1   9   0         95.36        102.18         2.48 o
   0   9   0         13.25         12.49         0.42 o
   1   9   0         25.29         27.13         0.46 o
   2   9   0          3.40          4.20         0.34 o
  -2  10   0          7.47          7.03         0.35 o
  -1  10   0         20.99         23.69         0.53 o
   0  10   0         68.08         72.29         0.57 o
   1  10   0         56.71         60.74         0.57 o
  -1 -10   1         26.79         26.42         0.47 o
   0 -10   1         63.48         64.62         0.58 o
   1 -10   1          1.19          1.61         0.31 o
   2 -10   1          7.43          9.93         0.33 o
   3 -10   1         63.45         62.93         2.49 o
  -2  -9   1         25.65         28.57         4.11 o
  -1  -9   1        127.12        131.32         0.63 o
   0  -9   1         51.25         52.90         0.80 o
   1  -9   1         13.04         14.23         0.32 o
   2  -9   1         19.99         20.87         0.34 o
   3  -9   1         32.62         34.56         1.14 o
   4  -9   1         22.15         25.53         0.42 o
  -3  -8   1         14.94         15.55         2.45 o
  -2  -8   1          0.06          0.46         0.28 o
  -1  -8   1         61.41         62.34         0.35 o
   0  -8   1         49.42         49.78         1.03 o
   1  -8   1         15.53         15.20         0.30 o
   2  -8   1         86.21         89.97         0.43 o
   3  -8   1         93.70         95.25         0.97 o
   4  -8   1          0.49          0.17         0.38 o
   5  -8   1          2.35          4.56         0.45 o
  -4  -7   1          0.60          0.42         0.34 o
  -3  -7   1         16.90         20.17         2.04 o
  -2  -7   1        110.19        124.97        15.90 o
  -1  -7   1         10.14         10.91         0.28 o
   0  -7   1         10.67          9.39         0.26 o
   1  -7   1         54.51         54.98         0.34 o
   2  -7   1         11.22          8.55         0.30 o
   3  -7   1          9.12         10.75         0.33 o
   4  -7   1        112.51        107.09         1.78 o
   5  -7   1          0.09          0.31         0.42 o
  -5  -6   1         97.84         98.74         3.96 o
  -4  -6   1         38.60         41.58         3.68 o
  -3  -6   1         39.09         44.42         5.25 o
  -2  -6   1          2.70          7.83         3.64 o
  -1  -6   1         20.35         18.90         0.29 o
   0  -6   1          0.60          0.85         0.26 o
   1  -6   1         53.25         56.34         0.34 o
   2  -6   1         10.06         10.47         0.30 o
   3  -6   1          6.48          9.70         0.32 o
   4  -6   1          3.81          4.29         0.35 o
   5  -6   1        148.23        143.64         4.59 o
  -5  -5   1         27.61         26.89         0.41 o
  -4  -5   1         46.60         42.69         3.55 o
  -3  -5   1         79.05         77.91         8.05 o
  -2  -5   1          1.60          2.39         0.67 o
  -1  -5   1        142.50        125.48         0.44 o
   0  -5   1        159.88        170.71         1.78 o
   1  -5   1         48.97         45.19         0.33 o
   2  -5   1        217.76        207.94         0.61 o
   3  -5   1        190.22        185.93         2.81 o
   4  -5   1        222.27        212.64         6.45 o
   5  -5   1         22.29         21.05         0.65 o
   6  -5   1         20.84         20.36         1.43 o
  -5  -4   1         11.99          8.44         0.30 o
  -4  -4   1         37.96         35.47         2.22 o
  -3  -4   1         64.19         70.02         4.97 o
  -2  -4   1         58.89         68.58         8.40 o
  -1  -4   1         20.52         23.15         0.53 o
   0  -4   1        122.32        135.74         0.50 o
   1  -4   1         47.35         49.42         0.37 o
   2  -4   1        257.02        248.97         1.04 o
   3  -4   1         19.88         19.97         0.28 o
   4  -4   1         12.71         11.61         0.37 o
   5  -4   1         55.68         59.27         1.51 o
   6  -4   1         37.07         34.32         3.13 o
  -6  -3   1          0.59          0.83         0.30 o
  -5  -3   1         35.88         36.43         1.72 o
  -4  -3   1        123.74        132.62         6.90 o
  -3  -3   1         87.41        100.43         5.13 o
  -2  -3   1          3.80          8.19         0.69 o
  -1  -3   1         15.11         16.00         0.30 o
   0  -3   1        154.08        145.66         0.56 o
   1  -3   1         51.30         40.07         0.37 o
   2  -3   1        121.48        110.01         1.14 o
   3  -3   1        106.14        108.85         3.59 o
   4  -3   1          2.31          2.93         0.34 o
   5  -3   1         26.07         28.09         1.60 o
   6  -3   1         99.56         94.26         6.44 o
  -6  -2   1         18.21         14.45         0.93 o
  -5  -2   1         31.82         37.83        10.28 o
  -4  -2   1          0.82          0.68         0.19 o
  -3  -2   1        176.05        190.06        12.00 o
  -2  -2   1         27.41         27.69         1.98 o
   0  -2   1        837.68        817.41         1.55 o
   2  -2   1        438.38        448.89         9.81 o
   3  -2   1        251.18        266.21         7.69 o
   4  -2   1         47.13         43.39         0.84 o
   5  -2   1        205.02        195.34         9.05 o
   6  -2   1          3.07          3.02         0.37 o
  -6  -1   1         26.06         29.45         2.11 o
  -5  -1   1         30.65         31.59         2.27 o
  -4  -1   1         35.72         38.24         3.52 o
  -3  -1   1          1.94          3.17         0.22 o
  -2  -1   1         22.35         28.33         3.27 o
  -1  -1   1        626.23        701.95         1.97 o
   0  -1   1        632.45        578.09         9.62 o
   2  -1   1         32.40         30.73         0.86 o
   3  -1   1         82.04         90.20         2.52 o
   4  -1   1        119.60        120.96         5.51 o
   5  -1   1          6.90          8.50         0.58 o
   6  -1   1         96.54        100.21         9.44 o
  -6   0   1        207.67        188.42        11.14 o
  -5   0   1         58.56         58.40         2.13 o
  -4   0   1         77.26         81.91         3.66 o
  -3   0   1        557.94        579.86        34.60 o
  -2   0   1        270.18        255.56         9.27 o
  -1   0   1         88.44         89.33         3.89 o
   0   0   1         59.00         34.63        18.49 o
   1   0   1        744.14        780.46         2.22 o
   2   0   1          3.82          7.64         0.42 o
   3   0   1        122.53        126.27         6.48 o
   4   0   1        123.15        119.45         8.27 o
   5   0   1         89.52         98.69         7.77 o
   6   0   1        118.50        107.93        10.43 o
  -6   1   1         30.51         30.19         1.98 o
  -5   1   1        137.04        134.44         7.26 o
  -4   1   1        195.52        190.60         8.87 o
  -3   1   1          0.03          1.46         0.31 o
  -2   1   1        154.18        169.23         7.22 o
   2   1   1        628.57        621.71        17.89 o
   3   1   1         68.82         68.75         5.61 o
   4   1   1          6.79          6.12         0.69 o
   5   1   1        129.76        140.72         8.45 o
   6   1   1          6.55          5.33         0.30 o
  -6   2   1          4.88          3.93         0.38 o
  -5   2   1         47.15         50.13         2.52 o
  -4   2   1          4.54          4.56         0.46 o
  -3   2   1         35.10         39.46         1.34 o
  -1   2   1         99.78         91.08         1.49 o
   0   2   1        848.22        840.38         2.00 o
   1   2   1        314.17        368.04         1.52 o
   2   2   1         38.72         33.14        10.40 o
   3   2   1         15.97         14.32         0.69 o
   4   2   1         10.77         13.53         0.86 o
   5   2   1          5.96          7.01         0.38 o
   6   2   1          0.03          0.10         0.29 o
  -6   3   1         39.23         41.71         0.54 o
  -5   3   1         13.39         12.72         0.45 o
  -4   3   1          2.76          1.42         0.73 o
  -3   3   1        200.03        212.13         4.48 o
  -2   3   1          1.17          1.00         0.35 o
  -1   3   1        754.07        747.68        11.49 o
   0   3   1        556.72        503.70         1.32 o
   1   3   1          1.47          1.17         0.33 o
   2   3   1         34.16         31.67         2.91 o
   3   3   1         32.30         29.12         1.02 o
   4   3   1        151.60        152.15         2.83 o
   5   3   1          4.58          4.22         0.28 o
  -6   4   1         15.73         15.16         0.45 o
  -5   4   1        171.38        155.82         0.65 o
  -4   4   1         48.02         46.94         1.35 o
  -3   4   1        144.12        145.96         0.73 o
  -2   4   1        443.45        453.15         2.22 o
  -1   4   1          4.14          3.60         0.26 o
   0   4   1         47.70         44.97         0.49 o
   1   4   1         59.32         47.79         0.46 o
   2   4   1         11.60         11.57         1.24 o
   3   4   1         71.45         77.62         5.51 o
   4   4   1         25.84         23.66         0.70 o
   5   4   1         13.09         13.63         0.40 o
  -6   5   1         25.67         26.49         0.49 o
  -4   5   1         16.38         17.09         0.51 o
  -3   5   1         37.22         32.83         0.67 o
  -2   5   1          0.13          0.24         0.29 o
  -1   5   1        160.66        153.57         1.69 o
   0   5   1         46.14         48.63         0.46 o
   1   5   1         81.72         84.70         0.55 o
   2   5   1          0.01          0.46         0.27 o
   3   5   1         16.63         19.03         2.02 o
   4   5   1         44.64         42.51         1.58 o
   5   5   1          1.25          0.90         0.27 o
  -5   6   1         19.24         16.18         0.96 o
  -4   6   1        137.42        133.63         0.70 o
  -3   6   1         23.82         19.17         0.38 o
  -2   6   1        140.66        137.72         2.85 o
  -1   6   1         64.63         70.35         1.51 o
   0   6   1          3.98          3.82         0.38 o
   1   6   1         82.45         86.59         0.54 o
   2   6   1         89.83         95.02        11.96 o
   3   6   1         24.19         21.20         2.38 o
   4   6   1          3.09          4.69         0.27 o
  -5   7   1          0.05          0.05         0.79 o
  -4   7   1        137.67        134.87         1.75 o
  -3   7   1          0.60          0.70         0.35 o
  -2   7   1          5.98          7.11         0.32 o
  -1   7   1          1.26          1.50         0.41 o
   0   7   1          1.17          0.87         0.35 o
   1   7   1         43.73         43.89         0.46 o
   2   7   1         26.92         27.29         3.19 o
   3   7   1         12.31         15.48         1.67 o
   4   7   1         19.59         20.20         1.32 o
  -4   8   1         10.95         14.40         0.63 o
  -3   8   1         44.28         43.69         0.59 o
  -2   8   1        198.06        198.36         0.83 o
  -1   8   1          3.77          3.42         0.32 o
   0   8   1         81.89         85.39         0.55 o
   1   8   1          5.99          4.95         0.39 o
   2   8   1         13.34         14.41         1.86 o
   3   8   1          0.01          0.83         0.36 o
  -3   9   1         10.11          9.07         0.59 o
  -2   9   1          0.32          0.46         0.51 o
  -1   9   1        147.41        147.89         4.78 o
   0   9   1         10.85         12.21         0.47 o
   1   9   1        113.64        115.44         0.62 o
   2   9   1          4.27          5.76         1.16 o
  -1  10   1         14.48         13.43         0.51 o
   0  10   1         14.98         16.66         0.53 o
  -1 -10   2         12.82         11.68         0.39 o
   0 -10   2         14.79         16.49         0.34 o
   1 -10   2          0.56          1.01         0.29 o
   2 -10   2          0.01          0.20         0.32 o
   3 -10   2          8.25          8.97         0.36 o
  -3  -9   2          9.57          8.57         0.37 o
  -2  -9   2          1.30          1.82         0.39 o
  -1  -9   2         74.51         76.28         1.53 o
   0  -9   2         14.37         15.03         1.02 o
   1  -9   2         28.87         27.55         0.33 o
   2  -9   2         49.51         50.19         0.87 o
   3  -9   2         52.21         57.07         0.41 o
   4  -9   2          0.94          0.87         0.29 o
  -3  -8   2        129.19        135.72        15.50 o
  -2  -8   2          3.93          4.69         0.49 o
  -1  -8   2         40.13         39.85         0.68 o
   0  -8   2         14.59         14.82         0.32 o
   1  -8   2         13.65         15.22         0.93 o
   2  -8   2         25.30         25.24         0.33 o
   3  -8   2          0.31          0.61         0.32 o
   4  -8   2         75.05         67.24         2.24 o
   5  -8   2          7.36          8.61         0.43 o
  -4  -7   2          9.40          8.95         0.63 o
  -3  -7   2        193.66        210.27        27.52 o
  -2  -7   2         54.54         56.20         4.45 o
  -1  -7   2          4.24          3.77         0.27 o
   0  -7   2          0.65          1.16         0.24 o
   1  -7   2        273.88        271.96         1.33 o
   2  -7   2        129.00        120.69         0.46 o
   3  -7   2        341.23        331.38         0.70 o
   4  -7   2          0.42          1.12         0.25 o
   5  -7   2          0.01          0.24         0.39 o
  -5  -6   2          5.71          5.75         0.37 o
  -4  -6   2          1.67          2.11         0.30 o
  -3  -6   2          0.79          1.22         0.45 o
  -2  -6   2         11.20         10.58         1.08 o
  -1  -6   2        177.89        177.00         0.89 o
   0  -6   2        250.12        254.65         1.14 o
   1  -6   2          5.34         10.64         0.26 o
   2  -6   2         42.98         41.12         0.34 o
   3  -6   2        111.33        105.92         0.48 o
   4  -6   2        129.82        128.29         3.97 o
   5  -6   2          7.70          9.26         0.41 o
   6  -6   2          2.71          3.63         0.48 o
  -5  -5   2         16.86         17.43         1.02 o
  -4  -5   2          4.23          4.47         0.65 o
  -3  -5   2         73.60         72.93         6.82 o
  -2  -5   2        229.50        252.59        18.22 o
  -1  -5   2         36.95         44.61         0.36 o
   0  -5   2        567.29        580.70         2.40 o
   1  -5   2        144.12        151.42         1.30 o
   2  -5   2         63.52         66.44         0.40 o
   3  -5   2         12.65         16.28         0.35 o
   4  -5   2         39.59         36.82         0.87 o
   5  -5   2          2.10          2.49         0.37 o
   6  -5   2          0.12          0.74         0.31 o
  -5  -4   2          3.19          2.92         0.27 o
  -4  -4   2        119.32        107.93         8.04 o
  -3  -4   2        123.58        132.37        11.84 o
  -2  -4   2        185.51        195.60        13.76 o
  -1  -4   2         90.04         92.07         0.41 o
   0  -4   2          1.87          3.18         0.24 o
   1  -4   2        169.90        167.49         0.54 o
   2  -4   2         72.05         62.43         0.40 o
   3  -4   2         16.11         19.70         0.49 o
   4  -4   2         13.06         12.58         0.33 o
   5  -4   2        118.93        109.66         3.52 o
   6  -4   2         27.62         31.12         2.91 o
  -6  -3   2         14.24         16.13         1.00 o
  -5  -3   2         30.41         28.19         1.87 o
  -4  -3   2         18.11         19.98         1.04 o
  -3  -3   2          0.62          0.41         0.21 o
  -2  -3   2          2.41          7.44         2.63 o
  -1  -3   2        418.81        382.58         4.18 o
   1  -3   2         86.13         71.56         0.87 o
   2  -3   2         88.91         83.91         1.74 o
   3  -3   2         59.86         69.61         1.84 o
   4  -3   2        312.98        306.29         7.37 o
   5  -3   2        179.68        177.59         3.71 o
   6  -3   2          1.68          1.99         0.36 o
  -6  -2   2         13.24         15.33         1.20 o
  -5  -2   2         69.83         73.48         6.90 o
  -4  -2   2         46.55         54.03         3.04 o
  -3  -2   2         44.11         55.20        13.84 o
  -2  -2   2         46.31         55.79         3.12 o
   0  -2   2        461.13        410.36         3.30 o
   1  -2   2         67.18         68.04         0.68 o
   2  -2   2        663.44        653.36         7.04 o
   3  -2   2          0.14          1.78         0.83 o
   4  -2   2         12.04         12.96         0.37 o
   5  -2   2         18.68         16.19         0.66 o
   6  -2   2         47.48         49.68         3.66 o
  -6  -1   2          9.41          7.60         0.77 o
  -5  -1   2        163.48        161.19        10.94 o
  -4  -1   2         55.94         53.49         3.19 o
  -3  -1   2        351.36        395.84        22.95 o
  -2  -1   2        154.01        175.32         8.76 o
  -1  -1   2        191.37        214.83        15.49 o
   0  -1   2         23.83         17.35         0.34 o
   2  -1   2         79.86         83.76         0.44 o
   3  -1   2          5.13          5.00         0.22 o
   4  -1   2        204.27        216.93        10.43 o
   5  -1   2          0.33          0.54         0.31 o
   6  -1   2         17.80         18.85         1.56 o
  -6   0   2         26.20         23.08         1.21 o
  -5   0   2        214.87        210.99        13.39 o
  -4   0   2          5.21          5.97         0.56 o
  -3   0   2         29.57         28.56         1.77 o
  -2   0   2         14.42          9.77         0.30 o
  -1   0   2        157.31        141.01         5.11 o
   2   0   2        722.76        726.64         1.09 o
   3   0   2        160.51        176.26         9.68 o
   4   0   2         16.36         14.29         0.89 o
   5   0   2          4.01          4.56         0.32 o
   6   0   2         19.53         20.87         1.75 o
  -6   1   2         21.20         23.77         0.50 o
  -5   1   2          3.52          3.39         0.30 o
  -4   1   2          6.83          8.40         0.37 o
  -3   1   2          4.39          8.45         0.38 o
  -2   1   2         29.89         26.98         0.42 o
  -1   1   2        191.61        196.32         1.44 o
   3   1   2        411.41        379.93        15.83 o
   4   1   2         13.73         12.17         1.06 o
   5   1   2         20.70         21.95         1.60 o
   6   1   2         68.92         62.86         3.65 o
  -6   2   2          3.96          4.42         0.42 o
  -5   2   2         49.93         47.13         0.51 o
  -4   2   2          1.13          1.17         0.43 o
  -3   2   2          5.13          4.86         0.33 o
  -1   2   2         79.62         75.06         0.75 o
   1   2   2        203.39        238.82         1.44 o
   2   2   2        172.94        167.71         8.20 o
   3   2   2        128.38        125.23         0.63 o
   4   2   2          0.75          1.22         0.28 o
   5   2   2          0.81          1.50         0.27 o
   6   2   2         19.42         19.12         0.84 o
  -6   3   2         60.23         59.31         0.57 o
  -5   3   2          5.62          6.23         0.43 o
  -4   3   2        167.11        152.60         0.66 o
  -3   3   2        161.20        168.53         1.85 o
  -2   3   2         11.91         13.71         0.55 o
  -1   3   2        119.77        106.79         0.74 o
   0   3   2         49.79         56.38         0.53 o
   1   3   2         93.26         92.67         0.59 o
   2   3   2          0.12          0.17         0.43 o
   3   3   2          5.64          5.91         0.22 o
   4   3   2        116.16        113.42         1.17 o
   5   3   2         12.32         12.25         0.33 o
  -6   4   2          9.67         11.37         0.45 o
  -5   4   2        115.30        119.52         0.61 o
  -3   4   2          0.07          0.17         0.58 o
  -2   4   2         60.96         63.35         0.68 o
  -1   4   2         28.25         31.67         0.49 o
   0   4   2         25.72         25.79         0.39 o
   1   4   2         22.59         19.52         0.38 o
   2   4   2          3.59          5.16         1.47 o
   3   4   2         10.54          9.38         0.35 o
   4   4   2          7.43          7.34         0.25 o
   5   4   2         13.97         12.56         0.39 o
  -5   5   2         24.57         29.30         0.46 o
  -4   5   2          0.79          0.26         0.79 o
  -3   5   2          1.90          2.32         0.52 o
  -2   5   2         69.31         67.61         0.64 o
  -1   5   2          3.97          2.34         0.38 o
   0   5   2          8.42          6.63         0.38 o
   1   5   2         67.57         68.19         0.50 o
   2   5   2         13.55         14.23         1.76 o
   3   5   2         35.46         33.85         1.60 o
   4   5   2         44.18         46.50         1.34 o
  -5   6   2         19.52         -0.01         0.21 o
  -4   6   2         53.42         57.31         0.89 o
  -3   6   2         66.73         59.60         0.70 o
  -2   6   2         47.64         42.99         0.55 o
  -1   6   2         25.77         22.84         0.45 o
   0   6   2         75.22         76.17         0.55 o
   1   6   2         13.30         13.34         0.42 o
   2   6   2         92.20         95.63        10.88 o
   3   6   2        104.83        110.18        11.32 o
   4   6   2          5.99          6.06         0.28 o
  -4   7   2         20.78         20.02         0.72 o
  -3   7   2          6.85          6.21         0.53 o
  -2   7   2          5.09          5.51         0.47 o
  -1   7   2        294.74        294.32         0.90 o
   0   7   2         11.23         11.22         0.43 o
   1   7   2         60.39         60.84         0.50 o
   2   7   2         72.54         78.58         9.70 o
   3   7   2          2.81          2.87         0.33 o
  -4   8   2          3.20          3.83         0.62 o
  -3   8   2          2.48          3.88         0.55 o
  -2   8   2        209.05        201.08         0.83 o
  -1   8   2         26.78         26.88         0.50 o
   0   8   2         19.43         19.26         0.47 o
   1   8   2         23.75         23.74         0.49 o
   2   8   2          4.37          6.43         1.23 o
  -3   9   2          1.38          2.06         0.55 o
  -2   9   2         20.38         17.73         0.51 o
  -1   9   2          6.85          6.96         0.49 o
   0   9   2          3.58          3.86         0.47 o
   1   9   2         39.90         41.70         0.56 o
   1 -11   3          1.13          1.10         0.39 o
  -2 -10   3          2.62          2.44         0.45 o
  -1 -10   3         22.34         21.46         0.32 o
   0 -10   3         11.65          9.96         0.31 o
   1 -10   3         84.84         84.22         0.76 o
   2 -10   3         12.08         14.75         0.62 o
   3 -10   3          1.47          1.06         0.34 o
  -3  -9   3          8.49          7.80         1.07 o
  -2  -9   3         35.27         36.47         1.78 o
  -1  -9   3          0.02          0.38         0.28 o
   0  -9   3        309.59        311.12         2.92 o
   1  -9   3          1.96          1.70         0.27 o
   2  -9   3          4.98          5.75         0.32 o
   3  -9   3          0.43          0.92         0.48 o
   4  -9   3         11.38         10.29         0.38 o
  -3  -8   3        122.21        130.32        15.54 o
  -2  -8   3         19.47         23.66         1.22 o
  -1  -8   3          0.13          0.60         0.27 o
   0  -8   3         50.25         48.22         0.80 o
   1  -8   3        218.08        217.50         0.52 o
   2  -8   3          0.51          1.85         0.58 o
   3  -8   3          0.22          0.89         0.30 o
   4  -8   3         46.09         47.34         0.41 o
   5  -8   3          0.93          2.11         0.39 o
  -4  -7   3         12.40         12.57         0.81 o
  -3  -7   3         14.14         13.50         1.77 o
  -2  -7   3         85.60         87.18         7.10 o
  -1  -7   3        174.18        169.36         0.58 o
   0  -7   3         15.80         15.76         0.27 o
   1  -7   3         66.31         68.81         0.99 o
   2  -7   3         10.77         10.36         0.28 o
   3  -7   3        204.89        209.46         1.66 o
   4  -7   3         28.20         27.61         0.37 o
   5  -7   3         17.25         15.79         0.41 o
  -5  -6   3         50.38         48.44         3.12 o
  -4  -6   3          0.00          0.54         0.36 o
  -3  -6   3          1.44          1.57         0.28 o
  -2  -6   3        337.43        363.03        29.02 o
  -1  -6   3          5.03          5.01         0.25 o
   0  -6   3         49.19         46.18         0.62 o
   1  -6   3         53.01         52.08         0.33 o
   2  -6   3         52.22         47.10         1.30 o
   3  -6   3          0.01          1.42         0.28 o
   4  -6   3          0.19          1.18         0.32 o
   5  -6   3         38.41         39.50         1.83 o
  -5  -5   3        113.09        106.68         5.41 o
  -4  -5   3        111.55        106.96         8.80 o
  -3  -5   3          0.90          2.60         0.35 o
  -2  -5   3        230.58        235.21        17.10 o
  -1  -5   3         64.72         60.23         0.34 o
   0  -5   3         12.06          7.93         0.27 o
   1  -5   3        126.37        124.08         1.49 o
   2  -5   3         57.81         55.82         0.57 o
   3  -5   3        240.96        245.19         2.67 o
   4  -5   3         16.72         14.02         0.25 o
   5  -5   3          0.21          0.60         0.34 o
   6  -5   3         79.71         81.59         1.83 o
  -5  -4   3         54.69         49.15         2.98 o
  -4  -4   3        108.08        100.02         7.53 o
  -3  -4   3         92.89         90.31         5.33 o
  -2  -4   3        166.08        155.65        12.28 o
  -1  -4   3        449.23        423.37         1.90 o
   0  -4   3        231.83        217.75         1.30 o
   1  -4   3        108.70        127.54         1.09 o
   2  -4   3         80.16         81.72         2.41 o
   3  -4   3         66.69         71.19         1.52 o
   4  -4   3        113.07        107.66         2.59 o
   5  -4   3        161.42        159.88         4.07 o
   6  -4   3         29.64         30.25         0.92 o
  -6  -3   3          7.74          7.71         0.95 o
  -5  -3   3         68.84         68.01         3.61 o
  -4  -3   3         12.82         14.12         3.59 o
  -3  -3   3        131.47        143.13         7.70 o
  -2  -3   3        828.73        828.26         1.63 o
   0  -3   3        160.41        157.68         1.31 o
   1  -3   3        294.82        300.61         0.81 o
   2  -3   3        157.90        158.62         1.66 o
   3  -3   3         28.81         24.61         0.32 o
   4  -3   3          0.00          0.33         0.30 o
   5  -3   3         28.02         27.87         0.92 o
   6  -3   3          6.66          6.23         0.60 o
  -6  -2   3          5.19          3.82         0.32 o
  -5  -2   3         75.74         74.34         5.48 o
  -4  -2   3          4.25          3.91         0.33 o
  -3  -2   3         34.06         44.25         2.31 o
  -2  -2   3        232.24        269.37        14.62 o
  -1  -2   3          2.86          3.05         0.25 o
   0  -2   3        450.52        391.99         1.72 o
   1  -2   3        191.62        174.25         0.58 o
   2  -2   3         12.49         11.58         0.26 o
   3  -2   3        307.49        325.65         4.98 o
   4  -2   3         24.68         24.33         0.43 o
   5  -2   3          7.68          7.53         0.68 o
   6  -2   3          0.01          0.56         0.35 o
  -6  -1   3          6.38          6.07         0.60 o
  -5  -1   3          4.77          6.49         0.55 o
  -4  -1   3         68.29         66.65         5.14 o
  -3  -1   3         49.02         58.64         4.11 o
  -2  -1   3          6.48          8.01         0.42 o
  -1  -1   3          1.04          1.53         0.20 o
   0  -1   3        182.30        179.41         1.40 o
   1  -1   3          0.19          0.28         0.21 o
   2  -1   3          9.08         14.25         0.35 o
   3  -1   3        233.01        235.03         2.17 o
   4  -1   3         45.24         49.54         1.46 o
   5  -1   3          0.05          0.36         0.31 o
   6  -1   3         14.89         14.02         0.62 o
  -6   0   3         41.55         44.97         0.55 o
  -5   0   3          8.81          8.57         0.45 o
  -4   0   3         63.65         70.01         4.67 o
  -3   0   3        198.32        213.24        11.72 o
  -2   0   3         62.63         59.74         2.49 o
  -1   0   3        463.71        450.26        20.92 o
   0   0   3        334.89        336.82        11.13 o
   1   0   3        346.38        342.89         0.77 o
   2   0   3          6.00          5.51         0.25 o
   3   0   3        191.01        194.77         0.53 o
   4   0   3         13.91         15.27         0.93 o
   5   0   3         47.96         45.61         3.54 o
   6   0   3         19.85         22.96         1.68 o
  -6   1   3          0.06          0.52         0.31 o
  -5   1   3        297.81        301.47         0.83 o
  -4   1   3        289.98        308.67         0.86 o
  -3   1   3         39.71         38.72         0.43 o
  -2   1   3         96.04        102.25         0.61 o
  -1   1   3        246.53        262.32        10.44 o
   1   1   3          8.82         11.40         0.41 o
   2   1   3        121.75        123.85        11.77 o
   3   1   3          0.89          2.09         0.33 o
   4   1   3          0.33          0.07         0.29 o
   5   1   3         10.74         13.05         1.08 o
   6   1   3         90.64         91.57         6.48 o
  -6   2   3         21.87         19.59         0.50 o
  -5   2   3          4.71          3.99         0.29 o
  -4   2   3         64.64         66.07         0.53 o
  -3   2   3        211.98        224.12         0.77 o
  -2   2   3         30.55         30.05         0.88 o
  -1   2   3         85.53         75.86         0.71 o
   0   2   3         69.37         71.69         0.55 o
   1   2   3        742.16        775.34         1.45 o
   2   2   3         11.19         12.70         0.33 o
   3   2   3         46.69         47.33         0.49 o
   4   2   3          0.40          0.66         0.41 o
   5   2   3         21.46         21.72        11.40 o
  -6   3   3          3.26          3.74         0.43 o
  -5   3   3         26.54         26.99         0.49 o
  -4   3   3         78.52         77.66         0.51 o
  -3   3   3         29.14         23.79         0.43 o
  -2   3   3        238.36        230.92         5.59 o
  -1   3   3        187.20        187.21         0.90 o
   1   3   3          3.79          6.60         0.38 o
   2   3   3         65.58         64.29         3.38 o
   3   3   3         12.42         14.08         0.31 o
   4   3   3          2.55          3.02         0.38 o
   5   3   3         18.53         17.37         0.34 o
  -6   4   3         13.21         13.25         0.51 o
  -5   4   3        189.47        188.02         0.74 o
  -4   4   3          0.40          1.15         0.35 o
  -3   4   3         31.57         26.82         0.75 o
  -2   4   3          5.55          3.64         0.45 o
  -1   4   3        267.64        271.40         0.96 o
   0   4   3          0.03          0.25         0.31 o
   1   4   3        229.40        233.56         0.76 o
   2   4   3          0.19          0.48         0.23 o
   3   4   3          0.17          0.05         0.23 o
   4   4   3          3.50          3.85         0.35 o
   5   4   3         27.24         21.80         0.36 o
  -5   5   3          0.39         -0.05         0.45 o
  -3   5   3         56.55         55.38         0.76 o
  -2   5   3         70.85         67.77         0.63 o
  -1   5   3         56.32         55.90         0.55 o
   0   5   3         82.55         80.34         0.55 o
   1   5   3        134.64        136.40         0.61 o
   2   5   3          5.86          6.58         0.56 o
   3   5   3         42.78         41.58         1.67 o
   4   5   3         68.13         61.94         1.24 o
  -5   6   3          5.50          5.76         0.43 o
  -4   6   3         26.50         23.50         0.89 o
  -3   6   3        270.83        261.77         1.12 o
  -2   6   3         76.80         74.91         0.66 o
  -1   6   3          0.21          0.45         0.43 o
   0   6   3         25.79         26.64         0.47 o
   1   6   3          8.54          8.66         0.38 o
   2   6   3          4.96          6.29         0.66 o
   3   6   3          6.37          6.46         0.26 o
   4   6   3         15.47         18.38         0.70 o
  -4   7   3         63.44         57.97         0.89 o
  -3   7   3         10.62          9.43         0.55 o
  -2   7   3         71.92         69.61         0.63 o
  -1   7   3        149.70        153.86         0.73 o
   0   7   3          9.31          8.99         0.45 o
   1   7   3          1.86          1.42         0.42 o
   2   7   3          4.62          4.98         0.60 o
   3   7   3          0.09          0.45         0.29 o
  -3   8   3         23.43         23.09         0.62 o
  -2   8   3         11.79         11.71         0.53 o
  -1   8   3          6.39          6.84         0.47 o
   0   8   3         10.39         10.91         0.43 o
   1   8   3          0.21          0.29         0.41 o
   2   8   3          1.78          1.65         0.36 o
  -2   9   3          8.04          7.94         0.53 o
  -1   9   3        108.46        109.65         0.74 o
   0   9   3          7.46          7.74         0.45 o
   0 -11   4          7.30          5.41         0.40 o
   1 -11   4          1.42          1.87         0.33 o
  -2 -10   4         10.05         10.48         0.55 o
  -1 -10   4          1.48          1.29         0.31 o
   0 -10   4         16.19         18.64         0.41 o
   1 -10   4          1.23          1.07         0.30 o
   2 -10   4          0.00          0.35         0.30 o
   3 -10   4         11.26         13.57         0.43 o
  -3  -9   4          7.43          5.85         0.77 o
  -2  -9   4         23.91         26.88         1.72 o
  -1  -9   4          0.12          0.55         0.31 o
   0  -9   4         57.57         54.65         0.55 o
   1  -9   4          5.31          5.20         0.27 o
   2  -9   4          6.56          8.59         0.50 o
   3  -9   4         53.47         52.49         0.40 o
   4  -9   4         61.31         66.22         1.17 o
  -3  -8   4          0.08          0.39         0.25 o
  -2  -8   4        215.39        218.68        15.94 o
  -1  -8   4         68.33         64.06         0.37 o
   0  -8   4         36.65         30.99         0.43 o
   1  -8   4         31.85         30.71         0.47 o
   2  -8   4        250.30        247.12         2.68 o
   3  -8   4          1.13          2.12         0.59 o
   4  -8   4          0.00          0.20         0.35 o
   5  -8   4         31.90         30.45         1.20 o
  -4  -7   4          4.14          4.64         0.41 o
  -3  -7   4        181.96        187.39        14.24 o
  -2  -7   4        299.45        306.13        19.99 o
  -1  -7   4          5.65          5.49         0.26 o
   0  -7   4         58.63         58.05         0.33 o
   1  -7   4         58.83         58.60         1.14 o
   2  -7   4         53.65         52.89         0.82 o
   3  -7   4         21.01         22.52         0.60 o
   4  -7   4         30.67         28.37         1.14 o
   5  -7   4          7.44          7.76         0.39 o
  -5  -6   4          0.50          0.35         0.36 o
  -4  -6   4          3.43          3.25         0.56 o
  -3  -6   4        215.62        210.96        13.40 o
  -2  -6   4          8.09          7.83         0.44 o
  -1  -6   4        234.53        227.46         0.53 o
   0  -6   4         11.58         13.47         0.27 o
   1  -6   4        131.84        128.93         0.94 o
   2  -6   4          0.93          1.44         0.26 o
   3  -6   4         15.87         14.78         0.31 o
   4  -6   4        555.38        561.45        15.36 o
   5  -6   4          2.09          3.06         0.34 o
  -5  -5   4          0.08          0.62         0.35 o
  -4  -5   4          1.25          1.87         0.30 o
  -3  -5   4        129.42        128.50         7.81 o
  -2  -5   4        175.08        178.23        14.48 o
  -1  -5   4        221.78        193.15         1.40 o
   0  -5   4        565.36        603.04         1.46 o
   1  -5   4        451.39        465.24         1.52 o
   2  -5   4         41.63         44.26         0.32 o
   3  -5   4        153.61        145.74         2.17 o
   4  -5   4          0.08          0.71         0.29 o
   5  -5   4         44.32         41.83         1.52 o
   6  -5   4          5.71          7.61         0.58 o
  -5  -4   4          2.26          1.58         0.77 o
  -4  -4   4         10.78         10.07         0.31 o
  -3  -4   4        105.57        100.52         5.65 o
  -2  -4   4         10.41          8.14         0.51 o
  -1  -4   4        497.08        503.20         2.09 o
   0  -4   4        371.66        385.09         1.88 o
   1  -4   4         16.41         18.42         0.60 o
   2  -4   4        280.02        294.70         4.01 o
   3  -4   4         52.52         49.31         0.72 o
   4  -4   4          4.79          5.27         0.31 o
   5  -4   4         16.45         17.27         0.62 o
   6  -4   4          0.07          0.44         0.30 o
  -6  -3   4         11.30         11.46         0.41 o
  -5  -3   4         37.68         38.20         1.16 o
  -4  -3   4        189.29        206.24        12.20 o
  -3  -3   4          2.40          2.59         0.40 o
  -2  -3   4         11.16         13.13         1.05 o
  -1  -3   4        694.05        711.29         5.84 o
   0  -3   4         42.00         45.68         0.35 o
   1  -3   4         17.20         15.51         0.30 o
   2  -3   4          5.19          4.76         0.28 o
   3  -3   4         37.92         33.53         0.39 o
   4  -3   4         27.43         25.80         0.80 o
   5  -3   4         11.17         11.46         0.55 o
   6  -3   4          0.22          0.97         0.36 o
  -6  -2   4          5.76          7.23         0.39 o
  -5  -2   4         36.04         32.49         2.20 o
  -4  -2   4         59.20         62.86         4.20 o
  -3  -2   4        110.94        127.34         8.08 o
  -2  -2   4         12.21         12.65         1.09 o
  -1  -2   4        270.56        287.80        22.83 o
   0  -2   4         46.00         44.76         0.72 o
   1  -2   4        131.27        122.68         1.77 o
   2  -2   4         59.69         60.35         1.18 o
   3  -2   4          3.09          3.65         0.24 o
   4  -2   4         20.84         23.24         0.32 o
   5  -2   4         24.47         22.63         0.84 o
   6  -2   4         19.78         18.80         0.96 o
  -6  -1   4          8.17          7.59         0.45 o
  -5  -1   4          3.73          3.20         0.32 o
  -4  -1   4         31.00         29.19         2.28 o
  -3  -1   4        120.84        128.15         5.96 o
  -2  -1   4        365.07        399.44        18.70 o
  -1  -1   4         22.39         17.63         1.08 o
   0  -1   4        375.51        364.74         5.27 o
   1  -1   4         13.34         12.26         0.27 o
   2  -1   4         49.89         51.55         0.34 o
   3  -1   4         54.48         55.66         0.34 o
   4  -1   4         10.92          9.16         0.30 o
   5  -1   4         90.23         86.78         4.38 o
   6  -1   4          9.24         10.99         0.79 o
  -6   0   4          0.00          0.05         0.42 o
  -5   0   4         37.07         39.06         0.47 o
  -4   0   4         95.02         96.32         0.55 o
  -3   0   4        134.74        142.50         0.66 o
  -2   0   4        125.34        134.50         5.40 o
  -1   0   4        466.01        528.13        30.56 o
   0   0   4        850.54        888.76         6.46 o
   1   0   4        383.23        404.08         3.52 o
   2   0   4        955.74        989.28         6.45 o
   3   0   4          1.17          1.40         0.24 o
   4   0   4        130.44        125.60         0.63 o
   5   0   4          0.30          0.29         0.34 o
   6   0   4          3.77          4.50         0.47 o
  -6   1   4         68.38         64.22         9.99 o
  -5   1   4         75.64         76.91         0.54 o
  -4   1   4        247.41        261.29         0.79 o
  -3   1   4        114.95        125.32         0.63 o
  -2   1   4          0.15          0.39         0.29 o
  -1   1   4        181.68        191.32        11.78 o
   0   1   4         32.85         37.45         2.01 o
   2   1   4       1262.39       1348.91         1.76 o
   3   1   4        127.71        135.34        13.75 o
   4   1   4         45.88         42.48         0.47 o
   5   1   4          2.62          3.45         0.41 o
  -6   2   4          2.24          2.32         0.43 o
  -5   2   4         14.11         15.09         1.90 o
  -4   2   4         18.31         21.04         0.45 o
  -3   2   4         18.58         21.13         0.38 o
  -2   2   4         23.38         19.94         0.54 o
  -1   2   4        687.16        740.52        19.71 o
   0   2   4        208.87        217.68         0.84 o
   1   2   4        341.28        338.23         0.93 o
   2   2   4        995.57       1014.38         1.49 o
   3   2   4          1.74          1.08         0.35 o
   4   2   4          0.01          0.31         0.41 o
   5   2   4          0.42          1.39         0.46 o
  -6   3   4         24.57         28.18         0.50 o
  -5   3   4          1.82          1.85         0.39 o
  -4   3   4         51.07         43.64         4.23 o
  -3   3   4          9.80          9.25         0.39 o
  -2   3   4         77.81         80.42         1.43 o
  -1   3   4          4.74          4.52         0.23 o
   0   3   4        167.13        173.37         0.74 o
   1   3   4        406.00        412.20        47.10 o
   2   3   4          0.09          0.45         0.34 o
   3   3   4         24.04         24.76         0.45 o
   4   3   4         11.40          9.36         0.41 o
   5   3   4         39.15         39.16         0.38 o
  -5   4   4         24.19         23.39         0.49 o
  -4   4   4         73.24         74.73         0.53 o
  -3   4   4          0.47          0.62         0.47 o
  -2   4   4        228.87        213.43         4.96 o
  -1   4   4        102.95        102.26         2.10 o
   0   4   4         95.17         93.66         0.71 o
   1   4   4          1.99          2.11         0.25 o
   2   4   4          8.62         10.73         0.64 o
   3   4   4         76.52         75.41         0.67 o
   4   4   4          4.27          5.40         0.30 o
  -5   5   4          0.62          1.00         0.47 o
  -4   5   4          1.88          2.38         0.43 o
  -3   5   4        312.20        300.44        11.69 o
  -2   5   4        312.53        307.30         8.05 o
  -1   5   4          3.20          3.29         0.30 o
   0   5   4         10.87         13.74         0.29 o
   1   5   4          0.90          1.23         0.28 o
   2   5   4         33.88         32.48         1.43 o
   3   5   4         10.83         11.86         0.29 o
   4   5   4          2.41          3.01         0.30 o
  -4   6   4          6.61          7.93         0.70 o
  -3   6   4         16.19         14.57         0.45 o
  -2   6   4          5.91          6.18         0.47 o
  -1   6   4         50.49         47.64         0.57 o
   0   6   4         19.43         18.78         0.42 o
   1   6   4         28.78         29.73         0.32 o
   2   6   4          9.38          8.88         0.62 o
   3   6   4         11.46          9.71         0.46 o
  -4   7   4         15.61         17.98         0.61 o
  -3   7   4          9.75          8.14         0.43 o
  -2   7   4          1.48          1.26         0.49 o
  -1   7   4         63.29         63.28         0.58 o
   0   7   4          0.44          1.00         0.45 o
   1   7   4         18.91         19.83         0.34 o
   2   7   4         33.90         32.52         1.93 o
  -3   8   4          7.16          7.40         0.44 o
  -2   8   4         66.90         62.97         0.67 o
  -1   8   4          9.88          9.58         0.50 o
   0   8   4         82.10         81.86         0.62 o
   1   8   4          5.10          6.14         0.35 o
   0 -11   5          2.68          2.40         0.35 o
   1 -11   5          0.96          1.49         0.32 o
  -2 -10   5         12.39         11.41         0.68 o
  -1 -10   5          0.09          0.93         0.31 o
   0 -10   5          2.53          2.84         0.31 o
   1 -10   5         30.35         28.52         0.35 o
   2 -10   5          2.40          3.23         0.30 o
   3 -10   5        105.57        120.26         1.88 o
  -3  -9   5          0.14          0.13         0.26 o
  -2  -9   5          6.66          8.12         0.57 o
  -1  -9   5          7.44          6.58         0.30 o
   0  -9   5         28.04         25.22         0.97 o
   1  -9   5         83.81         77.53         0.72 o
   2  -9   5         69.13         67.82         1.27 o
   3  -9   5          0.05          0.22         0.32 o
   4  -9   5          0.07          0.70         0.34 o
  -3  -8   5          9.61          9.17         0.63 o
  -2  -8   5         39.63         42.34         3.46 o
  -1  -8   5        103.33         98.16         1.15 o
   0  -8   5         40.63         35.61         0.34 o
   1  -8   5         95.89         89.74         0.38 o
   2  -8   5        161.89        157.39         1.52 o
   3  -8   5         71.66         73.57         1.82 o
   4  -8   5         22.68         25.56         0.44 o
  -4  -7   5          0.44          0.46         0.31 o
  -3  -7   5          2.59          1.88         0.25 o
  -2  -7   5        301.23        304.46        27.06 o
  -1  -7   5          0.12          0.64         0.25 o
   0  -7   5          9.19          9.03         0.26 o
   1  -7   5        167.80        167.14         3.57 o
   2  -7   5          1.26          2.03         0.25 o
   3  -7   5        242.53        253.06         4.71 o
   4  -7   5          5.60          6.06         0.32 o
   5  -7   5         63.56         59.00         1.84 o
  -4  -6   5          9.62         10.92         0.31 o
  -3  -6   5         16.06         16.91         1.47 o
  -2  -6   5        104.24        111.61         8.84 o
  -1  -6   5          4.62          4.02         0.28 o
   0  -6   5          0.64          1.05         0.24 o
   1  -6   5        169.96        167.40         2.61 o
   2  -6   5          7.45          6.76         0.26 o
   3  -6   5          0.32          0.69         0.26 o
   4  -6   5        133.34        138.21         4.26 o
   5  -6   5         22.07         22.79         0.59 o
  -5  -5   5         45.86         39.05         2.63 o
  -4  -5   5         22.80         20.12         2.13 o
  -3  -5   5         79.94         76.98         4.83 o
  -2  -5   5         47.94         47.31         3.19 o
  -1  -5   5         85.85         81.78         0.80 o
   0  -5   5        187.92        180.28         1.89 o
   1  -5   5        276.52        270.53         6.08 o
   2  -5   5         64.46         66.50         1.79 o
   3  -5   5         14.47         15.79         1.55 o
   4  -5   5          8.56          9.85         0.32 o
   5  -5   5          4.02          5.70         0.38 o
  -5  -4   5         28.92         26.15         0.50 o
  -4  -4   5        308.94        282.15       146.03 o
  -3  -4   5         68.19         60.53         3.20 o
  -2  -4   5          0.77          0.67         0.21 o
  -1  -4   5        124.95        147.55        12.03 o
   0  -4   5        131.87        125.50         3.34 o
   1  -4   5         71.13         72.45         0.57 o
   2  -4   5          3.90          5.00         0.25 o
   3  -4   5          0.96          0.97         0.26 o
   4  -4   5        155.09        160.10         4.83 o
   5  -4   5          0.60          0.93         0.35 o
   6  -4   5         34.86         35.24         1.05 o
  -5  -3   5          9.84          8.69         0.70 o
  -4  -3   5        202.07        200.31        11.31 o
  -3  -3   5          2.45          3.89         0.24 o
  -2  -3   5        110.62        121.99         8.12 o
  -1  -3   5          6.53         11.19         0.67 o
   0  -3   5         41.20         42.87         1.01 o
   1  -3   5         89.18         96.81         2.24 o
   2  -3   5         20.81         25.15         0.29 o
   3  -3   5          1.56          1.88         0.23 o
   4  -3   5          0.05          0.39         0.29 o
   5  -3   5         12.63         11.64         0.27 o
   6  -3   5         25.18         23.61         1.05 o
  -6  -2   5          0.01          0.14         0.36 o
  -5  -2   5         17.22         17.73         1.81 o
  -4  -2   5          3.07          3.49         0.35 o
  -3  -2   5         25.89         26.73         1.63 o
  -2  -2   5        240.45        286.56        16.52 o
  -1  -2   5        575.49        558.88        10.01 o
   0  -2   5        122.37        114.44         3.28 o
   1  -2   5        272.52        249.93         8.21 o
   2  -2   5        142.53        147.64         2.27 o
   3  -2   5         31.89         33.15         0.49 o
   4  -2   5        159.57        156.64         3.13 o
   5  -2   5         17.36         16.66         0.30 o
   6  -2   5          0.00          0.40         0.37 o
  -6  -1   5         48.73         54.54         0.59 o
  -5  -1   5         18.35         18.66         0.43 o
  -4  -1   5        178.73        199.72        17.97 o
  -3  -1   5          3.69          6.09         0.36 o
  -2  -1   5        186.68        211.33        15.22 o
  -1  -1   5         11.16         12.37         0.92 o
   0  -1   5          6.51          4.44         0.22 o
   1  -1   5          5.30          5.04         0.25 o
   2  -1   5        247.48        242.27         3.94 o
   3  -1   5         13.52         13.50         0.70 o
   4  -1   5         46.95         47.28         0.51 o
   5  -1   5         44.53         40.83        21.12 o
  -6   0   5          3.88          3.29         0.50 o
  -5   0   5          2.61          3.15         0.45 o
  -4   0   5          4.53          6.05         0.38 o
  -3   0   5         22.74         23.43         1.58 o
  -2   0   5         54.54         64.31         3.23 o
  -1   0   5          5.25          5.21         0.81 o
   0   0   5          0.70          0.89         0.22 o
   1   0   5        106.24        101.44         0.41 o
   2   0   5        257.34        271.20         9.04 o
   3   0   5         15.24         14.78         0.40 o
   4   0   5          0.00          0.54         0.32 o
   5   0   5         31.08         25.25         0.51 o
  -6   1   5          0.00          0.05         0.45 o
  -5   1   5         73.40         75.21         0.54 o
  -4   1   5         66.78         69.54         0.51 o
  -3   1   5        250.32        279.54         0.83 o
  -2   1   5         77.67         74.90         6.07 o
  -1   1   5        170.92        152.16        45.99 o
   0   1   5        330.95        346.73        20.00 o
   1   1   5         86.01         85.95         0.75 o
   2   1   5          2.16          3.48         0.35 o
   3   1   5         58.92         57.61         0.49 o
   4   1   5          0.30          0.98         0.34 o
   5   1   5          7.34          8.94         0.47 o
  -5   2   5          2.58          2.68         0.43 o
  -4   2   5        168.71        170.67         0.70 o
  -3   2   5        300.14        315.24         0.90 o
  -2   2   5         16.89         18.66         0.81 o
  -1   2   5         18.69         16.21         0.33 o
   0   2   5          9.66         11.07         1.00 o
   1   2   5        170.85        163.93         0.66 o
   2   2   5        195.43        192.84         0.70 o
   3   2   5         67.11         66.26         0.51 o
   4   2   5          0.02          0.45         0.38 o
   5   2   5          7.28          8.81         0.50 o
  -5   3   5          5.71          4.22         0.43 o
  -4   3   5         93.26         90.96         9.27 o
  -3   3   5         34.33         34.35         1.22 o
  -2   3   5        334.24        329.76         8.34 o
  -1   3   5          0.27          0.62         0.30 o
   0   3   5         14.94         17.03         0.95 o
   1   3   5         52.19         52.87         0.50 o
   2   3   5         34.34         33.25         0.47 o
   3   3   5        109.23        100.65         0.57 o
   4   3   5         56.68         56.23         0.55 o
  -5   4   5          1.26          2.26         0.47 o
  -4   4   5         14.53         14.74         0.46 o
  -3   4   5        193.54        184.99         6.08 o
  -2   4   5         69.51         68.87         1.72 o
  -1   4   5        101.71        103.15         1.34 o
   0   4   5         92.73         91.69         2.30 o
   1   4   5         51.84         52.85         5.96 o
   2   4   5          2.61          2.44         0.42 o
   3   4   5         75.16         75.19         0.54 o
   4   4   5          3.24          4.05         0.31 o
  -5   5   5         19.69         20.97         0.49 o
  -4   5   5         42.12         39.92         0.54 o
  -3   5   5         15.16         13.21         0.35 o
  -2   5   5         16.69         16.10         0.56 o
  -1   5   5          9.27          9.91         0.95 o
   0   5   5          9.55         10.95         0.31 o
   1   5   5         36.65         38.73         2.46 o
   2   5   5          1.79          2.02         0.35 o
   3   5   5          4.07          4.70         0.30 o
  -4   6   5         39.26         38.58         0.50 o
  -3   6   5         41.85         38.75         1.53 o
  -2   6   5          1.16          1.62         0.36 o
  -1   6   5         50.74         50.18         0.57 o
   0   6   5         64.44         64.19         1.36 o
   1   6   5          0.04          0.57         0.27 o
   2   6   5          9.40          9.22         0.32 o
   3   6   5         28.94         29.75         0.59 o
  -3   7   5         26.06         25.96         1.16 o
  -2   7   5        168.38        164.63         3.74 o
  -1   7   5         37.40         37.21         0.40 o
   0   7   5         39.96         41.65         0.37 o
   1   7   5          0.08          0.33         0.29 o
  -1   8   5         13.61         16.38         0.39 o
  -1 -10   6          6.20          6.47         0.34 o
   0 -10   6          0.50          2.05         0.36 o
   1 -10   6          0.17          0.06         0.29 o
   2 -10   6          2.73          3.14         0.35 o
   3 -10   6          7.55          8.40         0.34 o
  -3  -9   6          6.04          4.80         0.27 o
  -2  -9   6          1.27          1.63         0.26 o
  -1  -9   6          0.88          0.75         0.30 o
   0  -9   6          0.57          0.42         0.30 o
   1  -9   6          1.69          2.53         0.27 o
   2  -9   6         66.28         70.19         0.40 o
   3  -9   6         42.93         43.66         0.68 o
   4  -9   6         34.46         40.44         0.77 o
  -3  -8   6         38.53         41.25         3.19 o
  -2  -8   6         32.37         27.05         2.05 o
  -1  -8   6          0.84          1.08         0.46 o
   0  -8   6         67.93         64.46         0.40 o
   1  -8   6         49.46         44.87         0.78 o
   2  -8   6          1.21          1.92         0.28 o
   3  -8   6          1.04          1.71         0.32 o
   4  -8   6         33.31         33.04         2.61 o
  -4  -7   6          0.61          0.90         0.27 o
  -3  -7   6         36.72         34.47         2.61 o
  -2  -7   6         55.04         50.79         3.95 o
  -1  -7   6        171.95        172.24         2.81 o
   0  -7   6         14.78         14.99         0.69 o
   1  -7   6        306.18        293.21         6.05 o
   2  -7   6         54.38         55.47         0.39 o
   3  -7   6         92.19         92.90         2.70 o
   4  -7   6          2.26          2.96         0.32 o
   5  -7   6         50.27         55.85         2.90 o
  -4  -6   6          5.09          4.86         0.31 o
  -3  -6   6          9.73          9.25         0.76 o
  -2  -6   6        408.73        419.66        34.31 o
  -1  -6   6        264.15        245.69         4.72 o
   0  -6   6         33.42         31.88         0.50 o
   1  -6   6         24.82         23.42         0.51 o
   2  -6   6          8.52          7.53         0.32 o
   3  -6   6         38.64         39.78         0.82 o
   4  -6   6        119.24        124.28         5.41 o
   5  -6   6         35.49         32.07         1.83 o
  -5  -5   6          0.85          0.08         0.33 o
  -4  -5   6          4.15          2.58         0.28 o
  -3  -5   6          1.79          1.61         0.25 o
  -2  -5   6          4.06          4.93         0.51 o
  -1  -5   6         31.01         28.62         2.17 o
   0  -5   6          0.34          0.56         0.26 o
   1  -5   6        119.73        122.39         1.69 o
   2  -5   6        101.35        108.47         1.54 o
   3  -5   6          2.32          4.60         1.63 o
   4  -5   6         70.15         74.23         0.94 o
   5  -5   6        107.12         99.82         3.82 o
  -5  -4   6          0.10         -0.25         0.42 o
  -4  -4   6         19.20         19.71         1.25 o
  -3  -4   6         19.06         17.53         1.34 o
  -2  -4   6        101.23        103.86         7.01 o
  -1  -4   6          0.04          0.32         0.21 o
   0  -4   6        201.83        217.05         4.51 o
   1  -4   6         24.41         28.42         0.43 o
   2  -4   6        414.94        428.16         8.14 o
   3  -4   6         33.76         32.65         0.39 o
   4  -4   6         35.54         32.95         1.32 o
   5  -4   6          0.44          0.60         0.30 o
  -5  -3   6         18.39         17.64         0.83 o
  -4  -3   6          6.03          5.50         0.23 o
  -3  -3   6         52.85         54.75         3.64 o
  -2  -3   6         22.79         21.71         1.13 o
  -1  -3   6         16.75         12.45         0.82 o
   0  -3   6        248.37        259.61         7.28 o
   1  -3   6        418.26        425.56        11.99 o
   2  -3   6         15.44         17.72         0.77 o
   3  -3   6         26.28         30.54         0.73 o
   4  -3   6         81.15         78.44         1.51 o
   5  -3   6         16.19         13.62         0.36 o
  -5  -2   6         20.34         27.35         3.20 o
  -4  -2   6          0.97          1.55         0.25 o
  -3  -2   6         74.35         84.43         4.56 o
  -2  -2   6        211.97        225.33        13.37 o
  -1  -2   6        460.79        479.87        29.82 o
   0  -2   6         11.85         11.53         0.65 o
   1  -2   6        104.35        102.05         1.21 o
   2  -2   6          5.06          5.81         0.25 o
   3  -2   6          2.08          3.43         0.25 o
   4  -2   6          2.61          3.00         0.25 o
   5  -2   6         27.10         21.14         3.48 o
  -5  -1   6          0.34          1.67         0.46 o
  -4  -1   6        100.15        105.37         9.29 o
  -3  -1   6         14.17         15.86         0.66 o
  -2  -1   6         60.42         68.82         4.79 o
  -1  -1   6        100.63        107.09         3.99 o
   0  -1   6         72.86         78.57         4.01 o
   1  -1   6         11.50         11.38         0.31 o
   2  -1   6         42.69         41.47         0.74 o
   3  -1   6          1.21          1.57         0.24 o
   4  -1   6         42.25         39.57         1.10 o
   5  -1   6          0.57          0.39         0.46 o
  -5   0   6         53.25         54.94         0.51 o
  -4   0   6         76.11         82.86         0.54 o
  -3   0   6         18.79         17.68         1.26 o
  -2   0   6          2.19          2.52         0.26 o
  -1   0   6        361.66        395.68        18.79 o
   0   0   6          3.00          3.46         0.23 o
   1   0   6          6.72          7.68         0.25 o
   2   0   6         29.84         33.87         0.31 o
   3   0   6          7.11          7.93         0.36 o
   4   0   6          0.03          0.10         0.32 o
   5   0   6          0.86          0.97         0.38 o
  -5   1   6          0.40          0.62         0.45 o
  -4   1   6        135.79        144.46         0.65 o
  -3   1   6         78.94         80.45         7.76 o
  -2   1   6          2.28          3.15         0.32 o
  -1   1   6         11.07         12.56         0.83 o
   0   1   6          0.36          2.33         0.76 o
   1   1   6         46.14         47.74         0.68 o
   2   1   6         38.76         40.46         0.46 o
   3   1   6        747.06        744.67         1.24 o
   4   1   6          5.01          5.12         0.39 o
   5   1   6         28.04         26.19         0.54 o
  -5   2   6          8.55          7.98         0.43 o
  -4   2   6          0.19          0.43         0.39 o
  -3   2   6        193.71        188.38        12.34 o
  -2   2   6        117.92        121.36         8.05 o
  -1   2   6          0.08          0.78         0.31 o
   0   2   6        151.78        159.70        17.50 o
   1   2   6          4.96          7.88         0.39 o
   2   2   6       1344.74       1370.85         1.67 o
   3   2   6         90.58         86.62         0.58 o
   4   2   6         26.86         25.40         0.46 o
  -5   3   6          0.89          1.04         0.33 o
  -4   3   6         35.62         37.20         0.53 o
  -3   3   6         47.55         48.38         2.33 o
  -2   3   6          5.04          5.05         0.28 o
  -1   3   6        117.85        121.71         5.89 o
   0   3   6         10.32         11.64         0.90 o
   1   3   6          0.82          1.59         0.39 o
   2   3   6        151.05        150.61         0.67 o
   3   3   6         49.26         51.18         0.50 o
   4   3   6          0.35          0.62         0.42 o
  -5   4   6          1.01          1.60         0.50 o
  -4   4   6         11.08         11.41         0.49 o
  -3   4   6         22.86         24.74         1.37 o
  -2   4   6         72.04         71.22         2.25 o
  -1   4   6          0.03          0.49         0.27 o
   0   4   6         29.53         27.91         0.76 o
   1   4   6         46.75         42.78         0.46 o
   2   4   6          4.00          4.31         0.42 o
   3   4   6         16.04         15.98         0.49 o
  -4   5   6          3.99          4.90         0.49 o
  -3   5   6         69.83         69.18         2.57 o
  -2   5   6          7.39          7.56         0.31 o
  -1   5   6          1.29          0.75         0.30 o
   0   5   6         21.89         19.96         0.57 o
   1   5   6         21.28         24.41         0.32 o
   2   5   6          8.64          7.89         0.31 o
   3   5   6         10.44         12.93         0.32 o
  -3   6   6          6.74          8.19         0.45 o
  -2   6   6         27.43         26.81         0.39 o
  -1   6   6         14.97         14.96         0.68 o
   0   6   6         65.44         65.63         0.50 o
   1   6   6         33.35         33.61         0.55 o
   2   6   6          0.69          0.98         0.32 o
  -2   7   6         21.84         23.38         0.93 o
  -1   7   6          5.62          4.05         0.37 o
   0   7   6          0.66          0.81         0.31 o
  -1 -10   7         11.30         16.98         0.34 o
   0 -10   7          8.86         10.17         0.41 o
   1 -10   7          6.40          7.19         0.31 o
   2 -10   7         16.51         20.35         0.36 o
  -2  -9   7         60.98         63.02         3.39 o
  -1  -9   7          2.20          2.21         0.33 o
   0  -9   7          1.32          2.14         0.43 o
   1  -9   7         22.76         19.51         0.58 o
   2  -9   7         66.50         66.52         0.78 o
   3  -9   7          2.75          3.07         0.33 o
  -3  -8   7         26.12         23.93         1.06 o
  -2  -8   7         11.33         12.04         0.86 o
  -1  -8   7         16.79         13.73         0.60 o
   0  -8   7          2.70          2.67         0.28 o
   1  -8   7         11.78          8.83         0.29 o
   2  -8   7        114.69        112.59         4.02 o
   3  -8   7         27.89         29.63         0.93 o
   4  -8   7          0.14          0.52         0.33 o
  -4  -7   7          2.40          3.02         0.29 o
  -3  -7   7          0.00          0.06         0.25 o
  -2  -7   7         17.26         18.72         1.34 o
  -1  -7   7        132.38        114.27         1.40 o
   0  -7   7         62.46         63.14         1.17 o
   1  -7   7         45.69         44.18         1.14 o
   2  -7   7        134.02        130.09         3.73 o
   3  -7   7         22.32         23.62         1.29 o
   4  -7   7          0.29          0.39         0.50 o
  -4  -6   7          5.38          4.67         0.28 o
  -3  -6   7          4.34          5.21         0.28 o
  -2  -6   7          1.61          1.60         0.24 o
  -1  -6   7         20.94         21.06         1.55 o
   0  -6   7          6.21          5.65         0.27 o
   1  -6   7         98.57         92.44         1.43 o
   2  -6   7         30.74         31.76         0.65 o
   3  -6   7         24.56         26.82         0.32 o
   4  -6   7         48.20         48.13         1.42 o
   5  -6   7         54.57         56.23         3.11 o
  -4  -5   7         12.08         10.42         0.68 o
  -3  -5   7          0.63          0.99         0.23 o
  -2  -5   7         77.84         78.51         6.18 o
  -1  -5   7        205.55        211.20        15.21 o
   0  -5   7         94.15         91.07         2.18 o
   1  -5   7          6.18          6.44         0.26 o
   2  -5   7          8.94          9.17         0.27 o
   3  -5   7         31.33         30.06         1.24 o
   4  -5   7          4.26          2.84         0.50 o
   5  -5   7          9.14          8.32         0.35 o
  -5  -4   7          0.02          0.21         0.35 o
  -4  -4   7         57.45         48.21         2.12 o
  -3  -4   7        377.25        331.87        21.10 o
  -2  -4   7         35.96         35.34         3.16 o
  -1  -4   7         28.80         28.23         2.46 o
   0  -4   7         98.36         96.05         1.81 o
   1  -4   7         10.83         10.96         0.27 o
   2  -4   7          5.16          5.42         0.27 o
   3  -4   7         11.14         10.40         0.28 o
   4  -4   7          0.71          0.61         0.30 o
   5  -4   7         37.90         34.62         1.11 o
  -5  -3   7         13.63         12.72         0.81 o
  -4  -3   7         28.57         23.49         1.29 o
  -3  -3   7        231.16        206.53        11.25 o
  -2  -3   7        148.16        149.25         8.57 o
  -1  -3   7        144.51        156.05        11.49 o
   0  -3   7          2.70          3.04         0.22 o
   1  -3   7         66.96         67.37         1.03 o
   2  -3   7         61.19         62.89         1.88 o
   3  -3   7         26.70         29.56         0.34 o
   4  -3   7         10.64         12.87         0.30 o
   5  -3   7         35.18         32.20         3.07 o
  -5  -2   7         30.25         31.16         2.75 o
  -4  -2   7        159.45        155.03         8.71 o
  -3  -2   7          5.51          5.34         0.23 o
  -2  -2   7         18.84         16.58         4.49 o
  -1  -2   7        384.98        397.69        21.53 o
   0  -2   7          4.46          4.41         0.32 o
   1  -2   7          0.54          0.86         0.23 o
   2  -2   7          0.09          0.39         0.26 o
   3  -2   7         34.15         32.53         0.32 o
   4  -2   7         17.42         15.38         0.34 o
   5  -2   7          0.78          1.67         0.32 o
  -5  -1   7          6.71          6.13         0.47 o
  -4  -1   7          0.36          0.72         0.39 o
  -3  -1   7        126.56        133.73         7.13 o
  -2  -1   7         95.76        101.78         7.10 o
  -1  -1   7          6.90          8.82         0.27 o
   0  -1   7        174.89        175.06         6.83 o
   1  -1   7         18.42         14.59         0.76 o
   2  -1   7         94.14         92.94         0.40 o
   3  -1   7          0.07          0.26         0.25 o
   4  -1   7         18.99         19.81         0.61 o
   5  -1   7         39.28         37.52         2.52 o
  -5   0   7          0.24          0.37         0.46 o
  -4   0   7          1.34          1.38         0.39 o
  -3   0   7        150.32        154.54        11.28 o
  -2   0   7          0.49          0.87         0.33 o
  -1   0   7        138.97        145.74         9.92 o
   0   0   7          8.39          6.37         0.27 o
   1   0   7        119.18        116.02         0.61 o
   2   0   7         76.71         74.86         0.76 o
   3   0   7         54.34         52.96         0.37 o
   4   0   7          6.97          8.17         0.37 o
   5   0   7         16.58         16.28         1.11 o
  -5   1   7         33.78         38.50         0.55 o
  -4   1   7         33.47         34.84         0.51 o
  -3   1   7        228.40        231.26        23.16 o
  -2   1   7          0.14          0.84         0.33 o
  -1   1   7          0.35          0.96         0.25 o
   0   1   7         34.13         35.17         0.37 o
   1   1   7          0.54          0.48         0.25 o
   2   1   7         19.29         20.12         0.46 o
   3   1   7         68.67         67.21         0.51 o
   4   1   7          9.45          9.22         0.47 o
  -5   2   7          0.33          1.36         0.49 o
  -4   2   7        200.31        207.09         0.77 o
  -3   2   7         33.36         34.67         2.20 o
  -2   2   7        161.65        174.31        13.45 o
  -1   2   7        127.94        134.86        11.77 o
   0   2   7          3.65          4.19         0.37 o
   1   2   7          0.50          0.72         0.35 o
   2   2   7         24.18         24.11         0.47 o
   3   2   7          5.51          5.54         0.42 o
   4   2   7          0.01          0.73         0.43 o
  -4   3   7         16.35         14.56         0.50 o
  -3   3   7         80.30         83.47         5.17 o
  -2   3   7         61.72         61.16         3.06 o
  -1   3   7         31.43         36.59         2.69 o
   0   3   7          8.74          6.97         0.42 o
   1   3   7          9.33          9.81         0.43 o
   2   3   7         16.24         15.55         0.42 o
   3   3   7         64.68         59.57         0.53 o
  -4   4   7          0.04          0.70         0.49 o
  -3   4   7         55.89         55.22         3.18 o
  -2   4   7          3.21          3.63         0.30 o
  -1   4   7          2.21          2.04         0.33 o
   0   4   7        118.64        128.58        12.90 o
   1   4   7          1.49          2.80         0.45 o
   2   4   7          0.51          0.94         0.45 o
   3   4   7          6.01          8.57         0.50 o
  -3   5   7          3.39          2.96         0.36 o
  -2   5   7         65.98         68.97         2.81 o
  -1   5   7          0.73          0.72         0.29 o
   0   5   7          5.13          6.06         0.32 o
   1   5   7         97.29         94.53         0.43 o
   2   5   7         12.18         14.33         0.34 o
  -2   6   7         42.02         47.85         1.47 o
  -1   6   7          1.47          1.14         0.30 o
   0   6   7          2.39          2.09         0.31 o
   1   6   7          4.77          5.57         0.36 o
  -1 -10   8          1.86          2.23         0.27 o
   0 -10   8          2.22          3.98         0.40 o
   1 -10   8          1.22          3.30         0.31 o
   2 -10   8          6.41         10.35         0.34 o
  -2  -9   8          8.14          6.56         0.27 o
  -1  -9   8         25.62         29.50         1.68 o
   0  -9   8          9.24         12.53         0.31 o
   1  -9   8          5.03          3.81         0.30 o
   2  -9   8          1.02          0.55         0.29 o
   3  -9   8          4.50          5.45         0.34 o
  -3  -8   8          5.83          7.38         0.76 o
  -2  -8   8          0.67          0.96         0.26 o
  -1  -8   8         12.13         18.49         1.06 o
   0  -8   8          8.44          8.26         0.30 o
   1  -8   8         21.08         24.02         0.62 o
   2  -8   8         25.77         25.28         0.77 o
   3  -8   8          4.41          5.19         0.34 o
   4  -8   8          0.16          0.37         0.33 o
  -3  -7   8         22.63         23.78         1.81 o
  -2  -7   8         11.27         13.50         1.10 o
  -1  -7   8         55.70         47.41         3.03 o
   0  -7   8         19.09         20.18         0.53 o
   1  -7   8         39.94         36.67         0.83 o
   2  -7   8         96.97        102.41         2.16 o
   3  -7   8         27.59         27.41         1.52 o
   4  -7   8         16.22         18.86         0.97 o
  -4  -6   8         17.73         18.11         0.56 o
  -3  -6   8         13.75         12.38         0.63 o
  -2  -6   8        150.59        136.53        10.95 o
  -1  -6   8        204.91        216.81        12.96 o
   0  -6   8        131.28        124.49         3.12 o
   1  -6   8          8.32          6.98         0.26 o
   2  -6   8          0.44          0.82         0.26 o
   3  -6   8          0.81          1.16         0.34 o
   4  -6   8         98.93        100.65         5.31 o
  -4  -5   8          1.85          4.05         1.08 o
  -3  -5   8          0.58          1.11         0.26 o
  -2  -5   8          0.17          0.76         0.38 o
  -1  -5   8        284.13        288.62        21.68 o
   0  -5   8        136.79        137.66         2.35 o
   1  -5   8         25.25         26.92         1.06 o
   2  -5   8          6.32          6.83         0.27 o
   3  -5   8        107.42        114.88         2.80 o
   4  -5   8         25.50         25.98         0.69 o
  -4  -4   8         30.37         24.51         1.00 o
  -3  -4   8          9.73          9.43         1.50 o
  -2  -4   8         12.70         10.60         0.51 o
  -1  -4   8          4.66          3.85         0.36 o
   0  -4   8         65.40         68.03         4.49 o
   1  -4   8        162.65        164.15         5.01 o
   2  -4   8         28.31         29.53         0.41 o
   3  -4   8         84.91         84.96         2.94 o
   4  -4   8          8.78          8.02         0.56 o
   5  -4   8         22.46         21.41         0.58 o
  -5  -3   8         33.65         31.61         1.13 o
  -4  -3   8         88.38         78.50         1.60 o
  -3  -3   8          8.92          9.46         0.58 o
  -2  -3   8          5.80          5.97         0.26 o
  -1  -3   8        235.01        233.87        14.86 o
   0  -3   8        146.55        154.48        10.12 o
   1  -3   8         17.46         19.69         0.94 o
   2  -3   8        168.20        169.36         5.56 o
   3  -3   8         10.06         11.60         0.30 o
   4  -3   8         47.49         43.75         0.35 o
   5  -3   8          0.93          0.64         0.32 o
  -5  -2   8          2.31          3.27         0.45 o
  -4  -2   8         44.51         45.43         2.38 o
  -3  -2   8          0.31          1.20         0.22 o
  -2  -2   8        109.86        106.01        28.03 o
  -1  -2   8         24.55         28.12         1.32 o
   0  -2   8         48.24         52.53         3.00 o
   1  -2   8         13.23         14.60         0.50 o
   2  -2   8         41.10         41.01         0.58 o
   3  -2   8          0.74          0.89         0.26 o
   4  -2   8          0.55          0.90         0.28 o
  -5  -1   8         86.66        101.85         0.67 o
  -4  -1   8         74.38         68.73         5.20 o
  -3  -1   8          6.43          6.37         0.54 o
  -2  -1   8        150.27        156.26         9.45 o
  -1  -1   8         18.66         18.94         0.61 o
   0  -1   8          1.16          1.45         0.24 o
   1  -1   8         97.93         91.79         3.24 o
   2  -1   8        196.19        190.13         1.19 o
   3  -1   8          2.19          2.04         0.27 o
   4  -1   8          0.46          0.75         0.27 o
  -5   0   8          6.73          7.15         0.50 o
  -4   0   8         39.47         47.68         0.51 o
  -3   0   8        121.50        123.74        15.18 o
  -2   0   8          2.68          2.68         0.33 o
  -1   0   8         23.26         23.89         0.35 o
   0   0   8         52.83         56.69         0.90 o
   1   0   8         88.04         80.66         0.38 o
   2   0   8         44.11         42.07         0.47 o
   3   0   8          2.10          2.11         0.28 o
   4   0   8         12.06         12.62         0.45 o
  -4   1   8         11.96         12.21         0.49 o
  -3   1   8        123.62        133.96        14.98 o
  -2   1   8         79.68         80.23         8.14 o
  -1   1   8         26.58         25.69         2.38 o
   0   1   8         39.15         42.35         0.67 o
   1   1   8          0.10          0.68         0.41 o
   2   1   8          0.70          1.35         0.37 o
   3   1   8         44.72         46.44         0.49 o
   4   1   8         18.05         14.81         0.46 o
  -4   2   8         12.08         12.56         0.50 o
  -3   2   8        167.42        160.58        11.87 o
  -2   2   8         16.89         20.11         2.22 o
  -1   2   8         11.43         16.09         1.21 o
   0   2   8          1.41          3.40         0.42 o
   1   2   8          8.77          8.01         0.39 o
   2   2   8         56.63         54.68         0.50 o
   3   2   8        199.96        184.76         0.71 o
  -4   3   8          7.87          8.19         0.56 o
  -3   3   8          5.73          6.36         0.55 o
  -2   3   8         13.29         13.35         0.95 o
  -1   3   8          0.85          1.37         0.38 o
   0   3   8          0.13          0.72         0.43 o
   1   3   8         51.22         52.66         0.54 o
   2   3   8         14.81         13.29         0.43 o
   3   3   8        273.70        269.06         0.87 o
  -3   4   8         83.04         87.97         5.27 o
  -2   4   8         26.81         30.05         1.73 o
  -1   4   8          6.49          8.46         0.31 o
   0   4   8         63.98         60.08         0.58 o
   1   4   8         11.21         12.94         0.49 o
   2   4   8         45.04         48.65         0.54 o
  -2   5   8        100.11        112.19         5.51 o
  -1   5   8          8.98          7.55         0.34 o
   0   5   8          0.54          1.45         0.34 o
   1   5   8          7.45          7.97         0.36 o
  -1  -9   9          2.18          3.11         0.28 o
   0  -9   9          1.56          3.30         0.31 o
   1  -9   9          5.23          6.59         0.72 o
   2  -9   9         14.17         14.88         0.35 o
  -2  -8   9          4.96          6.11         0.29 o
  -1  -8   9          1.06          0.35         0.24 o
   0  -8   9          1.17          3.15         0.32 o
   1  -8   9          2.45          1.87         0.30 o
   2  -8   9          4.96          5.09         0.32 o
   3  -8   9        118.41        120.43         6.10 o
  -3  -7   9          8.92          8.12         0.46 o
  -2  -7   9         12.49          9.88         0.56 o
  -1  -7   9          7.05          5.46         0.33 o
   0  -7   9        130.27        129.09         2.75 o
   1  -7   9          0.00          0.19         0.27 o
   2  -7   9         90.64         87.80         1.57 o
   3  -7   9         10.51         12.10         0.48 o
  -3  -6   9          8.60          8.71         0.66 o
  -2  -6   9          9.17         11.12         0.54 o
  -1  -6   9         70.91         69.85         5.13 o
   0  -6   9          4.28          3.42         0.27 o
   1  -6   9         79.04         82.68         1.47 o
   2  -6   9         68.79         65.85         2.01 o
   3  -6   9         60.98         64.30         2.29 o
   4  -6   9         16.91         18.20         0.45 o
  -4  -5   9         10.03         10.65         0.34 o
  -3  -5   9          2.09          1.24         0.27 o
  -2  -5   9         11.50         10.10         0.61 o
  -1  -5   9         12.13         11.76         0.72 o
   0  -5   9         30.09         27.97         1.42 o
   1  -5   9        128.37        125.19         3.83 o
   2  -5   9          1.04          1.32         0.28 o
   3  -5   9         56.33         54.96         2.06 o
   4  -5   9          0.01          0.36         0.30 o
  -4  -4   9          1.99          2.77         0.34 o
  -3  -4   9         54.74         49.23        13.32 o
  -2  -4   9         29.66         27.82         1.58 o
  -1  -4   9          8.77          8.56         0.82 o
   0  -4   9         88.43         95.77         5.95 o
   1  -4   9         37.98         39.94         0.88 o
   2  -4   9          0.88          0.94         0.27 o
   3  -4   9          7.97          7.91         0.29 o
   4  -4   9          9.38          8.49         0.49 o
  -4  -3   9          3.50          4.15         0.31 o
  -3  -3   9        181.25        158.01         9.17 o
  -2  -3   9        164.30        153.31         6.70 o
  -1  -3   9         38.79         38.31         1.95 o
   0  -3   9        156.92        165.68        10.46 o
   1  -3   9         71.71         76.11         4.66 o
   2  -3   9         36.84         34.51         0.76 o
   3  -3   9          0.24          0.40         0.30 o
   4  -3   9          0.03          0.56         0.29 o
  -4  -2   9         66.58         61.51         2.53 o
  -3  -2   9         13.71         11.51         0.35 o
  -2  -2   9        150.47        127.22        14.25 o
  -1  -2   9          0.79          1.64         0.25 o
   0  -2   9          0.89          1.10         0.24 o
   1  -2   9        169.20        161.87         7.48 o
   2  -2   9        108.40        109.10         5.37 o
   3  -2   9         43.82         41.14         0.53 o
   4  -2   9         18.42         18.97         0.45 o
  -4  -1   9         16.61         18.21         2.24 o
  -3  -1   9         52.41         52.14         4.55 o
  -2  -1   9         75.88         57.49        11.28 o
  -1  -1   9         87.06         83.59         1.77 o
   0  -1   9        107.43        103.15         2.00 o
   1  -1   9          4.58          5.89         0.57 o
   2  -1   9          1.43          2.00         0.27 o
   3  -1   9          0.53          1.41         0.30 o
   4  -1   9          0.88          1.60         0.32 o
  -4   0   9          1.13          2.30         0.49 o
  -3   0   9         66.39         67.79         7.13 o
  -2   0   9          0.04          0.64         0.33 o
  -1   0   9          3.37          3.53         0.32 o
   0   0   9         89.40         81.50         0.50 o
   1   0   9          3.06          2.26         0.26 o
   2   0   9          1.18          1.35         0.29 o
   3   0   9         11.80         11.21         0.43 o
  -4   1   9          2.10          1.76         0.50 o
  -3   1   9          3.29          3.63         0.73 o
  -2   1   9         16.41         18.71         2.04 o
  -1   1   9          1.67          1.05         0.43 o
   0   1   9          3.80          6.04         0.43 o
   1   1   9          5.27          5.55         0.43 o
   2   1   9         30.58         30.46         0.46 o
   3   1   9         10.76          8.01         0.45 o
  -3   2   9          8.65          7.98         0.92 o
  -2   2   9         68.82         75.30         8.26 o
  -1   2   9         62.93         59.04         0.62 o
   0   2   9          0.38          0.42         0.43 o
   1   2   9          2.14          3.08         0.45 o
   2   2   9         26.74         27.62         0.47 o
  -3   3   9        152.77        154.70        11.55 o
  -2   3   9         50.53         46.59         3.81 o
  -1   3   9         17.55         22.65         2.39 o
   0   3   9         50.85         45.71         0.55 o
   1   3   9          9.17         11.14         0.50 o
   2   3   9         61.38         66.36         0.57 o
  -2   4   9         32.60         34.75         2.09 o
  -1   4   9         41.34         39.00         2.07 o
   0   4   9          1.55          1.94         0.49 o
   1   4   9         11.37         11.64         0.47 o
   0  -9  10          0.09          0.91         0.34 o
   1  -9  10          0.95          1.65         0.34 o
  -2  -8  10          0.12          0.48         0.28 o
  -1  -8  10          1.14          1.35         0.26 o
   0  -8  10         11.01         10.18         0.32 o
   1  -8  10          0.46          0.56         0.31 o
   2  -8  10          3.42          4.86         0.32 o
  -2  -7  10         18.80         24.36         1.32 o
  -1  -7  10          0.41          1.76         0.25 o
   0  -7  10         12.75         15.03         0.96 o
   1  -7  10         19.48         17.52         0.33 o
   2  -7  10         45.78         43.81         1.94 o
   3  -7  10         15.86         19.27         1.29 o
  -3  -6  10         14.07         17.60         0.67 o
  -2  -6  10          3.24          2.64         0.27 o
  -1  -6  10          2.54          2.22         0.24 o
   0  -6  10        178.49        179.06        11.67 o
   1  -6  10          4.04          5.61         0.52 o
   2  -6  10         13.92         15.80         0.81 o
   3  -6  10         39.28         42.19         0.98 o
  -3  -5  10         11.60         14.85         0.53 o
  -2  -5  10          3.88          4.53         0.27 o
  -1  -5  10         73.28         71.00         4.45 o
   0  -5  10        384.04        397.83        24.60 o
   1  -5  10          5.39          6.76         0.48 o
   2  -5  10          0.22          0.87         0.28 o
   3  -5  10          0.07          0.16         0.31 o
  -3  -4  10          1.63          0.46         0.36 o
  -2  -4  10          0.11          0.31         0.26 o
  -1  -4  10         31.31         31.07         1.48 o
   0  -4  10          3.50          4.04         0.38 o
   1  -4  10        144.84        152.86         8.25 o
   2  -4  10         21.97         21.28         0.79 o
   3  -4  10         41.67         43.94         0.43 o
  -4  -3  10          4.68          4.18         0.35 o
  -3  -3  10          2.16          2.66         0.35 o
  -2  -3  10          7.56          7.20         0.28 o
  -1  -3  10          0.37          1.07         0.40 o
   0  -3  10          0.28          0.91         0.25 o
   1  -3  10         35.34         34.48         1.60 o
   2  -3  10         96.74         96.16         4.56 o
   3  -3  10         72.38         73.19         0.68 o
  -4  -2  10          2.44          2.19         0.56 o
  -3  -2  10         14.05         12.64         0.53 o
  -2  -2  10         49.29         47.43         1.69 o
  -1  -2  10        128.11        122.64         4.17 o
   0  -2  10          2.50          3.15         0.27 o
   1  -2  10         22.68         23.89         0.80 o
   2  -2  10         72.53         72.75         2.66 o
   3  -2  10          1.81          1.30         0.31 o
  -3  -1  10         12.28         12.28         0.49 o
  -2  -1  10         32.37         26.02        13.71 o
  -1  -1  10         13.76         14.29         0.35 o
   0  -1  10          5.94          4.58         0.31 o
   1  -1  10         85.58         81.47         0.41 o
   2  -1  10          2.04          2.29         0.30 o
   3  -1  10          0.02          0.02         0.31 o
  -3   0  10          1.51          0.84         0.39 o
  -2   0  10         66.69         63.57         1.00 o
  -1   0  10          1.49          1.95         0.34 o
   0   0  10         19.40         19.68         0.53 o
   1   0  10         19.72         18.98         0.33 o
   2   0  10          3.74          4.73         0.30 o
   3   0  10          8.94          9.25         0.45 o
  -3   1  10          0.07          0.67         0.43 o
  -2   1  10         25.34         21.96         0.60 o
  -1   1  10         17.36         15.16         0.50 o
   0   1  10          0.37          0.67         0.46 o
   1   1  10          8.05          6.01         0.42 o
   2   1  10         33.76         34.69         0.50 o
  -2   2  10         81.71         88.03         8.44 o
  -1   2  10         84.26         75.35         0.64 o
   0   2  10         28.78         26.18         0.53 o
   1   2  10         12.90         14.30         0.46 o
  -1   3  10          0.94          2.66         0.55 o
   0   3  10          0.69          0.51         0.49 o
   0  -8  11          9.93         11.15         0.70 o
   1  -8  11          2.53          1.90         0.33 o
  -1  -7  11          1.86          3.21         0.27 o
   0  -7  11          5.83          6.96         0.28 o
   1  -7  11         13.08         13.36         1.06 o
   2  -7  11          4.51          5.11         0.32 o
  -2  -6  11          3.59          4.80         0.29 o
  -1  -6  11          0.73          0.93         0.25 o
   0  -6  11          9.49         10.02         1.23 o
   1  -6  11        103.87        100.60         2.05 o
   2  -6  11          0.06         -0.20         0.45 o
  -2  -5  11          2.17          1.89         0.29 o
  -1  -5  11          0.11          0.31         0.28 o
   0  -5  11         86.02         87.57         4.58 o
   1  -5  11          2.09          2.51         0.26 o
   2  -5  11          0.25          0.83         0.30 o
  -3  -4  11          0.49          0.95         0.31 o
  -2  -4  11         18.56         17.80         0.76 o
  -1  -4  11          1.78          2.81         0.27 o
   0  -4  11         10.15         10.47         0.35 o
   1  -4  11          3.81          5.16         0.38 o
   2  -4  11          9.70          9.58         0.28 o
   3  -4  11         30.73         33.60         0.98 o
  -3  -3  11          2.92          1.92         0.37 o
  -2  -3  11         33.45         30.77         1.09 o
  -1  -3  11         91.96         93.01         2.24 o
   0  -3  11          0.24          1.63         0.43 o
   1  -3  11         25.24         28.07         1.29 o
   2  -3  11         19.44         20.92         0.74 o
  -3  -2  11         15.36         13.92         0.66 o
  -2  -2  11         61.49         54.39         1.48 o
  -1  -2  11        151.15        152.43         3.44 o
   0  -2  11          0.05          0.25         0.27 o
   1  -2  11         20.49         20.44         0.63 o
   2  -2  11          0.01          0.09         0.30 o
  -3  -1  11          0.89          1.02         0.47 o
  -2  -1  11        115.00         99.34        50.78 o
  -1  -1  11          0.79          0.67         0.35 o
   0  -1  11          2.23          2.93         0.33 o
   1  -1  11         14.41         12.23         0.32 o
   2  -1  11          5.56          5.16         0.33 o
  -2   0  11         22.62         22.94         0.59 o
  -1   0  11         30.15         26.12         0.39 o
   0   0  11         26.99         24.90         0.37 o
   1   0  11         91.71         89.84         0.86 o
  -1   1  11          1.52          2.52         0.55 o
   0   1  11          5.70          6.52         0.50 o
   0  -6  12         36.91         37.68         1.73 o
   1  -6  12          0.02          0.23         0.29 o
  -1  -5  12          4.10          4.43         0.32 o
   0  -5  12         13.15         12.19         1.06 o
   1  -5  12        179.04        183.74         8.34 o
  -1  -4  12          0.43          0.41         0.31 o
   0  -4  12         83.07         82.20         2.95 o
   1  -4  12         68.74         68.97         2.66 o
  -1  -3  12          0.60          0.85         0.32 o
   0  -3  12          2.36          1.90         0.30 o
   1  -3  12          0.15          0.48         0.30 o
  -1  -2  12          0.52          0.88         0.37 o
   0  -2  12         37.94         38.65         0.40 o
   1  -2  12          5.58          6.30         0.34 o
   0  -1  12          0.14          0.48         0.35 o
                                                
