# Supplementary material for: Synthesis and crystal structures of three new benzotriazolylpropanamides
Source: Acta Crystallogr E Crystallogr Commun. 2017 May 26;73(Pt 6):880–5. doi: 10.1107/S2056989017007472 (PMC5458315; doi:10.1107/S2056989017007472)
Supplement: Supplementary file 6 [file e-73-00880-3sup4.hkl]

#
# h,k,l, Fc-squared, Fo-squared, sigma(Fo-squared), status flag
#
data_3
_shelx_title '            LI0191'
_shelx_refln_list_code          4
_shelx_F_calc_maximum       70.74
_exptl_crystal_F_000       232.00
_reflns_d_resolution_high  0.8410

loop_
 _space_group_symop_operation_xyz
 'x, y, z'
 '-x, -y, -z'

_cell_length_a     7.1732
_cell_length_b     7.9945
_cell_length_c     9.5912
_cell_angle_alpha  83.910
_cell_angle_beta   86.247
_cell_angle_gamma  81.528

_shelx_F_squared_multiplier     1.000

loop_
 _refln_index_h
 _refln_index_k
 _refln_index_l
 _refln_F_squared_calc
 _refln_F_squared_meas
 _refln_F_squared_sigma
 _refln_observed_status
   1   0   0       1140.13        994.43         7.64 o
   3   0   0        522.16        462.80         3.16 o
   4   0   0       1098.50       1240.07         4.70 o
   5   0   0         13.07         10.72         0.83 o
   6   0   0        277.87        320.58         2.42 o
   7   0   0          0.39          1.52         0.86 o
   8   0   0         64.84         68.30        11.30 o
  -8   1   0          0.44          0.55         0.79 o
  -7   1   0         27.26         25.59         1.50 o
  -6   1   0         48.02         54.34         3.70 o
  -5   1   0        107.72        132.39         6.75 o
  -4   1   0          5.47          9.69         0.82 o
  -3   1   0        172.45        166.71         2.16 o
  -2   1   0        543.24        519.03         4.12 o
  -1   1   0        424.74        383.21         5.87 o
   0   1   0        176.42        136.43         2.81 o
   1   1   0        578.12        468.81        75.15 o
   2   1   0        669.72        581.37        87.23 o
   3   1   0        692.55        632.91        10.67 o
   4   1   0         10.01          4.84         0.62 o
   5   1   0         60.32         60.77         1.19 o
   6   1   0          7.86          9.69         1.19 o
   7   1   0         11.42          9.59         1.27 o
   8   1   0         26.39         31.84         1.52 o
  -7   2   0          1.79          2.08         0.77 o
  -6   2   0         88.75        109.73         3.23 o
  -5   2   0        107.04        117.97        14.64 o
  -4   2   0         84.04        102.58         6.26 o
  -3   2   0         65.09         76.21         1.21 o
  -2   2   0         63.79         65.40         6.89 o
  -1   2   0          2.86          4.19         0.80 o
   0   2   0         91.01         87.20         1.35 o
   1   2   0        541.27        523.69         6.95 o
   2   2   0        599.80        530.22         7.03 o
   3   2   0        652.47        532.02        47.58 o
   4   2   0        189.19        193.98        25.95 o
   5   2   0         49.43         55.11         1.00 o
   6   2   0        103.10        101.51         1.38 o
   7   2   0         90.38         99.72         1.65 o
   8   2   0          1.09          2.48         0.98 o
  -7   3   0          0.14          0.39         0.79 o
  -6   3   0          0.88          0.94         0.58 o
  -5   3   0          0.04         -0.53         0.76 o
  -4   3   0         75.67         71.09         1.50 o
  -3   3   0         21.69         25.03         0.88 o
  -2   3   0        309.23        308.02         6.07 o
  -1   3   0       1051.22       1047.94        24.75 o
   0   3   0        809.46        795.99        13.34 o
   1   3   0        215.98        218.53         4.27 o
   2   3   0        104.14         98.82         3.36 o
   3   3   0          1.82          1.62         0.59 o
   4   3   0         12.27         21.13         1.56 o
   5   3   0        120.45        138.87         3.70 o
   6   3   0         18.59         17.26         0.90 o
   7   3   0          4.50          4.62         0.75 o
   8   3   0          0.04          0.40         1.38 o
  -7   4   0          0.05          0.28         0.63 o
  -6   4   0         96.49         94.54        13.98 o
  -5   4   0         38.34         38.18         1.50 o
  -4   4   0         24.08         22.75         1.11 o
  -3   4   0        162.00        168.90         3.95 o
  -2   4   0        380.63        401.30         2.31 o
  -1   4   0         36.86         38.86         0.77 o
   0   4   0        129.19        155.15         1.38 o
   1   4   0        314.78        307.24         1.59 o
   2   4   0        262.27        256.03        11.97 o
   3   4   0        186.77        194.55         2.45 o
   4   4   0        152.07        139.16         1.83 o
   5   4   0          0.19          1.65         0.70 o
   6   4   0         13.53         12.47         0.63 o
   7   4   0         14.33         16.53         1.40 o
   8   4   0          0.76          0.27         0.96 o
  -6   5   0          0.05          0.06         1.00 o
  -5   5   0         20.66         20.74         1.55 o
  -4   5   0         14.59         16.43         1.41 o
  -3   5   0         10.88         13.41         1.45 o
  -2   5   0         28.95         37.23         0.78 o
  -1   5   0         62.49         64.91         0.85 o
   0   5   0         64.32         60.98         1.18 o
   1   5   0        126.09        124.83         1.72 o
   2   5   0        340.36        327.95         6.74 o
   3   5   0         40.42         38.16         3.88 o
   4   5   0          4.70          3.47         1.10 o
   5   5   0         47.80         48.38         1.79 o
   6   5   0        220.62        213.29         9.75 o
   7   5   0          8.50          8.42         0.83 o
  -5   6   0          6.89          8.00         1.49 o
  -4   6   0          2.51          2.10         0.78 o
  -3   6   0          1.02          2.31         1.30 o
  -2   6   0          3.72          2.78         0.65 o
  -1   6   0          5.96          6.39         0.65 o
   0   6   0         68.86         72.42         0.91 o
   1   6   0          6.32          6.54         0.65 o
   2   6   0        130.24        138.77         1.10 o
   3   6   0         30.50         27.84         0.69 o
   4   6   0         85.94         89.74         7.59 o
   5   6   0         89.71         88.27         2.00 o
   6   6   0         34.17         30.63         6.78 o
   7   6   0         19.22         20.26         0.86 o
  -4   7   0          0.10          0.30         0.71 o
  -3   7   0          9.28         11.86         1.38 o
  -2   7   0          0.12          0.28         0.63 o
  -1   7   0          6.53          5.11         0.54 o
   0   7   0          7.59          5.85         0.55 o
   1   7   0          1.87          2.01         1.15 o
   2   7   0          9.99          8.98         1.53 o
   3   7   0         18.71         19.59         1.50 o
   4   7   0          4.86          5.12         0.64 o
   5   7   0         85.56         88.09         5.65 o
   6   7   0         13.89         14.20         2.43 o
  -3   8   0          0.80          0.52         0.82 o
  -2   8   0          0.78          0.67         0.79 o
  -1   8   0         10.87         11.03         1.12 o
   0   8   0          0.48          1.29         0.58 o
   1   8   0          0.85          0.46         0.63 o
   2   8   0          3.02          2.62         0.78 o
   3   8   0          0.36          0.97         0.77 o
   4   8   0         36.44         29.06         2.36 o
   5   8   0          8.70          8.94         1.12 o
  -1   9   0          0.15          0.70         0.96 o
   0   9   0          1.94          1.81         0.64 o
   1   9   0          9.36          9.95         0.64 o
   2   9   0          0.03          2.05         0.97 o
   3   9   0         26.49         26.09         1.53 o
  -3  -9   1         21.00         20.99         0.94 o
  -2  -9   1         33.95         31.40         6.36 o
  -1  -9   1          9.83          9.69         1.17 o
   0  -9   1         16.88         18.50         1.49 o
   1  -9   1         14.60         13.20         1.33 o
  -5  -8   1         40.92         35.75         4.85 o
  -4  -8   1         36.64         35.06         0.88 o
  -3  -8   1          8.63          7.66         1.53 o
  -2  -8   1         60.84         62.80         0.97 o
  -1  -8   1         12.05         12.42         0.87 o
   0  -8   1         20.60         19.56         2.80 o
   1  -8   1          3.24          2.18         0.61 o
   2  -8   1          0.23          0.07         0.69 o
   3  -8   1          0.01          1.32         0.70 o
  -6  -7   1         10.10         12.17         1.06 o
  -5  -7   1         85.34         88.34         1.66 o
  -4  -7   1         44.03         42.87         2.64 o
  -3  -7   1          5.51          5.35         0.66 o
  -2  -7   1         49.00         49.44         3.28 o
  -1  -7   1        317.55        304.33         1.42 o
   0  -7   1          0.04          0.31         0.60 o
   1  -7   1        148.22        151.50         2.05 o
   2  -7   1         15.71         14.56         0.65 o
   3  -7   1          4.27          4.65         1.17 o
   4  -7   1         17.15         19.18         3.18 o
  -7  -6   1          0.30          0.59         1.23 o
  -6  -6   1         40.16         40.40         0.79 o
  -5  -6   1          7.37          6.91         0.75 o
  -4  -6   1         47.66         55.20         2.41 o
  -3  -6   1         67.90         59.21         8.59 o
  -2  -6   1         97.07         97.04         4.14 o
  -1  -6   1         44.47         44.30         1.27 o
   0  -6   1         74.71         75.71         1.11 o
   1  -6   1         39.24         40.09         0.86 o
   2  -6   1          3.38          2.50         0.65 o
   3  -6   1        201.41        209.48        17.64 o
   4  -6   1         74.75         83.43        12.35 o
   5  -6   1          1.23          1.26         1.02 o
  -7  -5   1          5.72          6.01         0.78 o
  -6  -5   1          0.04          0.33         0.98 o
  -5  -5   1          0.25         -0.29         0.68 o
  -4  -5   1          4.61          2.79         0.74 o
  -3  -5   1          9.91         12.78         0.71 o
  -2  -5   1          4.13          4.64         0.68 o
  -1  -5   1         23.98         23.20         0.68 o
   0  -5   1         20.63         26.10         1.30 o
   1  -5   1         36.45         39.47         1.24 o
   2  -5   1          0.46          0.99         0.77 o
   3  -5   1          1.54          1.82         0.74 o
   4  -5   1          3.58          3.04         0.93 o
   5  -5   1          4.55          3.82         1.40 o
   6  -5   1         19.94         16.73         1.59 o
  -8  -4   1          0.07          0.51         1.01 o
  -7  -4   1          6.73          6.40         1.22 o
  -6  -4   1         10.22          8.37         1.18 o
  -5  -4   1          9.09          9.29         0.73 o
  -4  -4   1          1.29         -0.79         0.66 o
  -3  -4   1         33.12         29.90         0.71 o
  -2  -4   1          8.38         10.17         0.71 o
  -1  -4   1          0.77         -0.33         1.18 o
   0  -4   1          2.28          4.62         0.73 o
   1  -4   1        139.06        122.69        18.01 o
   2  -4   1          3.82          3.11         0.66 o
   3  -4   1         15.32         17.50         0.74 o
   4  -4   1         20.61         27.36         3.65 o
   5  -4   1          6.16          5.82         0.86 o
   6  -4   1         51.59         41.62         2.63 o
   7  -4   1          3.56          2.18         0.68 o
  -8  -3   1          4.99          5.04         0.98 o
  -7  -3   1          5.45          5.27         0.92 o
  -6  -3   1         16.40         15.77         0.75 o
  -5  -3   1          0.00         -0.11         1.09 o
  -4  -3   1        194.82        218.93         1.42 o
  -3  -3   1         78.35         80.69         0.90 o
  -2  -3   1        193.89        174.01         6.57 o
  -1  -3   1         66.22         63.45         1.12 o
   0  -3   1        463.21        473.02        10.35 o
   1  -3   1         15.59         22.77         2.02 o
   2  -3   1          0.42          0.98         0.85 o
   3  -3   1          1.52          1.06         0.54 o
   4  -3   1        144.81        144.54         5.08 o
   5  -3   1         31.59         33.47         1.14 o
   6  -3   1        111.55         98.03         3.38 o
   7  -3   1         25.72         22.74         2.88 o
  -8  -2   1         15.75         16.57         1.08 o
  -7  -2   1          2.40          2.87         0.93 o
  -6  -2   1          2.90          1.81         0.68 o
  -5  -2   1          0.67          1.05         0.58 o
  -4  -2   1         12.40         10.58         1.63 o
  -3  -2   1        150.66        156.74         1.24 o
  -2  -2   1          0.41          2.35         0.68 o
  -1  -2   1         46.16         42.88         1.75 o
   1  -2   1        741.32        689.54        55.73 o
   2  -2   1         39.64         40.54         3.95 o
   3  -2   1         61.82         75.96         4.32 o
   4  -2   1         16.75         20.79         0.98 o
   5  -2   1         64.93         69.43         1.36 o
   6  -2   1          0.32          0.20         0.71 o
   7  -2   1         22.64         23.70         2.00 o
  -8  -1   1          5.26          4.20         1.01 o
  -7  -1   1         52.80         48.88         1.18 o
  -6  -1   1         25.54         17.88         0.98 o
  -5  -1   1         39.95         37.81         5.40 o
  -4  -1   1        117.71        115.24         2.25 o
  -3  -1   1        101.98         76.16         1.29 o
  -2  -1   1        229.22        186.71        16.49 o
  -1  -1   1       1839.37       1504.83        38.42 o
   0  -1   1        125.96        118.05         7.70 o
   2  -1   1         77.58         65.95         1.70 o
   3  -1   1          2.58          5.92         0.90 o
   4  -1   1         38.66         66.32         1.51 o
   5  -1   1          9.58         10.08         0.83 o
   6  -1   1          3.16          4.60         0.86 o
   7  -1   1         18.99         18.92         1.42 o
   8  -1   1          0.06          0.17         0.91 o
  -8   0   1         17.70         23.58         1.50 o
  -7   0   1         11.14         12.05         1.29 o
  -6   0   1        173.64        218.59         2.20 o
  -5   0   1         22.99         25.29         1.28 o
  -4   0   1        383.78        406.72         2.99 o
  -3   0   1        262.38        191.99        16.42 o
  -2   0   1       2568.88       2391.00         9.33 o
  -1   0   1         38.26         25.00         5.45 o
   0   0   1         22.99         11.57         4.42 o
   3   0   1         10.98          5.44         0.82 o
   4   0   1        340.89        364.18         2.52 o
   5   0   1         40.07         29.92         1.00 o
   6   0   1         83.62         71.82         1.27 o
   7   0   1          1.70          1.78         0.63 o
   8   0   1          0.92          1.63         0.69 o
  -8   1   1          1.22          3.10         0.99 o
  -7   1   1          4.63          3.98         0.77 o
  -6   1   1        105.36        127.44         3.75 o
  -5   1   1         19.49         14.27         0.77 o
  -4   1   1        359.02        391.01         3.15 o
  -3   1   1        100.11        109.17         2.14 o
  -2   1   1         94.08         96.29         6.76 o
  -1   1   1        431.70        372.45         2.61 o
   0   1   1       3148.86       2900.90        10.82 o
   1   1   1       1100.96        971.97         3.96 o
   2   1   1       1741.60       1359.96       144.27 o
   3   1   1        102.54        105.51         1.71 o
   4   1   1        885.34        923.96         3.59 o
   5   1   1          3.80          6.22         0.79 o
   6   1   1         89.32         89.51         1.32 o
   7   1   1          0.09          0.35         0.85 o
   8   1   1         67.94         80.90         1.69 o
  -7   2   1          8.76          7.79         0.80 o
  -6   2   1         98.81         98.04         7.29 o
  -5   2   1         11.15          8.56         0.87 o
  -4   2   1         27.90         27.18         0.80 o
  -3   2   1         48.49         56.84         2.50 o
  -2   2   1         15.28         16.39         0.82 o
  -1   2   1        181.57        163.72         2.51 o
   0   2   1         68.91         73.56         7.99 o
   1   2   1         50.79         49.40         0.99 o
   2   2   1         33.54         21.18         3.41 o
   3   2   1          1.23          1.22         0.59 o
   4   2   1          0.40          0.15         0.53 o
   5   2   1          7.46          7.61         0.82 o
   6   2   1         55.89         56.39         1.14 o
   7   2   1          1.06          2.25         1.22 o
   8   2   1          3.74          4.09         1.34 o
  -7   3   1         16.65         12.70         0.78 o
  -6   3   1          1.06          1.29         0.65 o
  -5   3   1        116.01        119.57         4.02 o
  -4   3   1         16.92         19.13         1.02 o
  -3   3   1        152.99        173.94         1.73 o
  -2   3   1        192.07        214.89         5.41 o
  -1   3   1        254.30        269.88         4.50 o
   0   3   1        210.13        207.41         3.60 o
   1   3   1        678.36        680.46         2.86 o
   2   3   1         58.16         55.20         2.67 o
   3   3   1        109.76        104.35        18.41 o
   4   3   1         42.21         49.98         0.92 o
   5   3   1         54.41         54.27         0.77 o
   6   3   1         13.93          8.11         1.62 o
   7   3   1          3.92          2.87         0.91 o
   8   3   1          2.15          4.85         0.98 o
  -7   4   1          1.59          0.87         0.83 o
  -6   4   1          2.68          2.60         0.69 o
  -5   4   1         88.82         87.57         4.07 o
  -4   4   1        226.65        220.62        23.70 o
  -3   4   1          2.62          4.52         0.65 o
  -2   4   1        139.12        154.02         2.98 o
  -1   4   1        297.78        295.28        18.38 o
   0   4   1        373.62        389.03         7.19 o
   1   4   1        349.57        373.52         5.31 o
   2   4   1         79.00         76.08         3.70 o
   3   4   1        230.68        230.86        13.46 o
   4   4   1        132.74        136.89         1.02 o
   5   4   1         14.37         11.85         0.62 o
   6   4   1          1.51          2.52         0.61 o
   7   4   1         90.15         84.77        10.98 o
   8   4   1          8.97          7.81         0.99 o
  -6   5   1          0.11          0.62         0.80 o
  -5   5   1         30.52         32.29         2.15 o
  -4   5   1         14.09         13.12         1.00 o
  -3   5   1         48.36         52.49         3.41 o
  -2   5   1        176.54        178.94         8.63 o
  -1   5   1          7.49          9.64         0.95 o
   0   5   1         96.17         91.45         1.59 o
   1   5   1         59.33         60.19         4.45 o
   2   5   1         26.25         26.79         1.24 o
   3   5   1        111.28        111.60         3.00 o
   4   5   1        139.80        135.32         3.96 o
   5   5   1         46.62         48.96         3.64 o
   6   5   1         21.23         23.19         1.83 o
   7   5   1          5.54          6.37         0.92 o
  -5   6   1         27.70         28.03         1.71 o
  -4   6   1         11.05         11.75         0.86 o
  -3   6   1          4.98          5.24         0.77 o
  -2   6   1          0.18          0.91         0.75 o
  -1   6   1         48.97         56.75         0.89 o
   0   6   1         51.52         52.85         0.73 o
   1   6   1        161.06        172.13         6.35 o
   2   6   1        191.53        195.35         4.43 o
   3   6   1          0.08          1.39         0.68 o
   4   6   1         41.38         31.44         5.77 o
   5   6   1         83.88         85.60         0.94 o
   6   6   1         20.84         20.16         2.26 o
   7   6   1          3.73          3.69         0.80 o
  -4   7   1         31.94         32.66         1.44 o
  -3   7   1          2.46          2.50         0.61 o
  -2   7   1          0.53          1.42         0.65 o
  -1   7   1          1.88          3.87         0.64 o
   0   7   1          5.65          4.17         0.63 o
   1   7   1          0.77          0.52         0.55 o
   2   7   1         46.81         45.29         2.49 o
   3   7   1          0.14          1.26         0.61 o
   4   7   1         17.93         16.48         1.06 o
   5   7   1         29.76         29.91         0.81 o
   6   7   1         29.01         28.09         2.53 o
  -3   8   1          4.28          5.81         1.04 o
  -2   8   1          1.91          3.49         0.69 o
  -1   8   1         17.93         17.95         1.06 o
   0   8   1          6.46          7.14         0.94 o
   1   8   1          0.53          2.15         0.59 o
   2   8   1         26.18         24.73         1.28 o
   3   8   1          3.53          4.58         1.28 o
   4   8   1         85.78         83.91         6.96 o
   5   8   1          5.38          5.15         1.15 o
  -1   9   1          4.44          4.78         0.84 o
   0   9   1         20.94         20.49         0.87 o
   1   9   1         37.10         30.97         3.61 o
   2   9   1         48.00         47.94         1.46 o
   3   9   1          0.19         -0.65         0.69 o
  -2  -9   2         26.67         26.95         1.11 o
  -1  -9   2         19.00         16.39         0.89 o
   0  -9   2         11.21         11.70         1.06 o
  -4  -8   2          8.24          8.79         1.30 o
  -3  -8   2         11.01         12.36         3.53 o
  -2  -8   2         10.56         10.88         0.78 o
  -1  -8   2         11.30         12.17         0.97 o
   0  -8   2         17.48         15.77         1.45 o
   1  -8   2         14.53         14.04         1.70 o
   2  -8   2          4.42          3.95         0.67 o
   3  -8   2         19.54         20.38         1.78 o
  -6  -7   2         21.56         23.35         1.32 o
  -5  -7   2         14.19         14.55         0.89 o
  -4  -7   2         41.41         39.93         2.70 o
  -3  -7   2        156.91        163.44         3.96 o
  -2  -7   2          0.68          0.21         0.61 o
  -1  -7   2          8.54          9.47         1.01 o
   0  -7   2         19.44         18.60         1.22 o
   1  -7   2         13.80         14.60         0.86 o
   2  -7   2         44.40         43.69         4.36 o
   3  -7   2         11.96         13.73         1.62 o
   4  -7   2          9.83          9.80         2.26 o
  -6  -6   2          1.99          2.60         0.68 o
  -5  -6   2        181.79        179.09         7.62 o
  -4  -6   2         73.43         72.42         3.42 o
  -3  -6   2        143.12        139.64         3.81 o
  -2  -6   2         59.62         55.59         2.54 o
  -1  -6   2        260.49        277.69         1.51 o
   0  -6   2         34.32         31.39         1.74 o
   1  -6   2        198.16        181.96        16.77 o
   2  -6   2         46.07         45.19         3.84 o
   3  -6   2         39.70         40.80         2.20 o
   4  -6   2          0.86          1.78         0.77 o
   5  -6   2        107.14         78.35         1.81 o
  -7  -5   2          0.71         -0.14         0.78 o
  -6  -5   2         30.13         28.79         0.76 o
  -5  -5   2         16.93         16.66         0.70 o
  -4  -5   2          0.13          0.70         0.59 o
  -3  -5   2         59.41         59.41         3.86 o
  -2  -5   2         94.75         81.69        15.51 o
  -1  -5   2         44.86         48.34         2.30 o
   0  -5   2        297.91        292.34         6.89 o
   1  -5   2          8.65         11.55         2.66 o
   2  -5   2        134.54        138.43        14.95 o
   3  -5   2         82.21         90.34         6.14 o
   4  -5   2         23.56         27.06         5.44 o
   5  -5   2         44.37         36.52         1.63 o
   6  -5   2          3.47          2.64         1.05 o
  -7  -4   2         24.84         23.09         6.21 o
  -6  -4   2          7.41          6.52         0.65 o
  -5  -4   2          0.54          0.27         0.63 o
  -4  -4   2          4.93          7.26         0.67 o
  -3  -4   2        149.84        143.91         6.01 o
  -2  -4   2         14.53         13.78         1.21 o
  -1  -4   2          6.98          3.94         0.62 o
   0  -4   2        113.42        105.72         5.43 o
   1  -4   2          0.78          1.54         0.85 o
   2  -4   2          8.02          7.44         0.63 o
   3  -4   2          9.10         10.36         0.68 o
   4  -4   2          3.32          5.70         0.76 o
   5  -4   2         23.85         22.68         1.15 o
   6  -4   2          1.29          1.97         0.99 o
  -8  -3   2          0.30          0.72         0.89 o
  -7  -3   2          6.93          5.68         2.15 o
  -6  -3   2         86.52         78.78        23.36 o
  -5  -3   2         65.38         73.21         1.97 o
  -4  -3   2        188.39        178.11         7.72 o
  -3  -3   2        174.67        171.37        12.78 o
  -2  -3   2        252.51        261.61         4.21 o
  -1  -3   2         69.17         83.41         4.91 o
   0  -3   2        323.43        320.36         6.69 o
   1  -3   2          8.06         13.21         0.71 o
   2  -3   2         46.27         51.80         3.82 o
   3  -3   2         57.85         58.37         2.85 o
   4  -3   2         33.93         39.78         1.17 o
   5  -3   2          8.75          8.60         1.16 o
   6  -3   2         42.68         40.87         1.14 o
   7  -3   2          3.81          4.36         1.66 o
  -8  -2   2         10.88         13.60         1.47 o
  -7  -2   2         32.94         34.81         1.60 o
  -6  -2   2         41.49         45.76         3.77 o
  -5  -2   2         29.16         28.24         1.18 o
  -4  -2   2         36.92         53.25         5.55 o
  -3  -2   2          2.13          4.10         0.80 o
  -2  -2   2          7.25          3.88         0.63 o
  -1  -2   2       2791.86       2543.13       278.64 o
   0  -2   2       5004.45       4797.02         9.36 o
   1  -2   2         73.52         73.33         6.69 o
   2  -2   2          6.96          5.20         0.66 o
   3  -2   2        334.29        368.60         7.51 o
   4  -2   2          2.30          0.32         1.21 o
   5  -2   2         11.41         12.29         1.33 o
   6  -2   2          0.07          0.21         0.87 o
   7  -2   2          0.84          0.94         0.66 o
  -8  -1   2          4.87          3.94         1.02 o
  -7  -1   2         20.63         21.85         1.41 o
  -6  -1   2         84.95         69.95         6.57 o
  -5  -1   2         29.06         28.94         4.77 o
  -4  -1   2        109.86        107.47         1.22 o
  -3  -1   2         73.93         73.63         1.55 o
  -2  -1   2         93.23         98.46        12.71 o
  -1  -1   2         97.86         86.60         9.87 o
   0  -1   2       2621.63       2536.19        63.47 o
   2  -1   2          5.43          2.48         0.67 o
   3  -1   2          0.47          0.72         0.83 o
   4  -1   2        177.22        163.51         1.74 o
   5  -1   2         31.98         39.55         3.78 o
   6  -1   2         18.17         17.09         0.69 o
   7  -1   2         51.09         51.94         1.46 o
   8  -1   2          3.38          4.83         1.08 o
  -8   0   2         17.99         24.35         1.52 o
  -7   0   2          0.17          1.50         1.30 o
  -6   0   2         71.88         75.97         1.68 o
  -5   0   2        155.03        107.87         1.64 o
  -4   0   2         66.59         58.50        13.11 o
  -3   0   2        226.16        224.61         5.80 o
  -2   0   2         67.22         58.74         1.28 o
  -1   0   2          2.76          2.26         0.93 o
   0   0   2         11.34          7.07         0.65 o
   1   0   2       1073.13        892.48       138.97 o
   4   0   2         99.04        102.07         1.38 o
   5   0   2         43.16         40.70         1.05 o
   6   0   2         16.22         18.03         0.68 o
   7   0   2         48.26         55.75         1.07 o
   8   0   2          0.19         -1.17         0.97 o
  -8   1   2          1.03          1.23         0.74 o
  -7   1   2          1.64          3.63         0.93 o
  -6   1   2         21.49         27.90         2.57 o
  -5   1   2         93.30        102.50         1.90 o
  -4   1   2        145.55        146.66         2.35 o
  -3   1   2         49.02         49.90         1.82 o
  -2   1   2        532.10        537.14        98.07 o
  -1   1   2        303.81        274.21        16.54 o
   0   1   2       1836.18       1628.69        24.65 o
   1   1   2         92.80         79.79         1.42 o
   2   1   2        555.83        477.23         3.01 o
   3   1   2        135.05        148.07         1.65 o
   4   1   2         30.21         34.23         1.22 o
   5   1   2          3.69          2.05         0.77 o
   6   1   2         60.02         60.73         1.17 o
   7   1   2          0.05         -0.01         0.86 o
   8   1   2          9.51         14.00         1.41 o
  -7   2   2          0.64          0.67         0.60 o
  -6   2   2         34.86         31.56         1.86 o
  -5   2   2         17.35         17.36         0.82 o
  -4   2   2         39.44         45.20         1.01 o
  -3   2   2        423.06        459.81        29.45 o
  -2   2   2          0.13          0.93         1.25 o
  -1   2   2         83.81        100.07         1.12 o
   0   2   2       1032.19        997.50        12.11 o
   1   2   2        685.40        622.93        23.14 o
   2   2   2         34.85         29.34         0.73 o
   3   2   2         93.72         80.74        11.75 o
   4   2   2          2.13          6.74         1.08 o
   5   2   2         11.18         11.21         0.82 o
   6   2   2         33.57         32.15         1.33 o
   7   2   2          2.69          1.16         0.90 o
   8   2   2          0.62          0.28         0.96 o
  -7   3   2          5.75          5.34         0.75 o
  -6   3   2          2.56          2.16         0.67 o
  -5   3   2         38.26         40.18         1.94 o
  -4   3   2        178.39        167.14         8.36 o
  -3   3   2        162.46        168.39         2.64 o
  -2   3   2         96.36        119.19         2.07 o
  -1   3   2        134.86        128.06         5.25 o
   0   3   2        201.26        219.93         3.43 o
   1   3   2        233.51        244.90         3.46 o
   2   3   2        273.27        273.03         2.73 o
   3   3   2         54.06         48.86         2.36 o
   4   3   2          4.67          5.89         0.56 o
   5   3   2         21.98         26.65         0.86 o
   6   3   2        101.49         84.29         1.26 o
   7   3   2          7.84          8.10         1.28 o
   8   3   2          4.27          2.84         1.00 o
  -6   4   2         20.16         17.48         2.54 o
  -5   4   2         47.27         42.32         1.43 o
  -4   4   2         69.62         72.62         9.67 o
  -3   4   2         78.39         81.46         2.82 o
  -2   4   2          0.01          0.03         0.51 o
  -1   4   2        557.50        604.67         8.87 o
   0   4   2        298.83        306.61         1.73 o
   1   4   2        634.90        715.37         3.48 o
   2   4   2        527.52        559.14        15.37 o
   3   4   2          8.36          8.34         1.06 o
   4   4   2        192.24        169.32         8.84 o
   5   4   2        228.51        176.46        11.79 o
   6   4   2         66.93         62.99         0.80 o
   7   4   2         16.13         15.43         1.00 o
   8   4   2          1.01          1.61         0.99 o
  -6   5   2          0.32          0.96         0.79 o
  -5   5   2          4.92          4.85         0.80 o
  -4   5   2          6.21          4.75         0.80 o
  -3   5   2          2.18          2.59         0.72 o
  -2   5   2          0.31          1.21         0.61 o
  -1   5   2          1.53          1.72         0.59 o
   0   5   2         17.86         17.36         0.76 o
   1   5   2         88.87        103.36         0.88 o
   2   5   2         90.22         87.61         2.71 o
   3   5   2         97.96        100.44         5.22 o
   4   5   2         11.13         14.72         1.84 o
   5   5   2         67.39         60.82         6.97 o
   6   5   2         34.68         31.49         2.75 o
   7   5   2         30.02         29.76         2.20 o
  -5   6   2         14.32         14.90         1.91 o
  -4   6   2          3.02          3.37         1.37 o
  -3   6   2          3.32          4.14         0.73 o
  -2   6   2         16.19         15.82         0.61 o
  -1   6   2         90.75        100.78         5.88 o
   0   6   2          3.98          4.25         0.70 o
   1   6   2          8.14          8.48         0.62 o
   2   6   2          5.48          5.92         0.86 o
   3   6   2          4.25          4.02         0.76 o
   4   6   2         69.39         69.79         1.52 o
   5   6   2          0.58          0.05         1.18 o
   6   6   2         38.31         36.79         0.74 o
   7   6   2          1.14          2.32         0.68 o
  -4   7   2          0.00         -0.02         0.98 o
  -3   7   2          6.48          6.74         0.71 o
  -2   7   2         22.40         22.00         0.78 o
  -1   7   2          7.16          4.78         0.90 o
   0   7   2         10.78          9.61         0.58 o
   1   7   2          0.09          0.25         0.71 o
   2   7   2         58.99         50.29         1.83 o
   3   7   2        169.84        166.27         5.61 o
   4   7   2          1.25          1.15         0.61 o
   5   7   2         59.96         57.65         1.56 o
   6   7   2         13.65         12.62         0.69 o
  -3   8   2          0.67          0.26         0.65 o
  -2   8   2         34.33         33.81         1.30 o
  -1   8   2         77.41         86.10         0.90 o
   0   8   2          1.89          2.78         0.53 o
   1   8   2         26.24         19.70         1.55 o
   2   8   2         64.72         59.87         4.06 o
   3   8   2         12.97         15.02         2.61 o
   4   8   2         30.85         24.71         7.59 o
   5   8   2         19.70         17.61         0.86 o
  -1   9   2         16.61         17.54         1.02 o
   0   9   2         47.85         46.07         0.85 o
   1   9   2         12.27         11.39         1.23 o
   2   9   2         19.94         21.92         1.71 o
   3   9   2          9.87          8.47         0.60 o
  -4  -8   3          0.47          1.62         0.70 o
  -3  -8   3          0.77          1.50         0.67 o
  -2  -8   3          8.09          8.22         1.26 o
  -1  -8   3         20.75         20.32         1.91 o
   0  -8   3          0.75          1.31         0.78 o
   1  -8   3          6.81          7.24         1.13 o
   2  -8   3          9.25          8.59         0.89 o
  -5  -7   3          1.33          2.04         0.75 o
  -4  -7   3         12.58         12.00         1.12 o
  -3  -7   3         38.91         41.07         1.78 o
  -2  -7   3          2.47          2.65         0.64 o
  -1  -7   3         20.93         18.01         4.49 o
   0  -7   3          0.99          1.30         0.74 o
   1  -7   3          0.36          0.46         0.60 o
   2  -7   3          0.86          1.42         0.66 o
   3  -7   3         13.09         11.78         0.76 o
   4  -7   3          4.35          4.25         1.45 o
  -6  -6   3          0.74          0.63         0.78 o
  -5  -6   3         82.28         77.25        13.90 o
  -4  -6   3          0.52          1.33         0.91 o
  -3  -6   3         65.20         64.29         8.42 o
  -2  -6   3         41.70         46.90         3.87 o
  -1  -6   3        212.78        209.80        23.07 o
   0  -6   3         30.52         34.18         0.88 o
   1  -6   3        301.42        313.82         5.40 o
   2  -6   3         11.77         12.76         0.69 o
   3  -6   3         97.33         88.66         9.91 o
   4  -6   3         26.73         29.33         4.53 o
   5  -6   3          8.58          7.69         1.56 o
  -7  -5   3         13.86         15.05         1.05 o
  -6  -5   3         69.04         72.53         7.31 o
  -5  -5   3          3.38          4.49         0.79 o
  -4  -5   3        141.46        119.41         7.19 o
  -3  -5   3          9.98         10.27         0.67 o
  -2  -5   3        203.89        211.40         5.87 o
  -1  -5   3        126.26        131.41         8.89 o
   0  -5   3        183.87        196.92         2.04 o
   1  -5   3         60.09         68.03         0.98 o
   2  -5   3          6.69          8.71         1.11 o
   3  -5   3         47.69         47.27         0.84 o
   4  -5   3         48.14         55.52        10.10 o
   5  -5   3         10.40          9.79         1.43 o
   6  -5   3         55.14         40.35         1.51 o
  -7  -4   3          0.06         -0.46         0.80 o
  -6  -4   3          7.11          7.05         1.00 o
  -5  -4   3          4.31          6.41         1.10 o
  -4  -4   3          0.37          0.64         0.71 o
  -3  -4   3        125.03        142.23        13.65 o
  -2  -4   3         19.88         23.65         1.83 o
  -1  -4   3         39.17         40.74         2.79 o
   0  -4   3        713.52        648.23        65.42 o
   1  -4   3        206.07        220.79         1.42 o
   2  -4   3         45.82         49.97         5.74 o
   3  -4   3          0.93          1.55         1.34 o
   4  -4   3          0.26          0.58         0.74 o
   5  -4   3         53.97         51.93         1.66 o
   6  -4   3          0.54          0.13         1.40 o
  -7  -3   3         25.40         30.86         0.89 o
  -6  -3   3         48.16         50.48         2.75 o
  -5  -3   3         17.65         19.55         0.95 o
  -4  -3   3         95.86        102.20         1.17 o
  -3  -3   3         81.61         64.54        15.94 o
  -2  -3   3         78.53         82.27         4.54 o
  -1  -3   3         48.12         48.36         1.31 o
   0  -3   3       1652.30       1808.70        30.49 o
   1  -3   3       1310.22       1378.48        48.25 o
   2  -3   3         15.04         17.24         0.68 o
   3  -3   3         22.67         29.47         4.24 o
   4  -3   3        132.60        137.42         1.67 o
   5  -3   3          6.81          8.21         1.33 o
   6  -3   3          8.02          8.20         1.03 o
   7  -3   3         15.82         12.54         0.78 o
  -8  -2   3          0.02          1.38         1.48 o
  -7  -2   3          8.43          9.88         0.71 o
  -6  -2   3         23.60         26.18         5.36 o
  -5  -2   3          7.10          7.69         1.08 o
  -4  -2   3          0.25          0.35         0.58 o
  -3  -2   3        286.38        227.80        19.41 o
  -2  -2   3         51.29         43.32         0.84 o
  -1  -2   3        311.78        262.86        49.89 o
   0  -2   3        579.00        636.29        46.09 o
   1  -2   3          0.31          0.27         0.75 o
   2  -2   3        231.66        228.39         3.41 o
   3  -2   3         26.73         27.42         3.73 o
   4  -2   3          0.31          0.49         0.91 o
   5  -2   3          2.72          4.05         1.31 o
   6  -2   3          0.02          0.12         1.25 o
   7  -2   3         13.20         11.33         2.50 o
  -8  -1   3          0.36         -0.09         1.45 o
  -7  -1   3          3.70          3.44         0.95 o
  -6  -1   3          5.00          4.59         0.75 o
  -5  -1   3        173.08        178.03        21.34 o
  -4  -1   3         20.53         17.87         0.69 o
  -3  -1   3         87.96         99.79         1.28 o
  -2  -1   3         55.64         40.57         1.86 o
  -1  -1   3        108.57         94.20         3.71 o
   0  -1   3         67.02         60.76         2.88 o
   1  -1   3        279.40        259.92         5.22 o
   2  -1   3          0.27          0.06         0.73 o
   3  -1   3        693.34        722.80       126.69 o
   4  -1   3          1.32          4.73         0.88 o
   5  -1   3         72.18         87.11         1.61 o
   6  -1   3         18.02         20.39         1.21 o
   7  -1   3         50.02         59.90         3.84 o
   8  -1   3          1.90          1.66         0.83 o
  -8   0   3          0.25          0.69         1.43 o
  -7   0   3         13.95          7.70         1.02 o
  -6   0   3        128.93        140.69         2.07 o
  -5   0   3          0.07          0.90         0.83 o
  -4   0   3         38.50         45.01         1.77 o
  -3   0   3         81.76         72.52         2.95 o
  -2   0   3          1.15          0.19         0.86 o
  -1   0   3         58.57         47.92         4.63 o
   0   0   3        260.73        257.11         6.93 o
   1   0   3         68.68         64.98         4.50 o
   2   0   3         22.41         21.91         0.84 o
   3   0   3          2.60          4.59         1.27 o
   4   0   3         40.33         51.84         1.12 o
   5   0   3         50.48         59.26         1.68 o
   6   0   3         30.10         30.36         0.92 o
   7   0   3          0.57          1.07         0.89 o
   8   0   3          0.73          0.16         0.70 o
  -7   1   3          0.24          0.50         0.77 o
  -6   1   3          0.34         -0.35         0.72 o
  -5   1   3        100.46         97.03         9.44 o
  -4   1   3         10.06         14.46         1.01 o
  -3   1   3          4.70          5.21         0.76 o
  -2   1   3        243.16        235.70        19.54 o
  -1   1   3         44.45         37.44         1.49 o
   0   1   3         10.52          9.63         0.58 o
   1   1   3         62.98         53.46         1.18 o
   2   1   3         13.68         20.00         1.36 o
   3   1   3          2.80          2.49         0.81 o
   4   1   3          0.18          0.59         0.73 o
   5   1   3         37.12         24.68         0.92 o
   6   1   3        113.22        135.54         1.70 o
   7   1   3          6.51          6.49         0.92 o
   8   1   3          5.21          5.35         0.98 o
  -7   2   3          2.59          2.63         0.86 o
  -6   2   3         17.34         16.10         0.92 o
  -5   2   3         17.76         17.85         1.02 o
  -4   2   3          0.42         -1.59         1.28 o
  -3   2   3         17.66         16.14         0.98 o
  -2   2   3          0.43          1.04         0.87 o
  -1   2   3          0.07          0.14         0.61 o
   0   2   3        206.83        208.84         3.30 o
   1   2   3          0.10          2.11         0.69 o
   2   2   3        387.58        417.48         8.71 o
   3   2   3         41.61         48.90         1.36 o
   4   2   3         53.49         55.97         1.06 o
   5   2   3         69.66         76.10         1.41 o
   6   2   3         35.57         33.40         1.27 o
   7   2   3         43.38         45.61         1.42 o
   8   2   3          6.15          7.65         1.37 o
  -7   3   3          0.26          1.59         1.41 o
  -6   3   3          1.78          1.68         1.35 o
  -5   3   3         19.05         16.88         1.39 o
  -4   3   3         11.59         12.61         1.02 o
  -3   3   3        115.33        133.34         1.73 o
  -2   3   3         96.96        106.70         2.04 o
  -1   3   3         29.05         31.91         0.74 o
   0   3   3         13.21         15.25         0.69 o
   1   3   3          1.47          2.96         0.53 o
   2   3   3          2.01          2.52         0.50 o
   3   3   3         27.01         28.10         0.66 o
   4   3   3         20.82         26.26         1.21 o
   5   3   3        154.45        171.74         1.53 o
   6   3   3          9.32          8.68         1.23 o
   7   3   3          3.44          3.57         0.89 o
   8   3   3          6.93          6.81         1.41 o
  -6   4   3          3.70          4.56         1.01 o
  -5   4   3          3.04          1.69         0.95 o
  -4   4   3         14.42         12.07         1.04 o
  -3   4   3         34.01         32.38         1.12 o
  -2   4   3          0.02          0.68         0.54 o
  -1   4   3          7.95          7.95         0.51 o
   0   4   3         26.64         27.35         1.36 o
   1   4   3         73.57         76.24         1.39 o
   2   4   3        146.79        149.51         0.90 o
   3   4   3          2.00          0.83         0.53 o
   4   4   3         62.27         71.61         4.02 o
   5   4   3          9.68         11.08         0.72 o
   6   4   3          3.28          3.37         0.84 o
   7   4   3          2.30          2.77         0.89 o
   8   4   3          0.26         -0.46         1.38 o
  -6   5   3          0.15         -1.09         1.43 o
  -5   5   3         32.43         30.54         1.58 o
  -4   5   3         59.13         64.64         1.70 o
  -3   5   3          0.21          0.52         0.60 o
  -2   5   3          4.31          3.95         0.51 o
  -1   5   3          3.88          6.18         0.64 o
   0   5   3         19.81         25.14         0.77 o
   1   5   3          4.98          6.46         0.53 o
   2   5   3        117.07        118.21         5.76 o
   3   5   3         60.55         56.61         5.43 o
   4   5   3         23.96         22.26         0.72 o
   5   5   3        162.94        148.80         7.25 o
   6   5   3         28.97         29.85         4.22 o
   7   5   3          2.94          2.40         1.29 o
  -5   6   3          6.76          6.90         1.42 o
  -4   6   3        152.70        164.06         1.95 o
  -3   6   3         17.08         17.69         0.60 o
  -2   6   3         12.83         12.04         0.57 o
  -1   6   3         54.98         59.06         0.80 o
   0   6   3        116.88        124.31         2.23 o
   1   6   3          1.90          1.49         0.53 o
   2   6   3         68.69         65.74         1.51 o
   3   6   3          3.66          4.71         0.84 o
   4   6   3        194.41        194.14         2.10 o
   5   6   3          4.80          4.15         0.91 o
   6   6   3         10.53         10.31         0.81 o
   7   6   3          3.03          2.93         0.97 o
  -4   7   3          9.22          7.00         1.54 o
  -3   7   3         14.47         14.44         0.84 o
  -2   7   3          8.25          8.77         0.81 o
  -1   7   3        121.12        126.68         3.72 o
   0   7   3         11.42         14.99         0.63 o
   1   7   3         70.63         68.88         2.38 o
   2   7   3          4.34          4.15         0.54 o
   3   7   3         12.21         11.25         0.64 o
   4   7   3          0.15          1.12         0.89 o
   5   7   3          4.77          4.48         0.74 o
   6   7   3          2.01          3.07         1.00 o
  -3   8   3          0.00         -0.01         0.83 o
  -2   8   3         76.77         79.48         0.95 o
  -1   8   3        109.62        112.66         7.03 o
   0   8   3          3.97          4.02         0.68 o
   1   8   3          0.48          1.78         0.59 o
   2   8   3         77.64         74.10         2.13 o
   3   8   3         25.82         21.66         0.74 o
   4   8   3          8.82         11.27         0.81 o
   5   8   3         10.87         10.80         0.71 o
  -1   9   3         25.17         26.01         1.12 o
   0   9   3         12.17         12.79         1.03 o
   1   9   3         36.59         37.26         3.77 o
   2   9   3         98.14         91.89         3.49 o
   3   9   3          6.28          6.26         0.64 o
  -3  -8   4          0.44          0.90         0.68 o
  -2  -8   4          0.57          1.32         1.07 o
  -1  -8   4          1.05          0.07         0.70 o
   0  -8   4          0.01          1.08         0.79 o
   1  -8   4          1.78          2.17         0.75 o
  -5  -7   4         11.07         12.97         1.05 o
  -4  -7   4          7.57          7.06         0.82 o
  -3  -7   4          4.82          4.53         0.76 o
  -2  -7   4          2.61          1.58         0.64 o
  -1  -7   4          5.12          5.21         0.66 o
   0  -7   4          0.03          1.35         0.92 o
   1  -7   4          1.80          3.17         0.94 o
   2  -7   4          0.10          1.04         0.95 o
   3  -7   4          6.84          5.99         0.85 o
  -6  -6   4          1.89          2.21         0.85 o
  -5  -6   4         18.78         19.71         0.74 o
  -4  -6   4         26.26         25.45         1.76 o
  -3  -6   4        138.11        145.40         8.33 o
  -2  -6   4          2.83          3.10         0.73 o
  -1  -6   4         13.10         14.39         0.95 o
   0  -6   4        117.76        117.72         6.13 o
   1  -6   4         20.33         24.93         0.99 o
   2  -6   4          5.67          6.19         0.66 o
   3  -6   4          0.13         -0.57         0.80 o
   4  -6   4          9.46          8.86         0.74 o
  -6  -5   4          6.47          6.98         1.29 o
  -5  -5   4         18.52         20.02         3.26 o
  -4  -5   4          4.13          3.62         0.74 o
  -3  -5   4         15.81         15.44         1.37 o
  -2  -5   4         14.23         13.91         1.28 o
  -1  -5   4          8.30          9.10         1.00 o
   0  -5   4         29.45         29.65         3.28 o
   1  -5   4         13.39         12.47         2.16 o
   2  -5   4          5.96          7.09         0.77 o
   3  -5   4         75.20         62.79         3.94 o
   4  -5   4          1.15          1.28         0.74 o
   5  -5   4          9.06          8.46         1.05 o
  -7  -4   4          6.66          7.68         0.84 o
  -6  -4   4          7.05          8.20         0.95 o
  -5  -4   4          0.51          0.34         0.63 o
  -4  -4   4          1.80          2.67         1.03 o
  -3  -4   4         38.63         39.87         1.33 o
  -2  -4   4          7.01          5.25         0.64 o
  -1  -4   4        123.85        119.43         5.24 o
   0  -4   4        348.27        377.12         1.69 o
   1  -4   4         18.08         14.99         1.21 o
   2  -4   4          9.46         12.58         1.56 o
   3  -4   4          8.62         10.89         0.96 o
   4  -4   4          3.08          3.66         0.90 o
   5  -4   4          0.69          0.58         0.92 o
   6  -4   4          0.39          1.07         1.42 o
  -7  -3   4          2.31          1.64         0.70 o
  -6  -3   4          7.36          8.07         0.94 o
  -5  -3   4          9.03          7.74         0.66 o
  -4  -3   4          8.73         11.04         0.75 o
  -3  -3   4         57.32         60.24         5.58 o
  -2  -3   4         68.15         73.10         1.72 o
  -1  -3   4         19.62         15.22         0.68 o
   0  -3   4        602.36        621.11        34.37 o
   1  -3   4        713.43        738.73        31.78 o
   2  -3   4          1.75          0.40         0.66 o
   3  -3   4         14.58         14.64         1.45 o
   4  -3   4         29.11         24.81         1.11 o
   5  -3   4          0.37          1.71         0.91 o
   6  -3   4          0.89          2.36         1.34 o
   7  -3   4          0.60         -0.47         1.43 o
  -7  -2   4          2.31          4.45         0.78 o
  -6  -2   4        192.02        170.92         8.56 o
  -5  -2   4         81.45         95.36         6.99 o
  -4  -2   4        312.59        302.88        37.81 o
  -3  -2   4        115.99        109.42         1.05 o
  -2  -2   4         74.84         76.20         4.40 o
  -1  -2   4          2.76          2.77         0.62 o
   0  -2   4        274.97        333.01         8.99 o
   1  -2   4        272.33        325.22        16.79 o
   2  -2   4        142.60        151.62        18.32 o
   3  -2   4         16.57         19.52         0.98 o
   4  -2   4        170.33        182.10        27.93 o
   5  -2   4         24.81         26.52         6.05 o
   6  -2   4         10.75         10.30         1.08 o
   7  -2   4         10.01         10.70         0.76 o
  -7  -1   4          0.13          0.58         1.38 o
  -6  -1   4         27.60         28.59         1.05 o
  -5  -1   4        122.03        107.85        13.25 o
  -4  -1   4         11.26         10.95         1.70 o
  -3  -1   4         19.40         16.85         0.90 o
  -2  -1   4         44.38         51.93         1.08 o
  -1  -1   4        150.86        146.14         4.31 o
   0  -1   4        100.74         76.79         2.06 o
   1  -1   4          1.51          1.31         0.63 o
   2  -1   4          0.29          0.87         0.62 o
   3  -1   4         18.25         18.28         3.58 o
   4  -1   4         21.96         20.72         2.65 o
   5  -1   4          0.04          0.56         0.73 o
   6  -1   4         14.06         14.96         0.70 o
   7  -1   4          2.93          2.90         1.02 o
  -7   0   4          4.37          3.53         1.39 o
  -6   0   4          0.46          0.67         1.29 o
  -5   0   4         19.18         19.01         1.00 o
  -4   0   4         69.19         86.54         1.34 o
  -3   0   4         94.57        100.19        23.64 o
  -2   0   4        133.71        159.57         6.20 o
  -1   0   4          9.20          8.24         0.63 o
   0   0   4        866.09        846.94        24.22 o
   1   0   4         99.51         75.01         6.83 o
   2   0   4         20.35         23.43         0.86 o
   3   0   4         21.84         22.77         4.29 o
   4   0   4          7.54          6.42         1.42 o
   5   0   4          1.88          1.57         0.60 o
   6   0   4          3.11          4.42         0.61 o
   7   0   4          2.22          2.09         1.49 o
   8   0   4          1.73          1.45         0.81 o
  -7   1   4          1.10          1.66         0.86 o
  -6   1   4          6.63          7.97         0.82 o
  -5   1   4         81.40         73.52         4.36 o
  -4   1   4         41.87         33.76         1.15 o
  -3   1   4        218.89        233.77        23.26 o
  -2   1   4        567.38        661.31        15.08 o
  -1   1   4         22.89         23.99         0.69 o
   0   1   4         45.19         46.51         1.43 o
   1   1   4          2.07          1.27         0.51 o
   2   1   4         62.26         59.20         1.31 o
   3   1   4        126.80        125.96         1.80 o
   4   1   4         37.60         56.01         1.35 o
   5   1   4         30.85         30.86         0.96 o
   6   1   4          1.21          0.57         0.86 o
   7   1   4         12.81         13.58         1.33 o
   8   1   4          1.47          0.67         0.98 o
  -7   2   4          3.44          4.46         1.04 o
  -6   2   4          2.52          4.13         1.33 o
  -5   2   4          5.26          4.13         0.93 o
  -4   2   4         83.19         86.04         1.44 o
  -3   2   4         71.91         66.72         1.52 o
  -2   2   4         59.49         60.39         1.25 o
  -1   2   4         92.52         91.08         1.47 o
   0   2   4        273.01        280.06         3.78 o
   1   2   4         75.86         73.10         0.81 o
   2   2   4        753.15        721.63        33.56 o
   3   2   4        263.93        251.91         8.00 o
   4   2   4         42.77         37.69         1.01 o
   5   2   4         15.03         15.85         0.89 o
   6   2   4         70.48         72.42         1.20 o
   7   2   4         32.21         32.48         1.09 o
   8   2   4         13.26         16.80         1.46 o
  -6   3   4          1.26          1.10         1.36 o
  -5   3   4         18.47         14.10         1.39 o
  -4   3   4         66.58         65.52         1.36 o
  -3   3   4          3.31          4.09         1.33 o
  -2   3   4         15.42         17.87         1.51 o
  -1   3   4         13.32         16.09         0.78 o
   0   3   4        181.55        191.48         2.54 o
   1   3   4         18.60         15.53         0.66 o
   2   3   4        640.61        674.99         6.79 o
   3   3   4         57.29         54.93         3.83 o
   4   3   4          0.03          1.83         1.09 o
   5   3   4        216.37        221.82         1.89 o
   6   3   4         98.04         94.82         1.25 o
   7   3   4         15.52         17.33         1.36 o
   8   3   4          0.00          1.99         1.41 o
  -6   4   4          0.88         -0.08         0.99 o
  -5   4   4          1.05          1.69         0.96 o
  -4   4   4         82.10         69.06         1.70 o
  -3   4   4        127.74        129.82         1.62 o
  -2   4   4          1.40          1.83         0.59 o
  -1   4   4          2.63          3.41         0.60 o
   0   4   4         15.92         22.01         0.72 o
   1   4   4        158.95        170.27         2.32 o
   2   4   4         85.09         81.83         4.67 o
   3   4   4        176.39        172.46         0.95 o
   4   4   4        120.13        116.24         1.56 o
   5   4   4          9.32          7.00         0.89 o
   6   4   4         95.81         77.60         1.20 o
   7   4   4          5.67          4.34         0.96 o
  -5   5   4          0.78          0.69         1.00 o
  -4   5   4         80.44         88.16         1.77 o
  -3   5   4          0.02          0.46         0.62 o
  -2   5   4         89.45         93.98         1.47 o
  -1   5   4        103.23        110.78         2.17 o
   0   5   4        189.16        200.31         1.80 o
   1   5   4        122.94        117.45         5.38 o
   2   5   4        235.81        234.48         4.80 o
   3   5   4         12.40         11.55         0.59 o
   4   5   4         47.16         46.52         3.86 o
   5   5   4          4.76          5.47         0.87 o
   6   5   4         30.20         31.76         1.32 o
   7   5   4         19.67         24.77         1.41 o
  -5   6   4          0.00         -0.02         1.43 o
  -4   6   4          0.20          0.11         1.38 o
  -3   6   4          1.15          0.48         0.75 o
  -2   6   4        108.49        116.12         4.06 o
  -1   6   4         91.84         99.53         3.09 o
   0   6   4          8.33         11.42         1.35 o
   1   6   4         43.33         47.20         1.19 o
   2   6   4        132.43        132.48         1.40 o
   3   6   4         63.36         61.86         0.71 o
   4   6   4         73.22         67.56         1.57 o
   5   6   4          0.00          0.32         0.86 o
   6   6   4          0.37          0.59         0.91 o
  -3   7   4          8.04          7.43         0.88 o
  -2   7   4          3.46          5.13         0.68 o
  -1   7   4         72.43         74.58         7.28 o
   0   7   4        173.32        164.23        28.40 o
   1   7   4         52.45         48.78         2.57 o
   2   7   4         56.53         49.78         3.56 o
   3   7   4         47.70         45.86         0.79 o
   4   7   4         22.13         23.10         0.63 o
   5   7   4          1.69          1.38         0.67 o
   6   7   4          0.02          0.40         0.67 o
  -2   8   4          5.33          5.30         0.66 o
  -1   8   4          3.32          4.77         0.58 o
   0   8   4         11.16         13.58         0.94 o
   1   8   4          5.32          7.14         0.62 o
   2   8   4         41.34         41.99         1.90 o
   3   8   4         63.85         59.76         2.35 o
   4   8   4          0.13          0.23         0.61 o
   5   8   4          4.83          6.18         1.41 o
   0   9   4          0.12          1.28         0.73 o
   1   9   4          2.40          2.97         0.59 o
   2   9   4          2.61          2.72         0.59 o
  -1  -8   5          0.31          0.09         0.72 o
   0  -8   5         15.80         17.06         0.83 o
  -4  -7   5          3.18          3.60         0.83 o
  -3  -7   5          1.63          1.03         1.06 o
  -2  -7   5          6.17          6.19         1.16 o
  -1  -7   5          0.96          1.36         0.75 o
   0  -7   5          4.63          3.39         0.78 o
   1  -7   5          0.65          0.65         0.64 o
   2  -7   5         11.14         13.34         0.87 o
  -5  -6   5          1.75          1.97         0.80 o
  -4  -6   5          0.12          0.58         0.95 o
  -3  -6   5         23.58         23.38         2.48 o
  -2  -6   5          8.14          7.31         0.66 o
  -1  -6   5         16.24         17.33         2.44 o
   0  -6   5         92.72         89.42         5.37 o
   1  -6   5         14.68         15.37         1.06 o
   2  -6   5          1.96          4.08         1.46 o
   3  -6   5          0.04          0.69         1.11 o
   4  -6   5          0.02         -0.15         0.82 o
  -6  -5   5         14.08         15.42         2.25 o
  -5  -5   5         10.00          7.98         0.70 o
  -4  -5   5         11.78         12.83         0.78 o
  -3  -5   5         55.66         53.80         4.05 o
  -2  -5   5          1.81          1.94         0.61 o
  -1  -5   5          7.72          7.19         0.64 o
   0  -5   5        362.62        375.26         9.67 o
   1  -5   5        472.53        471.08        37.76 o
   2  -5   5          0.35         -1.02         0.66 o
   3  -5   5          0.11          0.84         0.65 o
   4  -5   5         26.47         26.47         5.42 o
   5  -5   5         20.03         17.21         1.16 o
  -6  -4   5         16.20         14.09         1.97 o
  -5  -4   5         19.37         18.80         0.93 o
  -4  -4   5          2.98          3.28         0.73 o
  -3  -4   5          9.77         10.54         1.57 o
  -2  -4   5         25.07         28.18         2.19 o
  -1  -4   5          6.03          9.42         0.75 o
   0  -4   5          0.57          1.37         0.73 o
   1  -4   5        270.88        320.55        14.68 o
   2  -4   5         36.55         40.23         6.11 o
   3  -4   5          1.04          2.02         0.74 o
   4  -4   5         23.73         26.57         2.48 o
   5  -4   5          6.19          6.74         1.43 o
   6  -4   5          3.25          3.07         1.03 o
  -7  -3   5          4.07          4.62         1.11 o
  -6  -3   5          8.11         11.29         0.98 o
  -5  -3   5        154.03        165.36        29.91 o
  -4  -3   5          3.86          4.05         0.66 o
  -3  -3   5         47.25         48.07         6.04 o
  -2  -3   5         61.53         60.82         4.73 o
  -1  -3   5          2.14          0.98         0.75 o
   0  -3   5         41.62         37.66         2.44 o
   1  -3   5         26.37         20.79         3.48 o
   2  -3   5         10.58         10.13         1.60 o
   3  -3   5         53.74         60.40         6.42 o
   4  -3   5          3.64          4.68         0.92 o
   5  -3   5          7.21          6.20         0.97 o
   6  -3   5          4.96          4.06         1.00 o
  -7  -2   5          4.37          4.86         0.86 o
  -6  -2   5          2.15          2.39         0.77 o
  -5  -2   5          0.96          1.20         0.65 o
  -4  -2   5          3.24          2.65         0.75 o
  -3  -2   5         20.55         26.42         2.13 o
  -2  -2   5         61.21         57.28         5.94 o
  -1  -2   5          2.84          3.30         0.60 o
   0  -2   5        290.05        316.37         5.66 o
   1  -2   5          6.52          6.76         0.79 o
   2  -2   5          0.05          1.11         0.72 o
   3  -2   5          2.54          4.23         0.70 o
   4  -2   5         13.59         13.23         0.85 o
   5  -2   5          5.76          6.08         0.82 o
   6  -2   5          9.12          7.36         1.10 o
   7  -2   5          0.04          0.86         1.12 o
  -7  -1   5          0.68          1.23         1.01 o
  -6  -1   5          7.69          7.18         1.32 o
  -5  -1   5         75.83         79.69        15.27 o
  -4  -1   5          6.03          5.15         0.94 o
  -3  -1   5         73.11         64.87        10.57 o
  -2  -1   5        210.26        238.83         6.93 o
  -1  -1   5          0.13          0.06         0.47 o
   0  -1   5          3.43          1.49         0.53 o
   1  -1   5         20.87         27.45         1.45 o
   2  -1   5         31.39         36.48         3.06 o
   3  -1   5          2.70          1.06         0.60 o
   4  -1   5         25.46         27.28         2.74 o
   5  -1   5         10.73         12.06         3.38 o
   6  -1   5         13.50         13.95         1.07 o
   7  -1   5          2.76          3.12         0.62 o
  -7   0   5          1.60          1.99         0.81 o
  -6   0   5         36.84         37.17         5.60 o
  -5   0   5         38.06         36.97         1.57 o
  -4   0   5        102.17        112.90         4.55 o
  -3   0   5         47.54         44.33         1.19 o
  -2   0   5          0.06         -0.38         0.60 o
  -1   0   5        481.11        522.51        36.33 o
   0   0   5        339.44        353.44        17.99 o
   1   0   5        184.34        215.13         8.05 o
   2   0   5        309.10        293.04        26.97 o
   3   0   5          6.90          7.75         1.83 o
   4   0   5         21.77         24.80         2.20 o
   5   0   5         44.58         37.22         7.12 o
   6   0   5         46.79         43.40         2.61 o
   7   0   5         48.82         45.59         1.77 o
  -7   1   5          0.51          0.48         0.99 o
  -6   1   5         13.91         12.38         2.31 o
  -5   1   5         11.98         15.46         1.09 o
  -4   1   5         60.56         67.76         1.14 o
  -3   1   5          1.14          1.41         0.61 o
  -2   1   5         80.08         87.53         2.25 o
  -1   1   5          0.90          0.12         0.61 o
   0   1   5        125.57        118.27        15.02 o
   1   1   5        216.09        217.47         8.23 o
   2   1   5          5.93          2.52         0.69 o
   3   1   5        262.17        265.75        35.79 o
   4   1   5        146.46        151.14         4.47 o
   5   1   5         30.42         30.04         2.35 o
   6   1   5         18.49         15.84         1.10 o
   7   1   5         69.45         66.79         4.17 o
  -7   2   5          5.16          5.76         1.47 o
  -6   2   5          4.19          5.58         0.99 o
  -5   2   5          6.03          4.23         0.94 o
  -4   2   5         10.72          8.37         1.01 o
  -3   2   5         34.13         26.23         1.04 o
  -2   2   5         87.98        102.94         6.85 o
  -1   2   5         36.91         49.38         0.89 o
   0   2   5        191.16        215.94         7.21 o
   1   2   5        311.94        361.97         3.83 o
   2   2   5        149.64        155.44         6.99 o
   3   2   5         71.58         66.48         6.08 o
   4   2   5        256.25        271.02         2.63 o
   5   2   5          1.91          4.38         1.48 o
   6   2   5        167.87        174.27         1.60 o
   7   2   5          0.76          1.53         0.90 o
  -6   3   5          0.62          0.53         1.01 o
  -5   3   5          1.17          2.17         1.34 o
  -4   3   5         12.96         11.15         1.00 o
  -3   3   5          7.37          8.70         1.00 o
  -2   3   5         13.52         11.94         0.66 o
  -1   3   5        103.54         96.84         4.88 o
   0   3   5          5.83         10.94         1.46 o
   1   3   5         50.53         65.07         1.19 o
   2   3   5         54.48         55.51         0.80 o
   3   3   5          2.00          2.84         0.62 o
   4   3   5          5.07          5.07         0.70 o
   5   3   5         40.40         46.35         3.49 o
   6   3   5          2.03          3.37         0.85 o
   7   3   5          0.58          0.71         1.32 o
  -6   4   5          0.54         -0.55         1.44 o
  -5   4   5        103.21         89.69         1.89 o
  -4   4   5         54.74         45.31         1.27 o
  -3   4   5         52.07         53.18         1.26 o
  -2   4   5         15.11         14.77         1.09 o
  -1   4   5        478.44        484.59        30.19 o
   0   4   5          0.19          0.13         0.67 o
   1   4   5        122.63        114.16         3.58 o
   2   4   5         24.95         29.25         2.46 o
   3   4   5        222.75        224.16         9.06 o
   4   4   5         89.01         86.73         1.82 o
   5   4   5         17.77         16.88         0.77 o
   6   4   5          0.16          0.88         0.85 o
   7   4   5         14.46         13.70         1.03 o
  -5   5   5         16.48         15.82         1.53 o
  -4   5   5          0.18          0.24         0.94 o
  -3   5   5        104.42        109.76         1.59 o
  -2   5   5         17.49         19.08         0.71 o
  -1   5   5          0.57          1.42         0.62 o
   0   5   5         14.03         14.03         0.82 o
   1   5   5        243.03        226.59        11.88 o
   2   5   5         80.31         64.01         8.85 o
   3   5   5        104.78        102.95         3.50 o
   4   5   5         18.75         17.85         1.99 o
   5   5   5        275.06        262.83        11.36 o
   6   5   5          0.23         -0.04         1.24 o
   7   5   5         20.00         22.99         1.48 o
  -4   6   5         13.57         12.13         1.13 o
  -3   6   5          0.93          1.63         0.77 o
  -2   6   5        203.18        217.66         4.11 o
  -1   6   5         30.71         31.29         1.04 o
   0   6   5        214.91        228.65         7.78 o
   1   6   5          7.03          6.56         0.99 o
   2   6   5        144.22        138.68         2.96 o
   3   6   5         41.16         41.40         1.71 o
   4   6   5        118.65         95.97         2.67 o
   5   6   5          7.22          7.52         1.05 o
   6   6   5         65.31         62.56         1.25 o
  -3   7   5          1.35          1.81         1.00 o
  -2   7   5         13.76         14.11         1.00 o
  -1   7   5         86.71         96.58         4.98 o
   0   7   5         26.38         28.01         0.63 o
   1   7   5          9.25          9.36         0.59 o
   2   7   5         47.86         46.63         1.10 o
   3   7   5          3.02          3.08         0.58 o
   4   7   5          4.02          4.71         0.62 o
   5   7   5          3.67          4.58         0.68 o
  -2   8   5         11.65         13.91         0.79 o
  -1   8   5         11.48         13.54         1.26 o
   0   8   5          0.08          0.32         0.77 o
   1   8   5          2.41          3.16         0.55 o
   2   8   5         53.09         55.96         2.37 o
   3   8   5         49.56         45.25         1.47 o
   4   8   5          6.69          7.95         0.58 o
  -3  -7   6          7.37          7.33         0.85 o
  -2  -7   6         15.18         14.59         0.87 o
  -1  -7   6          0.31          0.29         0.94 o
   0  -7   6         22.58         16.43         1.45 o
   1  -7   6         75.81         61.37         4.67 o
  -4  -6   6          3.67          3.46         0.81 o
  -3  -6   6         13.92         14.03         2.40 o
  -2  -6   6          4.71          5.06         0.69 o
  -1  -6   6          1.51          0.72         0.74 o
   0  -6   6         20.38         16.31         1.91 o
   1  -6   6         30.86         25.37         1.35 o
   2  -6   6         18.95         18.25         0.88 o
   3  -6   6          1.13          0.95         0.81 o
  -5  -5   6         36.62         41.43         1.11 o
  -4  -5   6          1.78          3.61         1.07 o
  -3  -5   6          2.53          2.29         1.06 o
  -2  -5   6         11.31         12.23         0.69 o
  -1  -5   6         24.56         21.12         0.70 o
   0  -5   6         69.01         58.86         3.03 o
   1  -5   6          3.52          5.47         0.80 o
   2  -5   6          0.01          0.34         0.63 o
   3  -5   6         34.74         32.65         2.02 o
   4  -5   6          0.25          0.13         0.70 o
  -6  -4   6         34.02         34.24         0.90 o
  -5  -4   6          1.17          0.03         0.79 o
  -4  -4   6         40.91         46.70         0.84 o
  -3  -4   6          3.02          4.33         0.89 o
  -2  -4   6          5.30          5.84         0.88 o
  -1  -4   6          1.23          3.32         0.75 o
   0  -4   6          1.07          1.54         0.64 o
   1  -4   6         48.18         42.80         1.36 o
   2  -4   6          3.42          2.66         0.57 o
   3  -4   6          1.39          0.76         0.62 o
   4  -4   6         13.13         13.33         2.25 o
   5  -4   6         14.85         11.58         1.09 o
  -6  -3   6         25.23         25.40         3.20 o
  -5  -3   6         72.72         90.16         1.35 o
  -4  -3   6          0.81         -0.32         1.43 o
  -3  -3   6          5.33          4.77         0.75 o
  -2  -3   6          7.58          8.27         0.94 o
  -1  -3   6          5.17          5.29         0.60 o
   0  -3   6          0.09          0.08         0.71 o
   1  -3   6          2.96          3.52         0.69 o
   2  -3   6          0.35          0.17         0.55 o
   3  -3   6         27.05         31.28         0.97 o
   4  -3   6          0.09         -0.01         0.89 o
   5  -3   6         14.92         15.50         1.43 o
   6  -3   6          6.64          7.22         1.04 o
  -6  -2   6         29.41         32.49         3.98 o
  -5  -2   6          8.50          7.47         1.18 o
  -4  -2   6         35.85         31.90         0.78 o
  -3  -2   6         42.52         45.28         3.38 o
  -2  -2   6          0.33          0.54         0.55 o
  -1  -2   6         28.97         36.89         1.65 o
   0  -2   6          2.51          0.93         0.52 o
   1  -2   6         50.11         53.60         8.70 o
   2  -2   6         19.43         23.84         0.94 o
   3  -2   6          6.25          7.61         1.06 o
   4  -2   6          1.07          1.53         0.89 o
   5  -2   6          6.51          7.29         0.83 o
   6  -2   6         10.25         12.05         1.20 o
  -6  -1   6          0.34         -0.12         0.68 o
  -5  -1   6         11.42         10.24         1.66 o
  -4  -1   6         69.48         72.93         6.97 o
  -3  -1   6        147.54        167.54         8.37 o
  -2  -1   6         13.02         14.02         0.70 o
  -1  -1   6         32.86         28.75         2.35 o
   0  -1   6         34.72         44.04         1.08 o
   1  -1   6         38.81         29.59         3.42 o
   2  -1   6          5.92          7.52         1.05 o
   3  -1   6         10.84         11.81         0.77 o
   4  -1   6         37.75         38.01         5.11 o
   5  -1   6         44.14         47.36         2.76 o
   6  -1   6          5.63          7.61         0.98 o
   7  -1   6          0.06          0.90         0.63 o
  -6   0   6          0.02          0.38         0.70 o
  -5   0   6          0.46          2.12         0.86 o
  -4   0   6         45.81         45.59         1.77 o
  -3   0   6        121.69        125.41         5.62 o
  -2   0   6         97.47        107.05         3.28 o
  -1   0   6          5.56          4.63         0.55 o
   0   0   6         14.62         15.48         0.66 o
   1   0   6         26.77         25.19         0.76 o
   2   0   6         84.96         78.59         8.46 o
   3   0   6         20.30         19.50         1.41 o
   4   0   6         38.46         35.83         5.95 o
   5   0   6          1.33          2.01         0.72 o
   6   0   6          1.47          1.41         0.55 o
   7   0   6          0.01          0.33         0.62 o
  -6   1   6          4.33          1.83         1.01 o
  -5   1   6         16.88         17.80         1.19 o
  -4   1   6        158.46        158.24        12.10 o
  -3   1   6          0.04         -0.08         0.62 o
  -2   1   6         85.58         80.12        10.42 o
  -1   1   6         41.47         46.20         1.30 o
   0   1   6        310.37        317.43        13.99 o
   1   1   6         19.00         20.99         1.74 o
   2   1   6        522.41        507.16        23.80 o
   3   1   6          0.12          1.15         0.68 o
   4   1   6          0.99          1.78         0.74 o
   5   1   6        172.27        189.95         6.67 o
   6   1   6         29.14         27.70         0.90 o
   7   1   6          1.98          2.94         0.61 o
  -6   2   6          0.09         -0.69         0.98 o
  -5   2   6         26.14         21.39         1.46 o
  -4   2   6         65.64         53.72         1.63 o
  -3   2   6         26.96         36.34         1.41 o
  -2   2   6         31.63         34.12         1.45 o
  -1   2   6         16.08         19.33         1.28 o
   0   2   6         16.17         16.27         0.60 o
   1   2   6         42.39         41.68         0.79 o
   2   2   6          2.03          2.52         0.52 o
   3   2   6         79.42         93.40         6.86 o
   4   2   6          5.01          4.38         0.61 o
   5   2   6          0.76          2.01         0.75 o
   6   2   6         22.76         21.31         1.86 o
   7   2   6          9.55         10.47         1.23 o
  -6   3   6         10.74          7.15         1.07 o
  -5   3   6          0.75          1.50         1.34 o
  -4   3   6        118.93         93.87         1.53 o
  -3   3   6         85.71         75.14         1.37 o
  -2   3   6         28.65         29.96         2.39 o
  -1   3   6         18.23         14.79         1.16 o
   0   3   6        203.39        218.75         1.07 o
   1   3   6          5.24         10.61         0.57 o
   2   3   6         87.68         92.05         8.91 o
   3   3   6        116.20        118.07         8.27 o
   4   3   6         69.48         68.97         1.73 o
   5   3   6        119.05         99.22        14.92 o
   6   3   6         20.47         18.65         0.83 o
   7   3   6          1.21          1.23         0.68 o
  -5   4   6         22.94         22.86         1.19 o
  -4   4   6          0.62         -0.21         0.91 o
  -3   4   6         17.41         17.17         1.06 o
  -2   4   6         28.25         28.78         1.11 o
  -1   4   6          0.32          0.53         0.62 o
   0   4   6         12.33         11.81         0.64 o
   1   4   6        112.55        114.34         1.11 o
   2   4   6         48.62         48.70         2.21 o
   3   4   6         10.94         12.47         0.66 o
   4   4   6         40.34         36.32         2.65 o
   5   4   6          1.06          0.59         0.62 o
   6   4   6          0.30          0.75         0.72 o
   7   4   6          2.68          3.44         0.97 o
  -5   5   6         16.65         15.10         1.58 o
  -4   5   6          3.19          1.63         0.99 o
  -3   5   6         86.05         89.39         1.51 o
  -2   5   6          2.29          1.56         0.73 o
  -1   5   6        877.96        913.38         6.97 o
   0   5   6        116.25        117.14         1.34 o
   1   5   6        131.89        143.11         4.47 o
   2   5   6        198.88        186.41         2.71 o
   3   5   6        510.33        472.08        57.77 o
   4   5   6          0.65          1.29         0.71 o
   5   5   6         73.35         79.40         5.37 o
   6   5   6         16.41         15.87         0.84 o
  -4   6   6         51.27         55.30         1.72 o
  -3   6   6          7.21          8.75         0.94 o
  -2   6   6         37.11         38.46         1.78 o
  -1   6   6         10.23         13.90         0.96 o
   0   6   6          0.09          1.45         0.90 o
   1   6   6        159.62        164.59         3.68 o
   2   6   6        328.85        304.39        23.13 o
   3   6   6          5.85          3.98         0.64 o
   4   6   6         27.94         26.59         0.72 o
   5   6   6         22.55         20.45         1.65 o
   6   6   6          4.73          2.77         0.71 o
  -3   7   6          1.28          1.73         0.86 o
  -2   7   6          0.20         -0.77         1.22 o
  -1   7   6          2.65          2.56         0.78 o
   0   7   6         12.74         14.53         0.99 o
   1   7   6          3.01          1.90         0.67 o
   2   7   6          3.70          2.37         0.76 o
   3   7   6         27.69         25.74         2.97 o
   4   7   6         39.52         33.28         2.87 o
   5   7   6          0.90          2.56         1.36 o
  -1   8   6         23.80         26.30         1.14 o
   0   8   6          5.65          6.79         1.04 o
   1   8   6          4.40          6.13         0.65 o
   2   8   6         52.98         62.82         3.31 o
   3   8   6          0.64          2.48         0.70 o
  -3  -6   7         29.25         23.80         1.61 o
  -2  -6   7          0.00         -0.27         0.81 o
  -1  -6   7         11.16          9.89         0.75 o
   0  -6   7         18.46         18.55         2.68 o
   1  -6   7        145.41        132.33        11.88 o
   2  -6   7          8.68          9.36         2.23 o
  -4  -5   7          0.11          1.05         0.80 o
  -3  -5   7          3.79          3.94         0.69 o
  -2  -5   7          0.19          0.41         0.77 o
  -1  -5   7         44.92         47.24         1.29 o
   0  -5   7          0.84          0.54         0.58 o
   1  -5   7          5.43          4.04         0.60 o
   2  -5   7         15.10         14.09         1.38 o
   3  -5   7          0.50          1.30         0.88 o
   4  -5   7          1.89          1.42         0.85 o
  -5  -4   7         24.74         30.59         1.43 o
  -4  -4   7         27.04         25.13         0.90 o
  -3  -4   7         41.13         37.35         1.02 o
  -2  -4   7          2.47          1.67         0.57 o
  -1  -4   7         22.08         18.78         1.07 o
   0  -4   7          3.51          4.42         0.65 o
   1  -4   7         62.80         59.26         2.87 o
   2  -4   7         13.48         10.25         1.13 o
   3  -4   7         52.09         51.44         9.56 o
   4  -4   7         12.82         12.02         1.48 o
  -5  -3   7         28.43         35.08         1.36 o
  -4  -3   7         30.09         32.60         1.88 o
  -3  -3   7         31.67         29.96         3.78 o
  -2  -3   7          3.14          3.74         0.52 o
  -1  -3   7          0.78          1.82         0.63 o
   0  -3   7         53.64         49.61         3.76 o
   1  -3   7         24.35         23.45         2.18 o
   2  -3   7          2.29          1.68         0.63 o
   3  -3   7          0.46          0.04         0.87 o
   4  -3   7          1.73          3.36         1.34 o
   5  -3   7          0.25         -0.55         1.43 o
  -6  -2   7          8.47         10.23         2.03 o
  -5  -2   7         12.46         11.55         1.42 o
  -4  -2   7          0.02         -0.25         0.57 o
  -3  -2   7         11.57         12.89         1.06 o
  -2  -2   7        251.22        278.56        14.03 o
  -1  -2   7         65.45         62.53         1.97 o
   0  -2   7         11.98         15.59         0.77 o
   1  -2   7          1.81          1.94         0.64 o
   2  -2   7          0.47          0.91         0.75 o
   3  -2   7         16.05         15.03         0.99 o
   4  -2   7         52.39         60.31         1.53 o
   5  -2   7          1.10          0.72         1.36 o
   6  -2   7          0.72          0.79         1.01 o
  -6  -1   7          7.76          8.12         1.16 o
  -5  -1   7         42.08         38.92         4.19 o
  -4  -1   7         74.23         81.07         2.81 o
  -3  -1   7         79.99         72.75         2.54 o
  -2  -1   7         64.06         64.97         3.31 o
  -1  -1   7         27.04         25.15         1.72 o
   0  -1   7        284.21        321.09        15.47 o
   1  -1   7        149.12        130.21        10.12 o
   2  -1   7        397.46        432.77        44.32 o
   3  -1   7        170.96        177.47        12.38 o
   4  -1   7          8.21          6.06         0.94 o
   5  -1   7         19.81         18.10         4.63 o
   6  -1   7        103.08         93.33         6.78 o
  -6   0   7          2.74          2.71         0.72 o
  -5   0   7          4.62          4.05         0.79 o
  -4   0   7         26.51         24.96         0.84 o
  -3   0   7          0.06          0.70         0.65 o
  -2   0   7          7.84          9.79         0.76 o
  -1   0   7         37.31         37.04         1.42 o
   0   0   7         20.22         22.31         1.51 o
   1   0   7          0.03          0.54         0.56 o
   2   0   7          5.50          6.64         0.88 o
   3   0   7          0.07          0.73         0.90 o
   4   0   7          0.02         -0.50         0.64 o
   5   0   7         74.00         68.37        11.05 o
   6   0   7         29.47         25.41         1.32 o
  -6   1   7          7.22          4.73         1.10 o
  -5   1   7          0.59          2.31         1.31 o
  -4   1   7         10.30          9.74         0.84 o
  -3   1   7         20.78         18.20         0.71 o
  -2   1   7          4.57          4.17         0.97 o
  -1   1   7          9.69         10.98         1.42 o
   0   1   7          9.31          7.01         0.52 o
   1   1   7         10.02         10.61         0.91 o
   2   1   7          5.50          8.23         0.71 o
   3   1   7         74.35         70.32        10.49 o
   4   1   7          0.37          0.55         0.72 o
   5   1   7         79.65         91.00         1.33 o
   6   1   7          4.47          4.39         0.67 o
   7   1   7         10.97         10.65         1.76 o
  -6   2   7          2.30          0.43         1.45 o
  -5   2   7          7.10          5.92         0.99 o
  -4   2   7          2.33          1.86         0.93 o
  -3   2   7          1.99          3.49         0.73 o
  -2   2   7         25.09         24.08         1.57 o
  -1   2   7         35.54         34.15         1.93 o
   0   2   7         51.80         50.86         3.17 o
   1   2   7          0.05         -0.56         0.53 o
   2   2   7         48.62         48.14         1.43 o
   3   2   7         66.22         80.03         1.63 o
   4   2   7         47.00         48.97         3.54 o
   5   2   7          8.37         10.44         1.22 o
   6   2   7          0.83          1.50         0.59 o
   7   2   7          4.10          3.05         0.60 o
  -5   3   7          2.55          0.86         1.01 o
  -4   3   7         26.09         20.53         1.13 o
  -3   3   7         15.68         13.06         1.04 o
  -2   3   7          1.44          1.10         0.51 o
  -1   3   7        128.83        129.66         6.93 o
   0   3   7        164.65        146.00        11.23 o
   1   3   7         16.11         12.29         0.50 o
   2   3   7         17.29         19.62         1.12 o
   3   3   7         41.47         42.95         0.69 o
   4   3   7        103.01         91.93         7.36 o
   5   3   7         29.37         26.46         2.39 o
   6   3   7          1.69          1.95         0.54 o
  -5   4   7          2.98          0.94         1.06 o
  -4   4   7          8.07          5.75         1.03 o
  -3   4   7          7.31          5.59         0.94 o
  -2   4   7         75.38         76.90         3.95 o
  -1   4   7          1.10          1.13         0.56 o
   0   4   7        194.13        210.56         6.04 o
   1   4   7          8.58          7.39         0.62 o
   2   4   7          7.82          7.10         0.88 o
   3   4   7         92.39         85.64         4.92 o
   4   4   7         13.31         11.77         0.77 o
   5   4   7          0.28          1.57         0.82 o
   6   4   7          0.00          0.40         0.74 o
  -4   5   7          0.07          0.80         1.00 o
  -3   5   7         46.30         45.31         1.25 o
  -2   5   7          2.08          1.74         0.65 o
  -1   5   7          7.05          6.85         0.53 o
   0   5   7         19.30         23.58         1.03 o
   1   5   7         27.54         26.58         0.84 o
   2   5   7          0.07          0.48         0.71 o
   3   5   7         54.27         53.81         0.86 o
   4   5   7          1.95          1.97         0.88 o
   5   5   7          1.31          0.68         0.97 o
   6   5   7          0.08          0.13         0.81 o
  -3   6   7          6.43          5.55         1.06 o
  -2   6   7          0.96          1.25         0.68 o
  -1   6   7         46.59         49.12         1.19 o
   0   6   7         19.62         20.40         1.41 o
   1   6   7         58.59         56.23         1.18 o
   2   6   7          2.36          1.39         0.64 o
   3   6   7        115.92        109.10         1.37 o
   4   6   7          0.22         -0.64         1.25 o
   5   6   7         73.40         71.15         1.69 o
  -2   7   7         16.35         11.87         1.08 o
  -1   7   7          0.37          1.02         0.80 o
   0   7   7         11.62         10.20         1.51 o
   1   7   7          0.78          1.69         0.93 o
   2   7   7          0.46          2.10         0.79 o
   3   7   7          0.13          0.78         0.67 o
   4   7   7          1.21          1.25         1.58 o
   1   8   7          0.02          0.93         1.06 o
   2   8   7          0.89          1.71         1.01 o
  -1  -6   8          4.20          4.17         0.84 o
   0  -6   8          1.71          2.34         0.84 o
  -3  -5   8         17.74         19.06         2.22 o
  -2  -5   8          8.77          8.40         0.65 o
  -1  -5   8          8.73          9.50         0.66 o
   0  -5   8          0.86          0.42         0.68 o
   1  -5   8          4.79          5.14         0.62 o
   2  -5   8          5.68          4.71         1.02 o
  -4  -4   8          3.49          3.02         1.23 o
  -3  -4   8          4.00          3.22         0.98 o
  -2  -4   8         27.75         30.25         1.80 o
  -1  -4   8          0.24          0.07         0.54 o
   0  -4   8          4.07          4.58         0.91 o
   1  -4   8          9.03          7.29         0.59 o
   2  -4   8          0.71          1.27         1.09 o
   3  -4   8         10.91          8.25         1.11 o
   4  -4   8          0.01          1.30         1.42 o
  -5  -3   8          3.98          4.78         0.74 o
  -4  -3   8          6.09          4.74         0.56 o
  -3  -3   8         13.02         14.67         1.16 o
  -2  -3   8         31.15         33.61         4.17 o
  -1  -3   8         24.07         27.83         1.04 o
   0  -3   8         33.93         34.77         1.59 o
   1  -3   8          4.70          4.96         0.66 o
   2  -3   8         48.57         49.35         0.81 o
   3  -3   8          1.01          0.64         0.74 o
   4  -3   8          0.01          2.10         0.97 o
  -5  -2   8          1.25          1.21         0.63 o
  -4  -2   8         86.75         96.62        13.60 o
  -3  -2   8         12.39         13.67         1.94 o
  -2  -2   8          6.66          7.63         0.69 o
  -1  -2   8          6.45          7.29         0.59 o
   0  -2   8         45.48         47.81         3.32 o
   1  -2   8         25.92         25.50         0.67 o
   2  -2   8         48.46         47.80         6.42 o
   3  -2   8          2.80          1.78         1.29 o
   4  -2   8          3.29          2.20         0.95 o
   5  -2   8          2.46          2.84         1.01 o
  -5  -1   8         30.49         30.54         5.26 o
  -4  -1   8         13.59         12.70         1.00 o
  -3  -1   8         22.37         20.88         0.96 o
  -2  -1   8         90.53         89.24         7.90 o
  -1  -1   8         51.62         52.35         4.05 o
   0  -1   8         73.19         79.80         4.33 o
   1  -1   8         30.93         32.92         0.82 o
   2  -1   8         12.04         11.32         1.14 o
   3  -1   8          0.53          0.65         0.72 o
   4  -1   8        115.81        119.08        14.39 o
   5  -1   8         36.56         33.73         5.50 o
  -5   0   8          0.86          0.64         0.67 o
  -4   0   8         40.57         35.06         3.39 o
  -3   0   8        112.93        106.97        10.28 o
  -2   0   8          1.70          1.47         0.64 o
  -1   0   8         82.90         84.07         5.88 o
   0   0   8         11.76         11.56         0.84 o
   1   0   8        208.72        228.44         6.33 o
   2   0   8         58.16         65.51         3.69 o
   3   0   8        138.64        127.71         3.67 o
   4   0   8         91.74         85.18        13.47 o
   5   0   8         10.46         11.28         1.03 o
   6   0   8         73.44         58.72         1.54 o
  -5   1   8          2.24         -0.42         1.39 o
  -4   1   8         92.23         75.04         2.32 o
  -3   1   8         20.32         20.70         2.34 o
  -2   1   8          5.45          4.30         0.98 o
  -1   1   8        116.66        113.39        15.58 o
   0   1   8         90.86        100.69         7.29 o
   1   1   8         14.97         13.06         0.92 o
   2   1   8          5.47          5.84         0.54 o
   3   1   8          4.83          4.63         0.87 o
   4   1   8         47.32         50.59         1.05 o
   5   1   8         10.22          9.12         0.56 o
   6   1   8          4.24          4.52         0.70 o
  -5   2   8          4.22          2.95         1.03 o
  -4   2   8          1.07          1.01         0.96 o
  -3   2   8         53.09         50.86         2.32 o
  -2   2   8          0.01          0.15         0.64 o
  -1   2   8         36.58         39.40         2.17 o
   0   2   8         21.12         24.92         2.01 o
   1   2   8         31.64         33.61         1.05 o
   2   2   8          0.00          0.53         0.51 o
   3   2   8         40.35         42.15         0.79 o
   4   2   8          7.08          7.74         0.58 o
   5   2   8         58.47         56.16         4.07 o
   6   2   8          3.92          4.72         0.68 o
  -4   3   8         33.40         34.64         1.21 o
  -3   3   8          8.55          8.93         1.04 o
  -2   3   8        133.89        121.46         7.41 o
  -1   3   8        284.49        302.13         7.43 o
   0   3   8         21.74         19.63         1.78 o
   1   3   8          3.12          3.53         0.47 o
   2   3   8        328.17        302.41        12.03 o
   3   3   8         25.09         25.89         0.71 o
   4   3   8         48.50         45.94         3.12 o
   5   3   8          0.01          0.65         0.58 o
   6   3   8         26.50         27.27         1.19 o
  -4   4   8         17.80         15.12         1.11 o
  -3   4   8          6.19          5.08         1.38 o
  -2   4   8          0.11         -0.03         0.76 o
  -1   4   8          3.13          2.56         0.63 o
   0   4   8        146.42        142.59         5.90 o
   1   4   8         66.17         72.62         2.43 o
   2   4   8         23.23         26.19         0.88 o
   3   4   8         40.42         37.90         1.38 o
   4   4   8         21.81         17.42         0.73 o
   5   4   8          0.98          1.38         0.96 o
   6   4   8         20.53         20.01         0.65 o
  -3   5   8          0.46          0.83         0.99 o
  -2   5   8          0.35          1.72         1.14 o
  -1   5   8          0.30          0.61         0.53 o
   0   5   8          8.72          9.16         0.51 o
   1   5   8          0.85          1.12         0.64 o
   2   5   8          1.99          2.76         0.91 o
   3   5   8         64.96         70.15         1.49 o
   4   5   8         12.88         12.55         0.81 o
   5   5   8          8.06          7.26         0.93 o
  -2   6   8         10.30         11.59         1.35 o
  -1   6   8         41.36         40.82         1.89 o
   0   6   8          0.16          0.84         0.67 o
   1   6   8          0.03          1.62         1.31 o
   2   6   8         19.92         20.88         1.29 o
   3   6   8         13.72         19.02         0.84 o
   4   6   8          3.77          6.35         0.83 o
   0   7   8         17.87         18.27         0.89 o
   1   7   8         27.55         32.50         1.10 o
   2   7   8         18.84         15.71         3.10 o
   3   7   8          4.58          7.31         0.84 o
   0  -5   9          2.78          3.38         0.66 o
  -3  -4   9         12.69         14.01         1.25 o
  -2  -4   9         28.61         20.38         2.16 o
  -1  -4   9          9.71          8.46         1.40 o
   0  -4   9          0.06          0.69         1.03 o
   1  -4   9          0.52          0.32         0.73 o
   2  -4   9          0.03          0.66         0.62 o
  -3  -3   9          6.20          6.32         0.97 o
  -2  -3   9          2.16          2.08         0.80 o
  -1  -3   9         10.93         12.96         0.64 o
   0  -3   9         17.88         15.94         0.63 o
   1  -3   9          0.79          2.30         0.94 o
   2  -3   9         27.43         28.98         1.06 o
   3  -3   9         16.08         15.06         1.45 o
  -4  -2   9         34.25         38.36         2.85 o
  -3  -2   9          5.32          3.89         0.63 o
  -2  -2   9          8.70          7.51         0.58 o
  -1  -2   9          1.13          1.13         0.75 o
   0  -2   9         20.40         22.67         1.00 o
   1  -2   9         13.34         15.38         1.37 o
   2  -2   9         11.63         13.70         0.94 o
   3  -2   9         24.16         21.86         1.15 o
   4  -2   9          0.03          0.69         1.36 o
  -4  -1   9          0.24          0.61         0.80 o
  -3  -1   9         25.12         25.85         2.32 o
  -2  -1   9         63.87         66.72         6.60 o
  -1  -1   9          4.66          6.56         0.60 o
   0  -1   9         13.52         14.21         0.69 o
   1  -1   9         14.08         13.76         0.73 o
   2  -1   9         40.50         43.63         4.56 o
   3  -1   9         39.60         48.48         1.57 o
   4  -1   9          4.38          4.00         0.71 o
   5  -1   9         32.71         28.02         4.95 o
  -4   0   9          4.96          5.52         0.71 o
  -3   0   9         71.32         76.86         4.61 o
  -2   0   9         19.51         19.63         0.87 o
  -1   0   9         43.22         38.41         3.61 o
   0   0   9        123.24        130.51         7.30 o
   1   0   9         42.19         48.40         1.08 o
   2   0   9         76.16         82.10         3.35 o
   3   0   9         81.77         86.90        10.07 o
   4   0   9          3.12          4.08         0.93 o
   5   0   9         41.66         39.10         1.66 o
  -4   1   9          1.61          1.10         1.04 o
  -3   1   9          2.22          1.96         0.76 o
  -2   1   9          4.30          4.09         0.78 o
  -1   1   9         73.28         67.38         2.50 o
   0   1   9         21.50         18.38         2.05 o
   1   1   9          4.82          3.40         0.58 o
   2   1   9         39.31         41.39         1.55 o
   3   1   9         12.54         11.85         0.82 o
   4   1   9         29.87         32.08         2.62 o
   5   1   9         20.77         18.71         1.89 o
  -4   2   9          0.23         -0.41         1.40 o
  -3   2   9          4.77          4.95         0.68 o
  -2   2   9         12.45         10.62         0.82 o
  -1   2   9         63.16         62.12         4.73 o
   0   2   9        158.37        175.07         2.34 o
   1   2   9          0.26          0.35         0.58 o
   2   2   9         37.28         36.50         3.98 o
   3   2   9        135.52        122.10         6.23 o
   4   2   9         11.83         11.55         1.29 o
   5   2   9          0.28         -0.12         0.62 o
  -4   3   9         32.90         29.42         1.63 o
  -3   3   9          0.01         -0.99         0.95 o
  -2   3   9         21.81         21.04         0.77 o
  -1   3   9         59.27         58.95         3.70 o
   0   3   9         22.75         23.33         1.21 o
   1   3   9         48.50         52.44         2.15 o
   2   3   9         51.45         48.04         2.99 o
   3   3   9          7.13          8.84         0.82 o
   4   3   9          0.60          0.52         0.60 o
   5   3   9          9.95          9.04         1.04 o
  -3   4   9          0.18         -0.23         1.01 o
  -2   4   9          8.40          6.96         0.79 o
  -1   4   9          7.52          6.68         0.55 o
   0   4   9          6.06          5.34         0.55 o
   1   4   9         11.95         12.16         0.88 o
   2   4   9         36.38         34.19         0.85 o
   3   4   9          2.23          3.00         0.65 o
   4   4   9         54.28         48.56         1.38 o
   5   4   9          4.70          4.99         0.67 o
  -2   5   9          7.08          6.97         1.04 o
  -1   5   9          2.75          2.46         0.56 o
   0   5   9          8.30          9.03         0.56 o
   1   5   9          7.15          8.77         0.96 o
   2   5   9         11.37         11.79         0.86 o
   3   5   9          1.68          3.95         0.68 o
   4   5   9          1.99          1.86         0.62 o
  -1   6   9          1.30          1.52         0.60 o
   0   6   9          1.03          0.90         0.71 o
   1   6   9          0.26          0.03         1.17 o
   2   6   9          7.09          6.69         0.74 o
   3   6   9          2.49          2.80         0.84 o
  -2  -3  10          3.87          4.03         0.66 o
  -1  -3  10          3.94          5.97         0.95 o
   0  -3  10          1.95          2.92         0.72 o
   1  -3  10          0.84          3.23         1.38 o
   2  -3  10          3.39          2.11         0.78 o
  -3  -2  10          0.85          1.39         0.73 o
  -2  -2  10          4.90          4.97         0.65 o
  -1  -2  10          0.18         -0.21         0.62 o
   0  -2  10          1.03          1.72         0.62 o
   1  -2  10          0.02          0.32         0.61 o
   2  -2  10         11.29         10.28         1.49 o
   3  -2  10          1.17          3.50         1.42 o
  -3  -1  10          2.16          2.95         0.74 o
  -2  -1  10          0.75          2.32         0.70 o
  -1  -1  10         50.74         47.17         3.07 o
   0  -1  10         14.64         15.73         0.83 o
   1  -1  10          5.32          5.64         1.56 o
   2  -1  10          1.83          3.07         0.81 o
   3  -1  10          6.65          4.60         1.02 o
  -3   0  10         17.10         17.88         0.93 o
  -2   0  10          2.56          1.99         0.77 o
  -1   0  10          0.22         -0.29         0.79 o
   0   0  10         24.64         22.54         0.80 o
   1   0  10         14.68         12.21         2.90 o
   2   0  10         17.28         18.17         1.62 o
   3   0  10          0.11          0.67         0.88 o
   4   0  10          1.31          1.09         0.84 o
  -3   1  10          0.50         -0.23         0.80 o
  -2   1  10         13.35         14.36         1.99 o
  -1   1  10         67.67         56.13         0.96 o
   0   1  10          2.89          2.52         0.86 o
   1   1  10          9.90         10.58         0.79 o
   2   1  10         14.63         16.56         2.06 o
   3   1  10          0.10          0.75         0.68 o
   4   1  10          6.45          5.78         0.85 o
  -3   2  10          0.93          1.39         0.80 o
  -2   2  10          1.49          1.07         0.81 o
  -1   2  10         28.90         28.27         3.70 o
   0   2  10        101.25        112.71         9.73 o
   1   2  10          0.27          2.27         0.78 o
   2   2  10          3.76          3.87         0.60 o
   3   2  10         39.95         38.03         1.45 o
   4   2  10          0.44          1.67         0.69 o
  -2   3  10          0.57          0.41         0.69 o
  -1   3  10         19.04         17.65         1.48 o
   0   3  10          3.69          3.78         0.62 o
   1   3  10         12.17         12.70         0.64 o
   2   3  10          3.40          3.97         0.57 o
   3   3  10         77.27         75.52         4.99 o
   4   3  10          2.00          1.33         0.72 o
  -2   4  10         14.93         11.58         0.91 o
  -1   4  10          7.91          8.20         0.69 o
   0   4  10          6.54          5.21         0.61 o
   1   4  10          2.73          3.41         0.62 o
   2   4  10         11.78         11.14         0.74 o
   3   4  10          0.07          0.13         0.57 o
   0   5  10          5.07          3.58         0.71 o
   1   5  10          3.77          5.71         0.95 o
   2   5  10         19.11         21.62         1.13 o
  -1  -1  11         21.35         21.41         0.93 o
   0  -1  11          1.26          2.41         1.00 o
   1  -1  11          1.43          1.38         0.84 o
  -1   0  11         49.70         53.88         1.50 o
   0   0  11         96.43         87.30        16.88 o
   1   0  11          0.00         -0.16         1.13 o
   2   0  11          6.54          6.41         1.45 o
  -1   1  11          6.14          6.41         0.89 o
   0   1  11          6.69          6.86         0.88 o
   1   1  11         20.06         21.44         4.19 o
   2   1  11         10.17         10.43         0.68 o
  -1   2  11          2.43          2.22         0.84 o
   0   2  11          0.46          0.61         0.83 o
   1   2  11          0.24          1.02         0.63 o
   2   2  11          0.90          0.52         0.65 o
   0   3  11          0.16          0.68         0.71 o
   1   3  11          0.10          0.99         0.63 o
   2   3  11         25.97         21.90         1.21 o
                                                
